# Supplementary material for: Development of supramolecular anticoagulants with on-demand reversibility
Source: Nat Biotechnol. 2024 Apr 30;43(2):186–93. doi: 10.1038/s41587-024-02209-z (PMC11825364; doi:10.1038/s41587-024-02209-z)
Supplement: Supplementary file 3 — Raw NMR data. [file 41587_2024_2209_MOESM3_ESM.zip]

Archive with 8 entries (7 files):
- NMR/
- NMR/Boc-Arg(Pbf)-Benzothiazole.mnova
- NMR/Fmoc-Arg(Pbf)-Coumarin.mnova
- NMR/Fmoc-Pro-Arg(Pbf)-Coumarin.mnova
- NMR/NH2-Arg(Pbf)-Benzothiazole.mnova
- NMR/phe-Pro-Arg-Coumarin cNMR.mnova
- NMR/phe-Pro-Arg-Coumarin HNMR.mnova
- NMR/Weinreb amide.mnova
