# Supplementary material for: Development of supramolecular anticoagulants with on-demand reversibility
Source: Nat Biotechnol. 2024 Apr 30;43(2):186–93. doi: 10.1038/s41587-024-02209-z (PMC11825364; doi:10.1038/s41587-024-02209-z)
Supplement: Supplementary file 5 — Source data for supplementary figures. [file 41587_2024_2209_MOESM5_ESM.xlsx]

## Sheet: Supp Fig 3
[Sub] uM	Initial Velocity
0.156	10.24	32.75
0.625	98.73	20.74
1.25	174	21.96
2.5	223.9	21.82
5	265.9	20.84
10	327.6	25.98
20	417.6	51.34
30	408.4	116.3
50	412.2	31.13

## Sheet: Supp Fig 4
	A1-E1				A1-E6				A1-E4				A1-E5				A1-E7				A1-E8
X	Mean	SD		X	Mean	SD		X	Mean	SD		X	Mean	SD		X	Mean	SD		X	Mean	SD
1.39794	8688	4672		1.39794	11007	8094		1.39794	11839	2118		1.39794	13053	5590		1.39794	13865	4545		1.39794	63346	9768
1.09691	14247	4587		1.09691	15878	7446		1.09691	15881	3955		1.09691	16436	4457		1.09691	8349	6411		1.09691	76078	6847
0.79588	11752	5794		0.79588	71666	8602		0.79588	15924	2956		0.79588	34864	4456		0.79588	11249	6968		0.79588	87113	13317
0.49485	21912	1372		0.49485	76128	7069		0.49485	17078	4116		0.49485	45824	8001		0.49485	9385	4201		0.49485	113610	6212
0.19382	27886	3544		0.19382	125251	5227		0.19382	25897	4630		0.19382	61508	8007		0.19382	17685	6928		0.19382	203351	6098
-0.10721	103286	1486		-0.10721	190308	8803		-0.10721	50107	6840		-0.10721	114985	10729		-0.10721	25351	9383		-0.10721	271772	8140
-0.40824	197368	2281		-0.40824	257920	11611		-0.40824	129152	4005		-0.40824	191268	10100		-0.40824	68152	8290		-0.40824	301059	11668
-0.70927	245526	3220		-0.70927	266016	13415		-0.70927	167294	9446		-0.70927	235476	10127		-0.70927	119347	11465		-0.70927	304806	16379
-1.0103	270554	1615		-1.0103	282068	12260		-1.0103	255467	4754		-1.0103	275155	12857		-1.0103	199479	5665		-1.0103	302604	12406
-1.31133	272986	1983		-1.31133	273061	16046		-1.31133	271156	13056		-1.31133	285256	11664		-1.31133	223961	14333		-1.31133	268964	18145
-1.61236	275490	2445		-1.61236	284582	17734		-1.61236	263149	2646		-1.61236	252147	4497		-1.61236	196683	3617		-1.61236	310083	12584

## Sheet: Supp Fig 5
	A1-E1				A1-E9				A1-E10				A1-E11				A1-E12				A1-E13				A1-E14				A1-E15				A1-E16
X	Mean	SD		X	Mean	SD		X	Mean	SD		X	Mean	SD		X	Mean	SD		X	Mean	SD		X	Mean	SD		X	Mean	SD		X	Mean	SD
1.39794	8688	4672		1.39794	25346	7673		1.39794	4559	7557		1.39794	8345	4486		1.39794	2928	7343		1.39794	42803	6173		1.39794	16379	4351		1.39794	15171	8968		1.39794	11251	1038
1.09691	14247	4587		1.09691	-13915	5128		1.09691	11338	2133		1.09691	2648	5321		1.09691	14236	3256		1.09691	95903	11195		1.09691	2094	4767		1.09691	12907	3306		1.09691	5409	4803
0.79588	11752	5794		0.79588	4642	6321		0.79588	27528	4659		0.79588	4428	5742		0.79588	75526	19231		0.79588	106481	10998		0.79588	8114	2989		0.79588	21596	8148		0.79588	10220	1342
0.49485	21912	1372		0.49485	38634	5160		0.49485	55580	4967		0.49485	51959	4280		0.49485	55763	5054		0.49485	188039	15663		0.49485	16807	2059		0.49485	18555	6156		0.49485	13427	6557
0.19382	27886	3544		0.19382	32132	9128		0.19382	147557	11424		0.19382	69356	3766		0.19382	101237	6655		0.19382	234385	9608		0.19382	31825	4446		0.19382	30974	7442		0.19382	22345	4456
-0.10721	103286	1486		-0.10721	89754	9808		-0.10721	242972	5159		-0.10721	115162	5276		-0.10721	185430	9245		-0.10721	293566	6746		-0.10721	63120	4543		-0.10721	55163	7493		-0.10721	52620	3944
-0.40824	197368	2281		-0.40824	137600	7851		-0.40824	335747	4814		-0.40824	184340	6488		-0.40824	307868	13129		-0.70927	283039	6204		-0.40824	141134	3408		-0.40824	120128	16690		-0.40824	119859	4857
-0.70927	245526	3220		-0.70927	169998	5801		-0.70927	317377	7843		-0.70927	210962	10104		-0.70927	309050	13354		-1.0103	298095	9840		-0.70927	177670	4535		-0.70927	192124	16316		-0.70927	168662	3966
-1.0103	270554	1615		-1.0103	221244	7242		-1.0103	369089	5626		-1.0103	225195	14566		-1.0103	363318	12790		-1.31133	261598	14435		-1.0103	223851	9347		-1.0103	241004	10829		-1.0103	217299	8952
-1.31133	272986	1983		-1.31133	208171	15125		-1.31133	393385	8185		-1.31133	245788	10849		-1.31133	360869	7285		-1.61236	251272	3266		-1.31133	248805	6750		-1.31133	250798	18748		-1.31133	257022	9554
-1.61236	275490	2445		-1.61236	213400	2120		-1.61236	355566	10743		-1.61236	231497	9603		-1.61236	348668	15053						-1.61236	236550	6504		-1.61236	278056	24033		-1.61236	246994	5360

## Sheet: Supp Fig 6
Full Kinetic Profile												Linear Section					Linear Section
Time (min	Thr+Sub			A1-E1+Antidote 10 uM			A1-E1+Antidote 15 nM					Time(min)	A1-E1+Antidote 10 uM				Time(min)	A1-E1+Antidote 15 nM
0	-35	17	-81	-117	-126	-55		12	2			60	4300	4023	4061		120	5401	4848
1	295	366	259	-102	-98	-47		42	37			61	4502	4227	4215		121	5415	4954
2	654	711	609	-95	-101	-63		54	35			62	4680	4399	4383		122	5498	5001
3	1020	1115	1008	-68	-78	-32		44	48			63	4879	4595	4554		123	5585	5126
4	1455	1529	1432	-81	-77	-41		37	44			64	5094	4796	4774		124	5669	5159
5	1929	1992	1885	-71	-62	-31		58	75			65	5253	4935	4915		125	5794	5324
6	2430	2481	2371	-59	-51	-9		82	100			66	5473	5156	5125		126	5903	5326
7	2941	3002	2875	-36	-24	13		76	89			67	5651	5314	5316		127	5932	5406
8	3484	3573	3425	-20	-29	17		94	102			68	5908	5560	5534		128	6018	5491
9	4042	4105	3976	-23	-30	11		122	136			69	6066	5747	5672		129	6078	5570
10	4627	4695	4526	-8	1	40		104	129			70	6311	5971	5898		130	6213	5644
11	5224	5269	5135	3	-2	48		134	161			71	6470	6179	6101		131	6276	5714
12	5785	5845	5701	13	13	62		141	147			72	6748	6361	6310		132	6435	5827
13	6378	6471	6278	36	27	71		125	154			73	6909	6558	6465		133	6425	5881
14	7000	7072	6875	56	41	83		156	187			74	7122	6775	6683		134	6579	5935
15	7582	7659	7497	56	61	97		171	205			75	7358	6995	6868		135	6678	5987
16	8153	8231	8051	66	69	105		165	198			76	7591	7218	7089		136	6748	6102
17	8738	8825	8699	70	81	118		193	235			77	7795	7429	7257		137	6850	6163
18	9253	9402	9257	82	78	115		194	225			78	8088	7676	7525		138	6909	6279
19	9837	10002	9766	109	105	133		208	249			79	8234	7875	7709		139	7093	6319
20	10411	10589	10405	122	109	154		221	260			80	8487	8104	7875		140	7134	6454
21	11012	11134	10920	130	129	171		243	268			81	8734	8349	8115		141	7246	6515
22	11520	11651	11481	139	138	182		245	287			82	8949	8513	8340		142	7339	6643
23	12051	12246	12065	162	148	188		267	305			83	9138	8754	8560		143	7458	6721
24	12561	12782	12503	160	171	199		270	309			84	9400	9036	8821		144	7536	6797
25	13067	13352	13088	178	185	217		288	339			85	9569	9260	8986		145	7641	6898
26	13507	13843	13538	186	188	216		301	338			86	9784	9517	9168		146	7731	7027
27	14023	14386	14061	205	209	251		311	352			87	10082	9678	9427		147	7854	7124
28	14424	14818	14495	221	216	264		302	346			88	10333	9880	9619		148	7973	7163
29	14778	15226	14887	220	228	268		322	350			89	10541	10076	9760		149	8018	7285
30	15850	16247	15892	326	313	334		375	386			90	10723	10373	10070		150	8132	7345
31	16404	16825	16521	374	373	389		383	411			91	10942	10586	10340		151	8291	7486
32	16712	17222	16919	443	429	463		403	409			92	11242	10764	10404		152	8383	7549
33	17046	17729	17321	514	479	514		421	447			93	11451	11037	10695		153	8512	7599
34	17283	17922	17459	600	551	606		453	490			94	11652	11272	10895		154	8634	7715
35	17546	18187	17806	658	639	676		481	501			95	11931	11519	11065		155	8620	7797
36	17730	18462	18085	777	726	772		503	515			96	12190	11642	11330		156	8856	7918
37	17903	18715	18163	871	830	873		525	554			97	12454	11928	11541		157	8900	8014
38	18009	18981	18335	972	943	978		520	569			98	12621	12148	11731		158	8992	8062
39	18154	19075	18527	1068	1039	1068		578	610			99	12806	12357	11957		159	9133	8226
40	18277	19156	18617	1199	1136	1155		599	617			100	13039	12602	12239		160	9191	8306
41	18390	19337	18737	1221	1253	1285		649	668			101	13247	12815	12464		161	9334	8351
42	18472	19431	18906	1419	1365	1377		652	675			102	13513	13076	12600		162	9479	8482
43	18512	19520	18964	1552	1497	1501		713	707			103	13683	13231	12759		163	9605	8564
44	18611	19533	18992	1673	1590	1618		750	763			104	13866	13462	13028		164	9659	8723
45	18679	19648	19030	1831	1748	1751		772	793			105	14209	13638	13224		165	9826	8782
46	18603	19755	19066	1952	1889	1873		810	819			106	14487	13804	13376		166	9869	8839
47	18595	19742	19110	2098	2004	2004		839	848			107	14517	14036	13700		167	9957	9027
48	18729	19705	19169	2238	2145	2145		898	878			108	14735	14337	13870		168	10137	9026
49	18680	19789	19173	2398	2302	2284		933	923			109	15139	14681	14102		169	10244	9146
50	18745	19834	19233	2548	2442	2436		973	984			110	15298	14746	14468		170	10349	9300
51	18803	19852	19275	2715	2581	2599		1017	1018			111	15433	14983	14296		171	10593	9491
52	18796	19890	19242	2879	2745	2737		1066	1033			112	15518	15046	14540		172	10891	9730
53	18824	19889	19219	3027	2898	2888		1122	1091			113	15701	15264	14860		173	10847	9839
54	18831	19867	19278	3209	3040	3069		1140	1120			114	15909	15474	14930		174	11038	9847
55	18811	19969	19340	3408	3211	3219		1208	1168			115	16065	15509	15191		175	11085	9976
56	18911	19870	19362	3583	3383	3420		1226	1195			116	16099	15692	15327		176	11231	10138
57	18884	19826	19301	3774	3525	3539		1264	1224			117	16415	15858	15475		177	11156	10042
58	18905	19851	19384	3921	3690	3684		1339	1272			118	16519	16075	15705		178	11389	10148
59	18879	19847	19313	4154	3892	3883		1366	1321			119	16598	16210	15867		179	11516	10228
60	18921	19956	19420	4300	4023	4061		1438	1365			120	16809	16421	16013		180	11570	10334
61	18924	19912	19492	4502	4227	4215		1488	1430								181	11705	10535
62	18868	19948	19403	4680	4399	4383		1553	1470								182	11822	10611
63	18937	19964	19424	4879	4595	4554		1575	1512								183	11927	10674
64	18821	20017	19459	5094	4796	4774		1626	1540								184	12025	10825
65	18847	19983	19357	5253	4935	4915		1685	1584								185	12254	11040
66	18927	19952	19459	5473	5156	5125		1726	1637								186	12351	11017
67	18966	19971	19467	5651	5314	5316		1771	1681								187	12469	11134
68	18921	20002	19496	5908	5560	5534		1849	1734								188	12585	11247
69	18944	19986	19514	6066	5747	5672		1884	1787								189	12773	11440
70	18960	19999	19518	6311	5971	5898		1951	1843								190	12788	11514
71	18940	19938	19477	6470	6179	6101		1989	1893								191	12860	11658
72	19038	19964	19510	6748	6361	6310		2065	1957								192	13021	11715
73	18947	19975	19456	6909	6558	6465		2082	2002								193	13114	11830
74	18917	20006	19576	7122	6775	6683		2157	2052								194	13197	12052
75	18964	19962	19562	7358	6995	6868		2219	2088								195	13402	12189
76	18970	19988	19574	7591	7218	7089		2253	2153								196	13439	12185
77	19055	20045	19607	7795	7429	7257		2332	2215								197	13628	12390
78	19011	20008	19676	8088	7676	7525		2382	2253								198	13762	12474
79	19048	19980	19677	8234	7875	7709		2444	2300								199	13781	12624
80	18957	19993	19739	8487	8104	7875		2506	2370								200	13872	12673
81	18952	20039	19698	8734	8349	8115		2553	2414								201	14014	12799
82	19060	20054	19733	8949	8513	8340		2640	2446								202	14177	12937
83	19060	20051	19716	9138	8754	8560		2671	2516								203	14184	12951
84	18999	20059	19806	9400	9036	8821		2738	2583								204	14263	13274
85	19083	20040	19739	9569	9260	8986		2794	2612								205	14511	13321
86	19084	20083	19789	9784	9517	9168		2865	2660								206	14581	13443
87	19096	20113	19808	10082	9678	9427		2924	2771								207	14601	13559
88	19106	20058	19830	10333	9880	9619		3012	2813								208	14808	13648
89	19092	20061	19855	10541	10076	9760		3031	2841								209	14871	13766
90	19137	20123	19864	10723	10373	10070		3092	2894								210	14904	13836
91	19082	20163	19852	10942	10586	10340		3093	2938								211	15061	13972
92	19082	20181	19887	11242	10764	10404		3223	3040								212	15052	14113
93	19099	20126	19878	11451	11037	10695		3318	3067								213	15160	14146
94	19163	20151	19892	11652	11272	10895		3373	3136								214	15245	14302
95	19042	20077	19954	11931	11519	11065		3424	3210								215	15286	14430
96	19140	20072	19921	12190	11642	11330		3514	3266								216	15470	14408
97	19160	20129	19967	12454	11928	11541		3550	3314								217	15571	14580
98	19098	20122	19927	12621	12148	11731		3632	3382								218	15551	14730
99	19134	20128	19914	12806	12357	11957		3734	3440								219	15621	14780
100	19147	20193	19956	13039	12602	12239		3765	3507								220	15686	14976
101	19173	20197	19992	13247	12815	12464		3857	3581								221	15868	15120
102	19201	20146	19955	13513	13076	12600		3920	3657								222	15916	15260
103	19152	20138	19926	13683	13231	12759		4006	3727								223	15838	15290
104	19221	20178	19973	13866	13462	13028		4041	3756								224	15979	15329
105	19194	20133	19990	14209	13638	13224		4142	3830								225	16005	15501
106	19196	20197	20106	14487	13804	13376		4229	3928								226	16103	15472
107	19281	20196	19965	14517	14036	13700		4285	3958								227	16198	15620
108	19211	20197	20012	14735	14337	13870		4446	4066								228	16201	15712
109	19299	20269	20084	15139	14681	14102		4475	4161								229	16209	15765
110	19304	20323	20068	15298	14746	14468		4531	4168								230	16169	15875
111	19268	20310	20249	15433	14983	14296		4657	4232								231	16241	15832
112	19148	20281	20028	15518	15046	14540		4696	4279								232	16252	16010
113	19306	20254	19991	15701	15264	14860		4796	4362								233	16311	16017
114	19250	20247	20191	15909	15474	14930		4857	4399								234	16304	16197
115	19271	20292	20040	16065	15509	15191		4932	4511								235	16269	16081
116	19281	20211	20097	16099	15692	15327		5018	4603								236	16372	16253
117	19184	20297	20055	16415	15858	15475		5103	4666								237	16314	16317
118	19219	20166	20112	16519	16075	15705		5197	4735								238	16393	16298
119	19261	20231	20074	16598	16210	15867		5254	4811								239	16357	16384
120	19372	20294	20215	16809	16421	16013		5401	4848								240	16339	16456
121	19311	20227	20140	16939	16479	16155		5415	4954								241	16333	16526
122	19255	20246	20079	16949	16660	16314		5498	5001								242	16422	16548
123	19277	20171	20128	17115	16762	16503		5585	5126								243	16361	16583
124	19293	20291	20143	17271	17009	16600		5669	5159								244	16399	16751
125	19260	20235	20191	17376	16953	16664		5794	5324
126	19194	20272	20149	17441	17143	16902		5903	5326
127	19284	20142	20205	17696	17388	17058		5932	5406
128	19243	20220	20070	17602	17417	17205		6018	5491
129	19349	20195	20164	17737	17387	17195		6078	5570
130	19220	20232	20230	17937	17573	17343		6213	5644
131	19230	20186	20169	17845	17726	17401		6276	5714
132	19264	20194	20309	17897	17715	17608		6435	5827
133	19278	20236	20329	18011	17819	17768		6425	5881
134	19330	20177	20220	18070	17892	17798		6579	5935
135	19253	20185	20254	18112	17971	17878		6678	5987
136	19221	20207	20222	18204	17982	17907		6748	6102
137	19247	20176	20248	18097	18053	17940		6850	6163
138	19307	20255	20337	18250	18051	18176		6909	6279
139	19314	20205	20360	18289	18114	18130		7093	6319
140	19288	20257	20286	18219	18226	18216		7134	6454
141	19360	20284	20321	18254	18214	18324		7246	6515
142	19302	20249	20429	18374	18395	18383		7339	6643
143	19347	20363	20448	18326	18532	18525		7458	6721
144	19312	20281	20436	18401	18363	18450		7536	6797
145	19317	20368	20415	18466	18380	18554		7641	6898
146	19382	20369	20455	18464	18405	18602		7731	7027
147	19357	20205	20416	18460	18469	18554		7854	7124
148	19368	20259	20447	18433	18454	18520		7973	7163
149	19329	20277	20487	18486	18612	18636		8018	7285
150	19406	20320	20430	18499	18500	18607		8132	7345
151	19345	20360	20415	18498	18667	18692		8291	7486
152	19365	20292	20587	18474	18605	18700		8383	7549
153	19402	20333	20555	18518	18783	18758		8512	7599
154	19449	20332	20505	18523	18661	18815		8634	7715
155	19474	20423	20562	18563	18717	18734		8620	7797
156	19492	20336	20563	18570	18755	18835		8856	7918
157	19541	20400	20518	18445	18819	18865		8900	8014
158	19531	20348	20697	18683	18743	18817		8992	8062
159	19504	20365	20545	18583	18834	18965		9133	8226
160	19487	20372	20636	18575	18805	18855		9191	8306
161	19529	20433	20587	18472	18807	18783		9334	8351
162	19503	20383	20602	18539	18834	18924		9479	8482
163	19466	20380	20672	18648	18793	18854		9605	8564
164	19471	20372	20660	18541	18790	18931		9659	8723
165	19587	20429	20691	18639	18807	18884		9826	8782
166	19494	20354	20755	18545	18854	18892		9869	8839
167	19578	20366	20665	18620	18805	18819		9957	9027
168	19555	20369	20722	18518	18863	18987		10137	9026
169	19534	20399	20663	18666	18821	18894		10244	9146
170	19487	20456	20680	18738	19011	18911		10349	9300
171	19678	20536	20901	18797	19095	19038		10593	9491
172	19900	20715	21012	18811	19257	19194		10891	9730
173	19949	20795	21315	19017	19244	19323		10847	9839
174	20077	20807	21204	19088	19211	19211		11038	9847
175	19976	20709	21304	19095	19422	19304		11085	9976
176	20033	20888	21232	18908	19333	19385		11231	10138
177	20127	20951	21177	19147	19417	19363		11156	10042
178	19661	20455	20885	18709	18868	19010		11389	10148
179	19622	20439	20899	18774	19059	18995		11516	10228
180	19729	20563	20851	18799	19019	19087		11570	10334
181	19717	20480	20892	18762	18994	19046		11705	10535
182	19704	20493	20889	18695	19140	19181		11822	10611
183	19735	20475	20967	18734	19083	19027		11927	10674
184	19807	20500	20912	18718	19175	19068		12025	10825
185	19729	20541	20973	18776	19122	18996		12254	11040
186	19782	20561	21011	18661	19216	19061		12351	11017
187	19814	20487	20993	18653	19087	19017		12469	11134
188	19820	20472	20918	18747	19070	19141		12585	11247
189	19791	20532	21017	18763	19067	19078		12773	11440
190	19843	20522	21008	18765	19201	19097		12788	11514
191	19834	20554	20972	18727	19152	19117		12860	11658
192	19811	20489	21036	18699	19056	19051		13021	11715
193	19836	20546	21049	18662	19240	19165		13114	11830
194	19855	20585	21087	18737	19211	19084		13197	12052
195	19870	20572	21046	18788	19172	19046		13402	12189
196	19868	20672	21140	18683	19220	19176		13439	12185
197	19905	20592	21019	18738	19176	19091		13628	12390
198	19963	20525	21198	18809	19134	19161		13762	12474
199	19986	20595	21122	18821	19169	19090		13781	12624
200	19879	20573	21137	18755	19209	19105		13872	12673
201	19973	20580	21142	18762	19290	19157		14014	12799
202	19889	20607	21140	18811	19283	19149		14177	12937
203	19909	20602	21266	18719	19233	19093		14184	12951
204	19953	20654	21197	18803	19330	19063		14263	13274
205	19926	20606	21253	18778	19340	19137		14511	13321
206	19934	20712	21242	18718	19450	19056		14581	13443
207	20026	20643	21249	18862	19303	19045		14601	13559
208	20083	20711	21224	18745	19423	19104		14808	13648
209	20047	20649	21227	18810	19330	19122		14871	13766
210	20046	20656	21214	18871	19405	19098		14904	13836
211	20082	20698	21195	18694	19466	19128		15061	13972
212	20093	20782	21244	18783	19433	19088		15052	14113
213	20128	20748	21264	18767	19501	19113		15160	14146
214	20062	20719	21232	18830	19605	19112		15245	14302
215	20125	20757	21261	18748	19530	19194		15286	14430
216	20065	20717	21247	18851	19512	19184		15470	14408
217	20137	20763	21280	18815	19571	19113		15571	14580
218	20112	20747	21319	18760	19535	19173		15551	14730
219	20173	20778	21311	18883	19627	19232		15621	14780
220	20194	20799	21333	18869	19483	19259		15686	14976
221	20136	20844	21358	18847	19638	19325		15868	15120
222	20178	20799	21324	18918	19586	19195		15916	15260
223	20248	20799	21367	18907	19530	19304		15838	15290
224	20227	20821	21347	18937	19566	19278		15979	15329
225	20219	20872	21312	18869	19577	19285		16005	15501
226	20252	20900	21367	19004	19603	19318		16103	15472
227	20261	20839	21402	18892	19598	19287		16198	15620
228	20247	20811	21447	18906	19623	19320		16201	15712
229	20165	20909	21416	19003	19605	19268		16209	15765
230	20210	20855	21356	18985	19696	19397		16169	15875
231	20305	20949	21410	19071	19687	19361		16241	15832
232	20327	20958	21422	18934	19695	19359		16252	16010
233	20342	20942	21434	19106	19654	19373		16311	16017
234	20388	21000	21463	18945	19783	19373		16304	16197
235	20297	21004	21418	19073	19716	19420		16269	16081
236	20314	20965	21487	19075	19779	19408		16372	16253
237	20384	20938	21499	19022	19669	19338		16314	16317
238	20327	20987	21412	19028	19841	19519		16393	16298
239	20356	21019	21507	19106	19723	19396		16357	16384
240	20367	21010	21483	19123	19770	19333		16339	16456
241	20433	21000	21485	18997	19796	19397		16333	16526
242	20375	21041	21510	18998	19841	19360		16422	16548
243	20386	21026	21500	19039	19792	19425		16361	16583
244	20461	20975	21514	19131	19954	19301		16399	16751
245	20358	20980	21489	18980	19884	19320		16301	16677
246	20359	21019	21527	19040	19869	19395		16274	16634
247	20427	21079	21525	19021	19916	19476		16352	16738
