# Supplementary material for: Development of supramolecular anticoagulants with on-demand reversibility
Source: Nat Biotechnol. 2024 Apr 30;43(2):186–93. doi: 10.1038/s41587-024-02209-z (PMC11825364; doi:10.1038/s41587-024-02209-z)
Supplement: Supplementary file 6 — IC50 curves. [file 41587_2024_2209_MOESM6_ESM.xlsx]

## Sheet: A1
	A1
X	Mean	SD
3	32851	4281
2.69897	124549	5992
2.39794	275206	6257
2.09691	293476	3918
1.79588	336474	6582
1.19382	334016	8362
0.89279	406929	7570
0.389166	372111	7115
-0.61083	334186	4920
-1.61083	305351	4703

## Sheet: E1
	E1
X	Mean	SD
3	303424	8539
2.69897	293329	15956
2.39794	264549	9947
2.09691	265888	18126
1.79588	330018	11794
1.19382	313664	16915
0.89279	311215	12029
0.389166	267042	15249
-0.61083	250804	6851
-1.61083	214113	8874

## Sheet: A1-E1
	A1-E1
X	Mean	SD
3	7956	5204
1.39794	8688	4672
1.09691	14247	4587
0.79588	11752	5794
0.49485	21912	1372
0.19382	27886	3544
-0.10721	103286	1486
-0.40824	197368	2281
-0.70927	245526	3220
-1.0103	270554	1615
-1.31133	272986	1983
-1.61236	275490	2445

## Sheet: A2-E2
	A2-E2
X	Mean	SD
3	16139	4746
1.39794	32217	4868
1.09691	45499	4895
0.79588	86860	3264
0.49485	165697	3678
0.19382	270406	3366
-0.10721	348603	3985
-0.40824	358414	5190
-1.0103	322919	11446
-1.31133	298130	6014

## Sheet: A3-E3
	A3-E3
X	Mean	SD
3	41583	3542
2.69897	71332	3667
2.39794	104871	4516
2.09691	111601	5279
1.79588	140697	5144
1.49485	179936	6480
1.19382	252839	14520
0.89279	232149	6858
0.389166	294795	7865
-0.61083	296675	16171
-1.61083	273713	12827

## Sheet: Selectivity (c)
log[Inhibitor], nM	FIIa		PK		FXIIa		FXa		FXIa
0.30103			1.67836	2.60234					2.78638	-1.54799
0.823898			0.0935673	2.92398					-1.67224	-1.67224
1.30103			-2.92398	0					2.34114	-4.34783
1.8239			-1.75439	-3.94152					-5.01672	-8.3612
2.30103			-3.35672	-4.03509					-0.33445	-10.3679
2.8239			0	-2.43275					23.0769	12.3746
3.30103			-1.16959	2.43275					25.0836	24.4147
3.8239			25.1462	29.2398					47.1572	48.495
4.30103			55.5556	57.3099					73.913	72.5753
4.8239			83.0409	83.6257					89.2977	89.2977
5.30103			97.076	96.4912					95.0464	96.2848
-0.12494					3.10786	1.64534	0.544959	1.22616
0.39794					1.64534	-0.365631	-1.63488	-2.99728
0.875061					1.09689	-0.365631	0.817439	-1.22616
1.39794					2.01097	-1.09689	-4.76839	-1.90736
1.87506					1.82815	1.64534	-1.22616	-0.681199
2.39794					3.83912	5.66728	5.99455	8.99183
2.87506					14.4424	15.7221	27.1117	30.2452
3.39794					37.4772	37.2943	62.1253	61.7166
3.87506					62.8885	63.9854	86.6485	85.6948
4.39794					84.8263	85.192	96.049	95.7766
4.87506					94.3327	94.5155	99.1826	99.0463
-3	1.3245	0.883002
-2.47712	1.10375	3.75276
-2	0.441501	2.64901
-1.47712	2.20751	3.53201
-1	4.19426	5.07726
-0.47712	14.5695	16.3355
0	31.1258	34.2163
0.522878	78.1457	80.7947
1	94.9227	94.9227
1.52288	99.117	98.6755
2	99.3377	99.3377
