# Supplementary material for: Development of supramolecular anticoagulants with on-demand reversibility
Source: Nat Biotechnol. 2024 Apr 30;43(2):186–93. doi: 10.1038/s41587-024-02209-z (PMC11825364; doi:10.1038/s41587-024-02209-z)
Supplement: Supplementary file 7 — In vivo time course and bar chart plots. [file 41587_2024_2209_MOESM7_ESM.xlsx]

## Sheet: Average Fibrin Intensity
Control	A1-E1	Argatroban
4.07608e+07	7249240	10724016
21859789	5770025	3068340
25202419	481269	7801833
36021393	4908171	4980654
45823978	3022044	3191359
30471291	3453911	2539858
23977926	21434576	3263274
37782074	21115518	4493225
23526379	16128483	3014787
38220301	11122495
33067004
31983209

## Sheet: Average Thrombus Volume
Control	A1-E1	Argatroban
76194.6	27576.8	17954.7
98415.8	13628.7	4507.69
72598.1	8939.56	12799.8
53143	23396.4	16052.1
94520.1	8068.94	16991.2
53056.2	20975.9	6516.13
18132.6	25426.8	9844.94
63838.9	62329.8	6036.98
48143	29418.2	11286.8
58162.2	41631.6
104279
33167.6

## Sheet: Total Fluorescence Intensity 
	Control													A1-E1											Argatroban
0	0	0	0	0	0	0	0	0	0	0	0	0		0	0	0	0	0	0	0	0	0	0		0	0	0	0	0	0	0	0	0
2	10875037	11846317	12796165	15517380	23807498	10254879	11432521	26570519	15682811	12768806	37371224	10423680		722913	1413363	1206	663424	15190428	109487	12956699	6964781	7164487	3890363		1601300	1123	975	2406	2447	101688	85140	679329	0
4	35909404	20068401	28561637	32598950	45164069	32018029	24326294	43646293	30063450	27943971	33948038	32494037		6925986	7248767	810090	5720831	5832897	2918906	26943023	24001795	16519130	12991622		5586954	976190	446735	973786	684908	1270295	994894	1757063	505887
6	51445825	22375259	29563086	40649397	52485254	38163616	27846976	42687039	28497165	41397706	33273101	42052014		9971998	8859484	1147611	8171206	2413397	4310524	28423734	27888294	19034349	13264828		8850377	2871460	4244670	2751918	1820041	3440950	2230383	3617176	2349594
8	51267498	23279966	28830479	41290688	51367602	40451654	27745981	40102513	25663377	52698870	33184048	45351708		9934871	7934282	742815	7420755	571775	5062313	26091088	27510611	19174496	12865874		11686063	4242383	8016710	4573765	3349125	3922524	3277006	6368002	4061257
10	49192916	23916548	27612530	39893077	52867258	33791372	28285160	38998094	23673028	52381272	33679342	38563387		9811270	6649259	608335	6003601	141096	5095371	22617786	24383170	18072070	12601773		13501675	4853026	10995700	6272221	4118905	2832126	4314490	7258107	4493495
12	45847411	24586148	25129894	42851662	46919873	32473408	24647712	37593683	21906556	48889166	31679464	31488205		8305151	5554872	394134	4441414	26761	4339940	19740361	21745475	17107318	11382166		14614843	4909936	12597662	7624983	4853206	3782752	4803065	6543400	4539760
14	42287272	23800091	24479317	40532062	47047127	29500083	24344116	36923160	21952501	48414556	30698096	29436132		6676399	4457841	120700	3838853	0	3144177	18014746	19032354	16318718	11134120		15341253	3812378	13535957	8607757	5506633	3270671	5055557	5348538	4439759
16	39261431	25005581	24646245	34837930	46933139	27117286	23194647	35735291	20772145	21268063	30702721	26056508		5645333	4042335	25263	3005287	0	2650573	16689169	17397663	15637292	10849210		14609660	2880223	12576254	9038395	5195605	1697857	5345657	4374185	3728545

## Sheet: Total Thrombus Volume
	Control													A1-E1											Argatroban
0	0	0	0	0	0	0	0	0	0	0	0	0		0	0	0	0	0	0	0	0	0	0		0	0	0	0	0	0	0	0	0
2	101454	177477	221835	107333	225915	118410	35180	127148	147118	32906	135463	59492.7		28506.1	40672.5	31507.7	59714.8	38858.6	11634.9	31985.1	52878.4	24812.8	45697.1		25055.1	12946.2	33260.1	26803.7	44370.1	10745	27975.7	8204.04	17289
4	109615	193908	65422.3	88991.8	145016	65539.4	17747.3	75195.7	35785.7	113234	104961	39089.1		35441.6	11506.1	14245.2	20095.9	9682.82	28456.9	37737	88365.2	52639.8	84874.7		20200.6	4410.44	13210.6	18164.8	17516.1	9941.49	12484.2	6967.69	11786.3
6	116543	118860	62885.7	56011.6	101931	63845.5	15818.3	56791.7	39555	63090.7	102493	32963.1		44799.8	13195.6	7829.42	27350.7	6172.12	27735.2	30441.2	70348.2	32355.7	43427.3		18713.1	3646.46	10902.5	14881.8	14068.8	8147.06	8062.98	6134.12	11115.9
8	68414.2	75325.9	48947.5	46200.8	67468.6	47127.2	15771.8	61338.9	49649.8	88594.9	105640	29916.3		28124.8	10827.2	5610.4	18589.1	3945.08	23451.8	23634.2	60652.6	28967.1	46548.8		17364.8	3401.11	10072.1	14068.8	13062.8	6183.89	6851.63	5999.81	10763.9
10	56674.9	62817.7	53601	33813.1	72126.3	34813.6	16182.3	49856.9	31132.3	52415.1	112431	27954.5		23159.8	9248.01	4822.24	16858.5	2406.89	21942.8	21903.9	59227.2	26628.3	34977.5		16364.6	3111.37	9452	13641.4	13110.5	5060.68	6826.58	5662.33	10751.4
12	54465.5	56859.4	46065.2	33152.8	51869.2	34120.2	15080.6	47770.7	29349.5	49743.7	93695.3	26833.1		21332.4	7625.43	3997.66	15455.1	1801.18	19509.2	20188.2	57861.3	24966.9	27181.5		16252.2	2978.02	8627.06	13369.3	12003.8	4554.07	5538.67	5345.41	10022
14	51963.7	52785.3	41622.9	31620.1	46378.6	30780.5	14929.6	47565.4	27557.7	56415.8	86346.9	25231.3		19922.9	6945.58	2197.32	14929.6	1129.98	17742.8	19076.3	55408.8	22895.8	28034.1		15275.8	2777.47	8669.67	14658	11011.8	4454.5	5739.94	5218.11	9478.07
16	50426.1	49293.1	40404.7	28020.8	45455.7	29813.4	14350.5	45043.7	24996.7	8897.84	93200.9	23860.2		19327	9009.18	1306.53	14177.3	554.809	17333.5	18448.8	53896.4	22079.5	22311.6		14411.1	2790.46	8203.95	12828.6	10785.2	3042.31	5279.9	4764.32	9088.02
