# Supplementary material for: Development of supramolecular anticoagulants with on-demand reversibility
Source: Nat Biotechnol. 2024 Apr 30;43(2):186–93. doi: 10.1038/s41587-024-02209-z (PMC11825364; doi:10.1038/s41587-024-02209-z)
Supplement: Supplementary file 8 — Thrombin inhibition (fluorogenic and fibrinogen assay) kinetic experiments, CAT and in vivo time course and bar chart plots. [file 41587_2024_2209_MOESM8_ESM.xlsx]

## Sheet: 4c
Time (min)	No Inhibitor			A8-E1 15 nM			A8-E1+Antidote 10 uM			A8-E1+Antidote 1 uM			A8-E1+Antidote 500 nM			A8-E1+Antidote 100 nM			A8-E1+Antidote 50 nM			A8-E1+Antidote 15 nM
0	-35	17	-81	-104	-135	-43	-117	-126	-55	-67	-63	-1	70	-45	-36	-29	-51	5	272	-55	-9		12	2
1	295	366	259	-51	-102	1	-102	-98	-47	-66	-75	16	97	-17	-13	-24	-42	16	172	-40	2		42	37
2	654	711	609	-66	-87	-7	-95	-101	-63	-65	-43	22	115	-5	-9	-11	-56	33	113	-47	4		54	35
3	1020	1115	1008	-62	-70	25	-68	-78	-32	-51	-53	16	-1	4	9	6	-33	39	119	-36	10		44	48
4	1455	1529	1432	-47	-61	32	-81	-77	-41	-42	-39	25	40	10	-1	1	-23	27	123	-30	27		37	44
5	1929	1992	1885	-44	-49	39	-71	-62	-31	-33	-24	51	48	20	11	19	-18	61	121	-8	52		58	75
6	2430	2481	2371	-24	-41	49	-59	-51	-9	-20	-27	48	70	38	41	39	-10	60	141	17	71		82	100
7	2941	3002	2875	-14	-27	57	-36	-24	13	-10	0	70	58	30	29	53	12	88	151	31	79		76	89
8	3484	3573	3425	-7	-3	75	-20	-29	17	3	-9	65	89	57	57	60	26	86	157	37	67		94	102
9	4042	4105	3976	1	-12	67	-23	-30	11	5	6	88	104	68	69	80	47	111	159	56	102		122	136
10	4627	4695	4526	-3	6	85	-8	1	40	27	31	115	117	91	86	72	26	110	171	59	99		104	129
11	5224	5269	5135	26	30	97	3	-2	48	21	25	99	138	100	83	95	56	110	144	77	111		134	161
12	5785	5845	5701	42	38	125	13	13	62	57	15	107	126	97	98	110	71	136	161	83	121		141	147
13	6378	6471	6278	70	61	143	36	27	71	42	37	117	127	92	92	130	89	152	168	91	132		125	154
14	7000	7072	6875	81	82	134	56	41	83	64	43	138	156	121	116	140	91	154	171	106	137		156	187
15	7582	7659	7497	90	85	150	56	61	97	72	59	142	165	134	118	157	109	183	176	114	150		171	205
16	8153	8231	8051	91	101	164	66	69	105	93	89	172	168	139	123	168	119	182	201	132	170		165	198
17	8738	8825	8699	101	86	172	70	81	118	116	107	183	188	152	141	202	132	205	206	142	184		193	235
18	9253	9402	9257	111	128	201	82	78	115	95	92	179	194	146	151	188	148	202	219	147	174		194	225
19	9837	10002	9766	127	139	212	109	105	133	121	114	188	241	175	171	220	141	222	223	155	193		208	249
20	10411	10589	10405	134	153	205	122	109	154	144	133	223	221	184	184	233	181	252	243	162	215		221	260
21	11012	11134	10920	167	174	232	130	129	171	164	132	223	249	194	193	247	186	254	236	171	228		243	268
22	11520	11651	11481	162	171	244	139	138	182	170	142	246	260	211	206	275	201	275	258	201	248		245	287
23	12051	12246	12065	188	212	268	162	148	188	189	162	255	261	211	211	264	213	265	274	220	262		267	305
24	12561	12782	12503	215	213	287	160	171	199	194	184	253	301	249	241	274	206	284	285	217	268		270	309
25	13067	13352	13088	216	242	289	178	185	217	188	183	270	287	238	228	291	240	297	298	241	282		288	339
26	13507	13843	13538	221	237	304	186	188	216	204	188	284	305	272	254	314	251	325	314	254	286		301	338
27	14023	14386	14061	236	259	323	205	209	251	228	204	278	324	281	269	300	251	303	312	267	306		311	352
28	14424	14818	14495	262	280	338	221	216	264	240	231	303	329	258	271	327	269	318	323	278	305		302	346
29	14778	15226	14887	247	285	344	220	228	268	252	222	320	337	293	295	340	278	323	340	285	328		322	350
30	15850	16247	15892	330	309	396	326	313	334	337	298	418	400	384	340	386	342	401	385	323	331		375	386
31	16404	16825	16521	338	329	409	374	373	389	454	409	539	430	376	365	424	372	419	440	386	392		383	411
32	16712	17222	16919	355	350	419	443	429	463	424	379	515	489	429	396	430	385	449	446	372	401		403	409
33	17046	17729	17321	348	381	442	514	479	514	478	429	556	543	493	457	489	435	496	484	412	439		421	447
34	17283	17922	17459	357	386	445	600	551	606	595	551	666	610	538	503	519	484	533	511	458	480		453	490
35	17546	18187	17806	375	418	464	658	639	676	604	539	662	686	601	553	565	534	586	565	480	523		481	501
36	17730	18462	18085	371	407	466	777	726	772	666	620	749	733	676	610	634	571	632	621	527	558		503	515
37	17903	18715	18163	385	426	476	871	830	873	742	700	821	795	736	658	681	630	687	643	568	601		525	554
38	18009	18981	18335	389	446	491	972	943	978	826	745	892	895	801	714	758	709	726	693	599	641		520	569
39	18154	19075	18527	422	466	508	1068	1039	1068	907	827	963	952	873	774	840	773	815	744	656	679		578	610
40	18277	19156	18617	431	485	527	1199	1136	1155	981	905	1051	1037	930	841	892	834	879	818	720	735		599	617
41	18390	19337	18737	437	492	544	1221	1253	1285	1059	977	1127	1103	1048	921	960	890	939	864	775	798		649	668
42	18472	19431	18906	447	509	564	1419	1365	1377	1167	1079	1219	1203	1110	981	1018	964	1001	937	817	853		652	675
43	18512	19520	18964	466	531	557	1552	1497	1501	1259	1157	1302	1294	1183	1052	1090	1021	1050	1000	888	890		713	707
44	18611	19533	18992	481	539	575	1673	1590	1618	1342	1229	1408	1387	1276	1122	1165	1109	1141	1073	945	972		750	763
45	18679	19648	19030	503	551	612	1831	1748	1751	1445	1334	1502	1474	1355	1209	1229	1170	1186	1137	1007	1034		772	793
46	18603	19755	19066	507	560	605	1952	1889	1873	1510	1425	1570	1559	1422	1271	1321	1220	1275	1192	1043	1082		810	819
47	18595	19742	19110	523	592	620	2098	2004	2004	1637	1496	1676	1655	1522	1358	1399	1306	1332	1258	1114	1149		839	848
48	18729	19705	19169	556	594	644	2238	2145	2145	1771	1600	1747	1742	1600	1435	1499	1394	1422	1323	1170	1195		898	878
49	18680	19789	19173	569	603	648	2398	2302	2284	1854	1699	1881	1843	1676	1507	1576	1483	1506	1416	1261	1286		933	923
50	18745	19834	19233	575	628	676	2548	2442	2436	1950	1805	1956	1927	1773	1598	1649	1576	1604	1483	1335	1344		973	984
51	18803	19852	19275	592	649	679	2715	2581	2599	2037	1879	2069	2029	1869	1675	1712	1634	1657	1548	1398	1412		1017	1018
52	18796	19890	19242	605	651	706	2879	2745	2737	2144	1979	2141	2116	1939	1750	1788	1706	1718	1602	1439	1465		1066	1033
53	18824	19889	19219	614	663	715	3027	2898	2888	2248	2076	2257	2265	2064	1863	1891	1791	1828	1687	1506	1537		1122	1091
54	18831	19867	19278	637	676	740	3209	3040	3069	2391	2165	2376	2340	2166	1932	1988	1877	1901	1769	1591	1593		1140	1120
55	18811	19969	19340	642	690	739	3408	3211	3219	2476	2292	2486	2441	2240	2021	2068	1943	1959	1860	1657	1679		1208	1168
56	18911	19870	19362	647	713	758	3583	3383	3420	2569	2391	2580	2551	2340	2072	2141	2026	2048	1932	1732	1722		1226	1195
57	18884	19826	19301	673	724	766	3774	3525	3539	2703	2500	2699	2651	2448	2159	2255	2113	2151	1986	1803	1804		1264	1224
58	18905	19851	19384	683	738	787	3921	3690	3684	2823	2589	2802	2706	2532	2254	2321	2222	2216	2080	1887	1886		1339	1272
59	18879	19847	19313	704	755	786	4154	3892	3883	2937	2686	2898	2860	2594	2320	2434	2276	2291	2167	1944	1941		1366	1321
60	18921	19956	19420	717	759	820	4300	4023	4061	3046	2811	3020	2962	2705	2414	2542	2389	2400	2270	2020	2017		1438	1365
61	18924	19912	19492	741	787	841	4502	4227	4215	3186	2926	3124	3099	2830	2522	2609	2451	2473	2321	2101	2096		1488	1430
62	18868	19948	19403	754	790	832	4680	4399	4383	3268	2990	3256	3236	2931	2623	2724	2574	2569	2393	2174	2170		1553	1470
63	18937	19964	19424	774	819	879	4879	4595	4554	3423	3138	3372	3272	3018	2702	2794	2638	2645	2495	2255	2258		1575	1512
64	18821	20017	19459	782	815	877	5094	4796	4774	3496	3225	3478	3373	3113	2774	2889	2726	2748	2588	2344	2309		1626	1540
65	18847	19983	19357	795	851	879	5253	4935	4915	3641	3360	3559	3523	3213	2902	3009	2866	2841	2657	2386	2396		1685	1584
66	18927	19952	19459	827	874	906	5473	5156	5125	3762	3478	3695	3650	3363	2966	3114	2902	2931	2748	2505	2488		1726	1637
67	18966	19971	19467	825	858	921	5651	5314	5316	3897	3548	3795	3747	3440	3087	3178	2986	2998	2820	2553	2577		1771	1681
68	18921	20002	19496	848	894	932	5908	5560	5534	3994	3706	3921	3887	3534	3160	3283	3104	3076	2937	2634	2650		1849	1734
69	18944	19986	19514	856	907	948	6066	5747	5672	4140	3769	4025	3959	3657	3266	3411	3183	3194	3024	2721	2748		1884	1787
70	18960	19999	19518	862	920	960	6311	5971	5898	4249	3923	4155	4080	3764	3354	3466	3280	3269	3121	2815	2797		1951	1843
71	18940	19938	19477	884	923	979	6470	6179	6101	4406	4022	4294	4223	3885	3471	3577	3406	3373	3169	2904	2901		1989	1893
72	19038	19964	19510	906	949	997	6748	6361	6310	4560	4144	4432	4353	3981	3540	3663	3460	3467	3309	2973	2979		2065	1957
73	18947	19975	19456	916	966	1016	6909	6558	6465	4635	4262	4495	4442	4093	3624	3774	3560	3567	3387	3051	3057		2082	2002
74	18917	20006	19576	926	980	1040	7122	6775	6683	4765	4391	4688	4545	4177	3746	3881	3640	3619	3501	3135	3134		2157	2052
75	18964	19962	19562	952	985	1041	7358	6995	6868	4944	4509	4776	4702	4305	3827	3965	3753	3732	3548	3201	3195		2219	2088
76	18970	19988	19574	965	1019	1035	7591	7218	7089	5095	4636	4905	4904	4428	3948	4098	3907	3879	3641	3313	3281		2253	2153
77	19055	20045	19607	983	1042	1060	7795	7429	7257	5191	4784	5045	4993	4521	4051	4205	3975	3958	3746	3411	3394		2332	2215
78	19011	20008	19676	1002	1045	1096	8088	7676	7525	5325	4864	5199	5043	4627	4157	4305	4074	4060	3869	3485	3467		2382	2253
79	19048	19980	19677	1027	1074	1098	8234	7875	7709	5466	5030	5328	5196	4733	4237	4416	4132	4114	3931	3513	3548		2444	2300
80	18957	19993	19739	1031	1078	1133	8487	8104	7875	5629	5144	5438	5332	4856	4350	4526	4262	4200	4028	3634	3619		2506	2370
81	18952	20039	19698	1062	1112	1150	8734	8349	8115	5781	5258	5542	5471	4956	4492	4645	4370	4347	4134	3721	3719		2553	2414
82	19060	20054	19733	1070	1107	1142	8949	8513	8340	5937	5367	5675	5560	5061	4587	4730	4461	4430	4255	3807	3804		2640	2446
83	19060	20051	19716	1081	1138	1174	9138	8754	8560	6056	5493	5817	5702	5144	4636	4860	4594	4560	4343	3914	3908		2671	2516
84	18999	20059	19806	1105	1136	1180	9400	9036	8821	6174	5639	5935	5810	5275	4752	4952	4655	4614	4397	3995	3964		2738	2583
85	19083	20040	19739	1125	1148	1193	9569	9260	8986	6362	5771	6089	5954	5433	4883	5070	4763	4741	4505	4087	4079		2794	2612
86	19084	20083	19789	1121	1157	1189	9784	9517	9168	6434	5900	6176	6083	5529	4964	5225	4862	4813	4653	4178	4157		2865	2660
87	19096	20113	19808	1147	1194	1220	10082	9678	9427	6638	6017	6330	6154	5646	5074	5243	4979	4930	4747	4254	4235		2924	2771
88	19106	20058	19830	1171	1218	1237	10333	9880	9619	6747	6168	6520	6338	5806	5188	5387	5068	5016	4883	4374	4339		3012	2813
89	19092	20061	19855	1179	1213	1259	10541	10076	9760	6870	6291	6599	6488	5908	5288	5485	5157	5142	4966	4406	4418		3031	2841
90	19137	20123	19864	1220	1255	1289	10723	10373	10070	7029	6418	6754	6559	6049	5359	5589	5275	5188	5046	4567	4515		3092	2894
91	19082	20163	19852	1221	1264	1288	10942	10586	10340	7148	6519	6872	6769	6128	5518	5725	5338	5298	5166	4648	4583		3093	2938
92	19082	20181	19887	1250	1291	1292	11242	10764	10404	7294	6641	6999	6886	6223	5565	5854	5498	5423	5300	4750	4689		3223	3040
93	19099	20126	19878	1262	1292	1327	11451	11037	10695	7423	6832	7171	7018	6407	5739	5951	5584	5515	5414	4805	4837		3318	3067
94	19163	20151	19892	1256	1320	1330	11652	11272	10895	7550	6919	7261	7151	6451	5787	6082	5689	5649	5473	4904	4866		3373	3136
95	19042	20077	19954	1291	1331	1340	11931	11519	11065	7777	7105	7470	7257	6659	5948	6161	5776	5757	5565	4979	4967		3424	3210
96	19140	20072	19921	1307	1370	1364	12190	11642	11330	7924	7255	7553	7366	6715	6029	6318	5921	5835	5680	5053	5063		3514	3266
97	19160	20129	19967	1335	1380	1377	12454	11928	11541	8041	7347	7670	7541	6827	6141	6401	5980	5914	5800	5186	5180		3550	3314
98	19098	20122	19927	1343	1401	1393	12621	12148	11731	8181	7423	7799	7634	7010	6265	6519	6105	6024	5914	5255	5237		3632	3382
99	19134	20128	19914	1344	1399	1410	12806	12357	11957	8328	7619	7930	7776	7103	6376	6702	6206	6100	6049	5386	5322		3734	3440
100	19147	20193	19956	1374	1428	1432	13039	12602	12239	8482	7767	8134	7916	7236	6434	6722	6296	6244	6195	5522	5458		3765	3507
101	19173	20197	19992	1405	1445	1463	13247	12815	12464	8624	7912	8273	8112	7436	6599	6828	6366	6328	6290	5541	5550		3857	3581
102	19201	20146	19955	1408	1453	1460	13513	13076	12600	8771	8009	8378	8147	7477	6708	7030	6507	6459	6358	5686	5587		3920	3657
103	19152	20138	19926	1442	1476	1482	13683	13231	12759	8942	8199	8541	8371	7559	6817	7135	6609	6560	6502	5774	5780		4006	3727
104	19221	20178	19973	1450	1495	1507	13866	13462	13028	9080	8310	8732	8510	7773	6916	7286	6771	6679	6599	5832	5781		4041	3756
105	19194	20133	19990	1491	1540	1516	14209	13638	13224	9147	8407	8810	8596	7838	7058	7380	6896	6803	6674	5993	5897		4142	3830
106	19196	20197	20106	1493	1522	1513	14487	13804	13376	9414	8594	8989	8776	7994	7192	7624	6930	6893	6843	6051	6042		4229	3928
107	19281	20196	19965	1518	1557	1571	14517	14036	13700	9514	8635	9137	8901	8124	7270	7641	7123	6917	6958	6151	6046		4285	3958
108	19211	20197	20012	1558	1578	1602	14735	14337	13870	9709	8847	9206	9040	8269	7448	7794	7157	7050	7088	6234	6241		4446	4066
109	19299	20269	20084	1542	1606	1582	15139	14681	14102	9820	9078	9412	9167	8391	7557	7885	7317	7120	7153	6369	6330		4475	4161
110	19304	20323	20068	1559	1608	1635	15298	14746	14468	10075	9191	9570	9373	8497	7648	7971	7341	7320	7287	6527	6396		4531	4168
111	19268	20310	20249	1598	1626	1656	15433	14983	14296	10147	9296	9687	9403	8547	7739	8077	7487	7407	7359	6649	6526		4657	4232
112	19148	20281	20028	1627	1632	1641	15518	15046	14540	10327	9383	9778	9605	8803	7849	8185	7597	7524	7540	6770	6630		4696	4279
113	19306	20254	19991	1638	1658	1672	15701	15264	14860	10412	9497	9885	9725	8897	7998	8343	7658	7573	7614	6726	6718		4796	4362
114	19250	20247	20191	1626	1658	1677	15909	15474	14930	10662	9683	10035	9836	8967	8004	8436	7866	7752	7797	6839	6788		4857	4399
115	19271	20292	20040	1659	1700	1698	16065	15509	15191	10802	9836	10274	10032	9200	8202	8608	7930	7800	7822	6983	6871		4932	4511
116	19281	20211	20097	1653	1686	1724	16099	15692	15327	10815	9861	10361	10247	9262	8359	8633	8046	7930	7943	7074	6970		5018	4603
117	19184	20297	20055	1719	1741	1744	16415	15858	15475	11166	10149	10504	10337	9462	8419	8864	8221	8064	8099	7143	7109		5103	4666
118	19219	20166	20112	1746	1775	1754	16519	16075	15705	11210	10233	10735	10491	9590	8523	8880	8226	8143	8207	7251	7195		5197	4735
119	19261	20231	20074	1756	1763	1771	16598	16210	15867	11392	10392	10776	10591	9683	8725	9060	8409	8257	8358	7380	7292		5254	4811
120	19372	20294	20215	1767	1768	1793	16809	16421	16013	11572	10486	10865	10714	9791	8831	9121	8455	8373	8409	7423	7418		5401	4848
121	19311	20227	20140	1786	1810	1802	16939	16479	16155	11662	10566	11058	10848	9875	8940	9314	8669	8444	8547	7602	7515		5415	4954
122	19255	20246	20079	1827	1821	1830	16949	16660	16314	11841	10709	11146	10992	10071	9069	9283	8641	8591	8729	7686	7602		5498	5001
123	19277	20171	20128	1823	1810	1851	17115	16762	16503	11961	10809	11279	11106	10186	9225	9437	8801	8698	8835	7803	7786		5585	5126
124	19293	20291	20143	1852	1869	1891	17271	17009	16600	12103	11009	11493	11340	10369	9305	9540	8862	8780	8974	7870	7761		5669	5159
125	19260	20235	20191	1858	1881	1862	17376	16953	16664	12189	11106	11597	11389	10476	9400	9776	9025	8927	9095	8016	7941		5794	5324
126	19194	20272	20149	1892	1892	1894	17441	17143	16902	12306	11169	11820	11567	10659	9514	9844	9083	9025	9141	8090	7985		5903	5326
127	19284	20142	20205	1909	1933	1919	17696	17388	17058	12651	11364	11871	11789	10763	9675	9974	9188	9121	9267	8257	8151		5932	5406
128	19243	20220	20070	1948	1939	1946	17602	17417	17205	12685	11545	12046	11915	10789	9759	10118	9371	9234	9450	8322	8258		6018	5491
129	19349	20195	20164	1960	1954	1944	17737	17387	17195	12752	11668	12067	12097	10972	9900	10138	9420	9297	9533	8419	8307		6078	5570
130	19220	20232	20230	1984	1986	1962	17937	17573	17343	12968	11767	12256	12161	11176	10053	10344	9588	9487	9665	8555	8344		6213	5644
131	19230	20186	20169	2004	2019	2006	17845	17726	17401	13097	11962	12491	12288	11264	10159	10469	9681	9606	9820	8656	8557		6276	5714
132	19264	20194	20309	2016	2005	1996	17897	17715	17608	13243	12064	12470	12417	11366	10326	10614	9861	9669	9861	8673	8618		6435	5827
133	19278	20236	20329	2064	2055	2023	18011	17819	17768	13389	12211	12679	12572	11596	10397	10703	9962	9810	10092	8925	8777		6425	5881
134	19330	20177	20220	2101	2076	2057	18070	17892	17798	13512	12307	12821	12642	11654	10524	10826	10047	9798	10179	8983	8803		6579	5935
135	19253	20185	20254	2102	2097	2073	18112	17971	17878	13793	12477	12980	12782	11746	10648	10932	10219	10073	10325	9101	8971		6678	5987
136	19221	20207	20222	2121	2098	2088	18204	17982	17907	13800	12562	13004	12945	11922	10780	11154	10249	10085	10391	9268	9027		6748	6102
137	19247	20176	20248	2134	2115	2093	18097	18053	17940	13884	12731	13246	13027	12000	10866	11177	10392	10198	10555	9313	9181		6850	6163
138	19307	20255	20337	2173	2171	2136	18250	18051	18176	14087	12839	13368	13243	12193	10990	11285	10532	10342	10703	9421	9252		6909	6279
139	19314	20205	20360	2167	2169	2164	18289	18114	18130	14165	13077	13421	13265	12311	11143	11426	10580	10424	10768	9479	9361		7093	6319
140	19288	20257	20286	2217	2208	2188	18219	18226	18216	14222	13019	13480	13433	12441	11219	11577	10775	10531	10870	9651	9515		7134	6454
141	19360	20284	20321	2261	2248	2224	18254	18214	18324	14528	13299	13669	13490	12573	11384	11620	10870	10632	11039	9714	9634		7246	6515
142	19302	20249	20429	2227	2229	2229	18374	18395	18383	14588	13408	13799	13676	12682	11488	11777	10928	10731	11120	9877	9717		7339	6643
143	19347	20363	20448	2272	2274	2248	18326	18532	18525	14759	13489	13975	13797	12841	11609	11946	11114	10929	11354	9940	9794		7458	6721
144	19312	20281	20436	2327	2307	2284	18401	18363	18450	14890	13601	14082	13907	12921	11704	12068	11183	11002	11555	10069	9971		7536	6797
145	19317	20368	20415	2360	2339	2299	18466	18380	18554	14941	13770	14245	14016	13073	11870	12153	11391	11197	11563	10157	10076		7641	6898
146	19382	20369	20455	2362	2357	2309	18464	18405	18602	15182	13873	14381	14184	13259	12009	12294	11406	11200	11732	10272	10149		7731	7027
147	19357	20205	20416	2398	2366	2335	18460	18469	18554	15367	14018	14485	14382	13423	12159	12440	11531	11369	11887	10329	10232		7854	7124
148	19368	20259	20447	2406	2391	2358	18433	18454	18520	15473	14207	14651	14524	13507	12280	12500	11600	11433	11994	10499	10345		7973	7163
149	19329	20277	20487	2450	2410	2383	18486	18612	18636	15544	14266	14765	14641	13620	12516	12707	11785	11604	12123	10642	10505		8018	7285
150	19406	20320	20430	2479	2418	2398	18499	18500	18607	15682	14392	14809	14783	13797	12538	12840	11930	11734	12202	10732	10597		8132	7345
151	19345	20360	20415	2494	2452	2434	18498	18667	18692	15698	14481	14999	14788	13809	12667	12850	11945	11757	12338	10815	10756		8291	7486
152	19365	20292	20587	2521	2469	2447	18474	18605	18700	15886	14647	15090	14999	14052	12773	12949	12174	11947	12541	10953	10823		8383	7549
153	19402	20333	20555	2536	2518	2474	18518	18783	18758	16104	14783	15179	15275	14178	12866	13123	12176	12114	12564	11090	10931		8512	7599
154	19449	20332	20505	2561	2540	2502	18523	18661	18815	16175	14893	15441	15225	14340	13129	13218	12361	12144	12756	11103	11035		8634	7715
155	19474	20423	20562	2585	2538	2518	18563	18717	18734	16172	15010	15553	15365	14458	13129	13377	12484	12285	12900	11323	11167		8620	7797
156	19492	20336	20563	2638	2580	2559	18570	18755	18835	16341	15122	15537	15484	14483	13327	13510	12606	12386	13004	11394	11259		8856	7918
157	19541	20400	20518	2644	2579	2571	18445	18819	18865	16565	15133	15649	15440	14573	13411	13591	12663	12436	13155	11465	11382		8900	8014
158	19531	20348	20697	2674	2606	2601	18683	18743	18817	16554	15271	15920	15710	14797	13525	13675	12642	12520	13157	11656	11449		8992	8062
159	19504	20365	20545	2699	2636	2627	18583	18834	18965	16643	15404	15860	15785	14876	13653	13737	12854	12648	13458	11745	11648		9133	8226
160	19487	20372	20636	2750	2681	2636	18575	18805	18855	16736	15515	16018	15834	14984	13830	13958	12981	12757	13331	11838	11718		9191	8306
161	19529	20433	20587	2737	2686	2675	18472	18807	18783	16729	15543	16121	16084	15047	13855	14018	13064	12859	13646	11918	11784		9334	8351
162	19503	20383	20602	2778	2701	2683	18539	18834	18924	16940	15705	16234	16073	15217	14068	14139	13143	12972	13763	12091	11891		9479	8482
163	19466	20380	20672	2828	2755	2727	18648	18793	18854	17129	15728	16389	16229	15284	14153	14355	13315	13127	13780	12116	12001		9605	8564
164	19471	20372	20660	2844	2759	2732	18541	18790	18931	17073	15894	16377	16224	15424	14219	14465	13342	13235	13942	12276	12178		9659	8723
165	19587	20429	20691	2887	2781	2753	18639	18807	18884	17139	15980	16534	16410	15620	14290	14421	13494	13381	14052	12419	12243		9826	8782
166	19494	20354	20755	2926	2818	2765	18545	18854	18892	17247	16076	16597	16517	15581	14408	14602	13561	13407	14189	12459	12384		9869	8839
167	19578	20366	20665	2966	2886	2828	18620	18805	18819	17337	16122	16737	16509	15744	14562	14764	13651	13572	14292	12602	12392		9957	9027
168	19555	20369	20722	2982	2889	2841	18518	18863	18987	17434	16295	16871	16652	15852	14605	14882	13758	13661	14430	12660	12607		10137	9026
169	19534	20399	20663	2979	2914	2857	18666	18821	18894	17491	16295	16988	16822	15955	14800	14960	13896	13750	14599	12791	12673		10244	9146
170	19487	20456	20680	3011	2936	2918	18738	19011	18911	17635	16406	17004	16975	16132	14975	15099	13937	13796	14671	12793	12761		10349	9300
171	19678	20536	20901	3139	3025	2952	18797	19095	19038	17950	16748	17316	17254	16364	15251	15306	14292	14148	14858	13235	12976		10593	9491
172	19900	20715	21012	3159	3066	3026	18811	19257	19194	17946	16790	17481	17096	16563	15280	15335	14403	14229	14991	13322	13160		10891	9730
173	19949	20795	21315	3167	3132	3010	19017	19244	19323	18104	16980	17599	17363	16493	15501	15513	14464	14474	15202	13326	13190		10847	9839
174	20077	20807	21204	3241	3127	3059	19088	19211	19211	18313	17218	17766	17633	16818	15669	15679	14496	14468	15377	13552	13473		11038	9847
175	19976	20709	21304	3244	3123	3102	19095	19422	19304	18134	17089	17584	17603	16817	15701	15840	14672	14629	15518	13656	13553		11085	9976
176	20033	20888	21232	3274	3171	3090	18908	19333	19385	18325	17206	17720	17714	16949	15916	15985	14915	14752	15499	13690	13680		11231	10138
177	20127	20951	21177	3320	3216	3124	19147	19417	19363	18367	17339	17946	17779	16739	15723	15856	14710	14665	15403	13661	13453		11156	10042
178	19661	20455	20885	3275	3186	3147	18709	18868	19010	18210	17141	17696	17523	16835	15830	15923	14819	14596	15556	13732	13624		11389	10148
179	19622	20439	20899	3337	3226	3173	18774	19059	18995	18082	17190	17878	17759	16953	15971	16040	15034	14820	15586	13892	13889		11516	10228
180	19729	20563	20851	3410	3235	3163	18799	19019	19087	18306	17282	17848	17688	17158	16040	16125	15070	14973	15732	14006	13861		11570	10334
181	19717	20480	20892	3423	3331	3202	18762	18994	19046	18258	17330	17975	17789	17261	16136	16225	15062	14995	15807	14047	13900		11705	10535
182	19704	20493	20889	3450	3317	3236	18695	19140	19181	18454	17339	18096	17862	17290	16267	16377	15204	15122	15889	14071	13973		11822	10611
183	19735	20475	20967	3485	3340	3256	18734	19083	19027	18398	17503	18098	17910	17333	16360	16450	15165	15225	15977	14174	14105		11927	10674
184	19807	20500	20912	3491	3336	3263	18718	19175	19068	18353	17417	18189	18008	17576	16517	16564	15266	15329	16198	14348	14232		12025	10825
185	19729	20541	20973	3540	3404	3304	18776	19122	18996	18478	17570	18218	17942	17455	16473	16493	15391	15342	16303	14417	14297		12254	11040
186	19782	20561	21011	3581	3437	3325	18661	19216	19061	18528	17578	18183	18150	17499	16650	16757	15511	15482	16276	14521	14468		12351	11017
187	19814	20487	20993	3634	3470	3358	18653	19087	19017	18634	17823	18290	18162	17705	16752	16713	15708	15579	16337	14619	14506		12469	11134
188	19820	20472	20918	3648	3473	3372	18747	19070	19141	18746	17856	18375	18171	17648	16801	16753	15693	15699	16422	14610	14622		12585	11247
189	19791	20532	21017	3690	3526	3426	18763	19067	19078	18646	17771	18471	18276	17725	16925	16892	15756	15788	16524	14709	14696		12773	11440
190	19843	20522	21008	3739	3573	3428	18765	19201	19097	18691	17977	18445	18282	17853	17067	17021	15914	15926	16559	14829	14764		12788	11514
191	19834	20554	20972	3771	3578	3488	18727	19152	19117	18811	18019	18469	18253	17905	17099	17100	15995	15955	16639	14880	14843		12860	11658
192	19811	20489	21036	3809	3646	3524	18699	19056	19051	18761	18007	18649	18289	17952	17129	17079	16036	16024	16792	15037	14908		13021	11715
193	19836	20546	21049	3844	3653	3535	18662	19240	19165	18840	17984	18686	18399	17967	17286	17197	16090	16092	16845	15131	14961		13114	11830
194	19855	20585	21087	3889	3695	3574	18737	19211	19084	18790	18117	18683	18438	18132	17404	17268	16149	16275	16854	15179	15091		13197	12052
195	19870	20572	21046	3905	3731	3606	18788	19172	19046	18765	18222	18798	18447	18196	17432	17404	16243	16289	16950	15268	15286		13402	12189
196	19868	20672	21140	3994	3778	3628	18683	19220	19176	18883	18216	18843	18578	18263	17663	17475	16424	16302	17035	15284	15319		13439	12185
197	19905	20592	21019	4003	3791	3649	18738	19176	19091	18897	18165	18808	18568	18204	17668	17579	16387	16429	17132	15497	15412		13628	12390
198	19963	20525	21198	4010	3826	3672	18809	19134	19161	18918	18315	18812	18526	18501	17756	17565	16497	16478	17150	15564	15413		13762	12474
199	19986	20595	21122	4120	3902	3762	18821	19169	19090	18977	18326	18936	18594	18397	17812	17571	16562	16637	17171	15604	15447		13781	12624
200	19879	20573	21137	4121	3943	3764	18755	19209	19105	18937	18585	18947	18614	18495	17952	17666	16667	16577	17271	15653	15636		13872	12673
201	19973	20580	21142	4192	3973	3798	18762	19290	19157	19001	18351	18983	18714	18596	18148	17673	16659	16763	17217	15764	15728		14014	12799
202	19889	20607	21140	4209	3993	3807	18811	19283	19149	19045	18440	19024	18712	18535	18097	17832	16853	16821	17334	15717	15707		14177	12937
203	19909	20602	21266	4284	4022	3852	18719	19233	19093	19041	18440	18998	18683	18569	18169	17993	16775	16724	17387	15796	15732		14184	12951
204	19953	20654	21197	4318	4088	3911	18803	19330	19063	19095	18638	19119	18739	18733	18259	17954	16874	16931	17442	15878	15854		14263	13274
205	19926	20606	21253	4363	4119	3919	18778	19340	19137	19047	18438	19043	18793	18805	18345	18009	16892	16920	17506	16010	15962		14511	13321
206	19934	20712	21242	4387	4166	3980	18718	19450	19056	18945	18541	19151	18793	18811	18327	18013	16978	17091	17629	15910	16017		14581	13443
207	20026	20643	21249	4432	4191	4001	18862	19303	19045	19100	18590	19184	18810	18765	18473	17996	17022	17067	17544	16186	16046		14601	13559
208	20083	20711	21224	4492	4231	4048	18745	19423	19104	19085	18511	19182	18694	18964	18425	18107	17094	17245	17530	16196	16119		14808	13648
209	20047	20649	21227	4555	4275	4099	18810	19330	19122	19117	18499	19141	18787	18797	18600	18201	17173	17238	17689	16218	16231		14871	13766
210	20046	20656	21214	4600	4301	4124	18871	19405	19098	19062	18527	19254	18836	18930	18681	18281	17229	17251	17564	16154	16144		14904	13836
211	20082	20698	21195	4629	4368	4154	18694	19466	19128	19195	18627	19176	18858	18925	18588	18404	17262	17349	17603	16266	16451		15061	13972
212	20093	20782	21244	4729	4400	4196	18783	19433	19088	19293	18623	19120	19027	18918	18842	18220	17341	17353	17560	16395	16337		15052	14113
213	20128	20748	21264	4759	4449	4227	18767	19501	19113	19188	18619	19270	18882	19034	18839	18218	17274	17384	17699	16389	16382		15160	14146
214	20062	20719	21232	4768	4497	4269	18830	19605	19112	19197	18800	19303	18857	18924	18969	18289	17350	17598	17773	16499	16541		15245	14302
215	20125	20757	21261	4871	4544	4326	18748	19530	19194	19202	18742	19387	18856	19060	18929	18400	17538	17554	17733	16490	16488		15286	14430
216	20065	20717	21247	4913	4583	4366	18851	19512	19184	19212	18715	19278	18985	19055	18993	18359	17533	17615	17692	16612	16591		15470	14408
217	20137	20763	21280	4930	4658	4378	18815	19571	19113	19126	18721	19373	18984	19133	19017	18261	17628	17597	17664	16649	16675		15571	14580
218	20112	20747	21319	5009	4693	4438	18760	19535	19173	19182	18727	19333	18833	19111	19076	18292	17504	17661	17714	16654	16660		15551	14730
219	20173	20778	21311	5078	4753	4476	18883	19627	19232	19233	18760	19452	18882	19146	19191	18354	17674	17801	17796	16656	16668		15621	14780
220	20194	20799	21333	5146	4780	4545	18869	19483	19259	19118	18747	19421	18945	19172	19247	18526	17714	17832	17784	16829	16790		15686	14976
221	20136	20844	21358	5187	4814	4579	18847	19638	19325	19187	18810	19362	18922	19197	19269	18472	17769	17723	17837	16838	16753		15868	15120
222	20178	20799	21324	5242	4881	4620	18918	19586	19195	19205	18827	19346	18957	19291	19295	18437	17854	17733	17716	16845	16808		15916	15260
223	20248	20799	21367	5309	4924	4674	18907	19530	19304	19196	18756	19419	18936	19235	19284	18554	17839	17884	17709	16837	16889		15838	15290
224	20227	20821	21347	5353	4933	4688	18937	19566	19278	19237	18803	19484	19030	19324	19314	18604	17709	17969	17863	16868	16892		15979	15329
225	20219	20872	21312	5382	5028	4727	18869	19577	19285	19230	18784	19531	19007	19247	19280	18528	17820	17911	17812	16973	16930		16005	15501
226	20252	20900	21367	5485	5086	4788	19004	19603	19318	19129	18875	19409	18985	19161	19376	18603	17732	17995	17797	16965	17037		16103	15472
227	20261	20839	21402	5533	5131	4850	18892	19598	19287	19245	18901	19464	18981	19283	19448	18527	17936	18088	17833	16972	16976		16198	15620
228	20247	20811	21447	5574	5182	4840	18906	19623	19320	19123	18855	19521	18862	19300	19494	18648	17987	18005	17810	17027	17016		16201	15712
229	20165	20909	21416	5663	5215	4919	19003	19605	19268	19228	18902	19436	19047	19306	19572	18569	17927	17990	17829	16932	17073		16209	15765
230	20210	20855	21356	5745	5302	4978	18985	19696	19397	19219	18906	19413	19009	19340	19543	18600	17931	18021	17748	17136	17084		16169	15875
231	20305	20949	21410	5778	5349	4992	19071	19687	19361	19226	18916	19662	18997	19403	19570	18695	17931	18068	17819	17029	17097		16241	15832
232	20327	20958	21422	5870	5396	5087	18934	19695	19359	19264	18858	19515	18957	19306	19637	18543	18007	18143	17845	17137	17156		16252	16010
233	20342	20942	21434	5912	5451	5098	19106	19654	19373	19278	18984	19583	18906	19426	19609	18575	18155	18166	17892	17182	17159		16311	16017
234	20388	21000	21463	5970	5523	5178	18945	19783	19373	19178	18969	19561	18899	19381	19555	18620	18080	18143	17769	17173	17107		16304	16197
235	20297	21004	21418	6040	5578	5221	19073	19716	19420	19360	19008	19530	19057	19382	19635	18482	18092	18217	17780	17238	17345		16269	16081
236	20314	20965	21487	6126	5629	5273	19075	19779	19408	19267	18959	19579	19074	19411	19705	18731	18180	18245	17904	17250	17198		16372	16253
237	20384	20938	21499	6195	5724	5297	19022	19669	19338	19344	19060	19565	19063	19451	19572	18738	18041	18190	17704	17236	17198		16314	16317
238	20327	20987	21412	6290	5776	5341	19028	19841	19519	19310	19030	19556	19002	19291	19624	18606	18147	18313	17802	17244	17215		16393	16298
239	20356	21019	21507	6340	5850	5377	19106	19723	19396	19326	19055	19662	19062	19366	19720	18571	18143	18253	17741	17227	17276		16357	16384
240	20367	21010	21483	6443	5924	5480	19123	19770	19333	19213	19039	19671	18970	19465	19679	18555	18104	18279	17799	17198	17295		16339	16456
241	20433	21000	21485	6509	5949	5528	18997	19796	19397	19167	19096	19535	19032	19476	19718	18625	18088	18351	17731	17201	17342		16333	16526
242	20375	21041	21510	6576	6050	5536	18998	19841	19360	19293	18981	19687	19014	19582	19765	18526	18182	18357	17738	17240	17271		16422	16548
243	20386	21026	21500	6671	6050	5596	19039	19792	19425	19315	19064	19640	18956	19380	19655	18736	18193	18279	17794	17252	17206		16361	16583
244	20461	20975	21514	6740	6164	5677	19131	19954	19301	19200	18974	19740	18961	19535	19787	18521	18267	18322	17691	17265	17231		16399	16751
245	20358	20980	21489	6865	6253	5726	18980	19884	19320	19157	18942	19690	18969	19518	19690	18582	18182	18283	17592	17237	17235		16301	16677
246	20359	21019	21527	6929	6302	5772	19040	19869	19395	19224	19186	19763	18914	19377	19735	18747	18189	18347	17514	17206	17294		16274	16634
247	20427	21079	21525	6983	6353	5795	19021	19916	19476	19194	19179	19702	19065	19594	19762	18681	18185	18289	17744	17338	17315		16352	16738

## Sheet: 4d
	No Inhibitor			A9-E1 (100 nM)			A9-E1 (100 nM) + AD (100 nM)
1	0.0034	0.0034	0.002	0.0004	0.0123	-0.0009	0.0008	0.0059	-0.0008
2	0.0086	0.0105	0.0115	0.0007	0.0126	0.0016	0.0016	0.0054	-0.0008
3	0.0149	0.0161	0.0171	-0.0006	0.0118	-0.0016	0.002	0.0056	-0.0006
4	0.0206	0.0199	0.0211	0.0019	0.0114	-0.002	0.0019	0.0052	-0.0007
5	0.0225	0.0222	0.0239	-0.0004	0.0125	0.0011	0.002	0.0057	-0.0009
6	0.0276	0.028	0.03	0.0008	0.0123	-0.0011	0.0007	0.0052	-0.001
7	0.0316	0.0307	0.0329	-0.0003	0.0125	-0.0002	0.0014	0.0059	0.0001
8	0.0336	0.0331	0.0356	0	0.0119	-0.0005	0.0011	0.0052	-0.0011
9	0.0362	0.0362	0.0388	0.0008	0.0132	0	0.0014	0.0058	-0.0003
10	0.0406	0.0383	0.0412	0.001	0.0126	-0.0005	0.0036	0.0064	-0.0012
11	0.0429	0.0415	0.0443	-0.0002	0.0103	-0.0027	0.0022	0.0063	-0.0002
12	0.0452	0.0442	0.047	-0.0069	0.0044	-0.0071	0.0024	0.006	-0.0012
13	0.0485	0.0469	0.0496	-0.0206	-0.0097	-0.0228	0.0017	0.0061	-0.0007
14	0.0501	0.0492	0.0518	-0.037	-0.0261	-0.039	0.0016	0.0066	-0.0002
15	0.0515	0.0506	0.0531	-0.0461	-0.0392	-0.0529	0.0001	0.0053	-0.0015
16	0.0549	0.0543	0.0568	-0.0534	-0.0422	-0.0562	0.0017	0.0058	-0.0012
17	0.0561	0.0555	0.0579	-0.0518	-0.0422	-0.0556	0.002	0.0065	-0.0011
18	0.0571	0.0571	0.0595	-0.0507	-0.0399	-0.0534	0.0015	0.0049	-0.0013
19	0.0583	0.0582	0.0605	-0.045	-0.0331	-0.0463	0.0022	0.0054	-0.0008
20	0.0623	0.0611	0.0631	-0.0379	-0.0285	-0.0418	0.001	0.005	-0.0007
21	0.0618	0.0627	0.0652	-0.0337	-0.0224	-0.0345	0.0011	0.0057	-0.0008
22	0.063	0.064	0.0666	-0.0288	-0.0177	-0.0311	0.0012	0.0049	-0.0012
23	0.0642	0.0643	0.0669	-0.0301	-0.0179	-0.0305	-0.0002	0.0041	-0.0014
24	0.0663	0.0666	0.0693	-0.0301	-0.0199	-0.0327	-0.0001	0.0042	-0.0017
25	0.0671	0.0671	0.0699	-0.0324	-0.0233	-0.0356	-0.0002	0.0043	-0.0016
26	0.0701	0.0702	0.0729	-0.0349	-0.0224	-0.032	0.0001	0.0041	-0.0009
27	0.0694	0.0703	0.073	-0.0348	-0.0237	-0.037	0.002	0.0049	-0.0022
28	0.0716	0.0723	0.0752	-0.0329	-0.0216	-0.0329	0.0047	0.0048	-0.0014
29	0.0721	0.0735	0.0768	-0.0321	-0.0226	-0.0307	0.0017	0.0044	-0.0009
30	0.0727	0.0749	0.0785	-0.0328	-0.0222	-0.0299	0.0004	0.0033	-0.0027
31	0.0732	0.0751	0.0782	-0.0323	-0.0207	-0.0274	0.0007	0.004	-0.0027
32	0.0761	0.0754	0.0787	-0.0284	-0.0221	-0.0272	0.0044	0.0044	-0.0021
33	0.0765	0.0787	0.0819	-0.029	-0.0201	-0.0248	0.0011	0.0051	-0.0016
34	0.0755	0.0777	0.0807	-0.0319	-0.0229	-0.027	0.001	0.0037	-0.0017
35	0.0776	0.0786	0.0817	-0.0343	-0.024	-0.0265	-0.0003	0.0045	0.0028
36	0.0787	0.0808	0.0838	-0.0364	-0.0258	-0.0287	-0.0035	-0.0001	-0.0002
37	0.0768	0.0796	0.0828	-0.0363	-0.0264	-0.0345	-0.0003	0.0039	-0.0021
38	0.082	0.0822	0.0855	-0.0355	-0.027	-0.0314	0.0001	0.0048	0.0034
39	0.0793	0.082	0.0856	-0.0373	-0.0276	-0.0379	-0.0004	0.0047	-0.0018
40	0.081	0.084	0.0879	-0.0354	-0.0265	-0.0383	0.0014	0.0046	-0.0013
41	0.0808	0.0837	0.0877	-0.0311	-0.0252	-0.0372	0.0059	0.0079	-0.0025
42	0.0817	0.0837	0.0875	-0.034	-0.0245	-0.0323	0.0004	0.0058	0.0022
43	0.0821	0.0852	0.089	-0.0335	-0.0254	-0.0372	-0.0007	0.0036	-0.0022
44	0.0838	0.0863	0.0899	-0.0317	-0.0234	-0.0358	0.0039	0.0065	-0.0011
45	0.0833	0.0861	0.0898	-0.0321	-0.0227	-0.0316	-0.0003	0.0047	0.0003
46	0.0846	0.0868	0.0907	-0.0266	-0.0211	-0.0326	0.0023	0.0042	-0.0031
47	0.0816	0.0851	0.089	-0.0294	-0.0214	-0.0285	-0.0014	0.0034	0.0017
48	0.0872	0.0884	0.092	-0.026	-0.0188	-0.0301	0.002	0.0061	-0.0021
49	0.0835	0.087	0.0905	-0.0252	-0.0197	-0.0314	0.0037	0.0061	-0.0018
50	0.0874	0.0902	0.0938	-0.0286	-0.0196	-0.0312	-0.0003	0.0045	-0.0029
51	0.0847	0.0887	0.0923	-0.0291	-0.0189	-0.0307	0.0004	0.0051	-0.0025
52	0.0877	0.0903	0.0943	-0.0245	-0.018	-0.0295	0.002	0.0044	-0.0024
53	0.0861	0.0916	0.0953	-0.0278	-0.0233	-0.0311	-0.0008	-0.0013	-0.0033
54	0.088	0.0911	0.0947	-0.0263	-0.0183	-0.0256	0.001	0.0041	0.0023
55	0.0865	0.0909	0.0945	-0.0265	-0.0195	-0.0314	-0.0017	0.0033	-0.0035
56	0.0876	0.0915	0.0952	-0.0329	-0.0229	-0.0306	-0.0036	0.0004	-0.0012
57	0.088	0.0914	0.0955	-0.0282	-0.0193	-0.0268	0.0014	0.0056	0.0028
58	0.0894	0.0934	0.0975	-0.0268	-0.018	-0.0245	0	0.0039	0.0015
59	0.0883	0.093	0.0969	-0.0287	-0.0202	-0.0272	-0.0001	0.0038	0.0011
60	0.0889	0.0946	0.0983	-0.0272	-0.0162	-0.027	0.0052	0.0093	0.0044
61	0.0891	0.0943	0.098	-0.0264	-0.0182	-0.0277	0.0043	0.0065	0.0032
62	0.0895	0.094	0.0976	-0.0267	-0.0196	-0.0274	0.0014	0.004	0.0018
63	0.0895	0.0936	0.0973	-0.0293	-0.0192	-0.0277	0.0004	0.0046	0.0023
64	0.0903	0.0937	0.0977	-0.0307	-0.0204	-0.0278	0.0021	0.0061	0.0032
65	0.0906	0.0947	0.0984	-0.0301	-0.0228	-0.0309	0.0062	0.0055	0.0026
66	0.0904	0.0952	0.0992	-0.0328	-0.022	-0.0401	0.0111	0.0153	0.0026
67	0.0891	0.0963	0.1002	-0.0507	-0.0442	-0.0516	0.0043	0.0057	0.0039
68	0.0913	0.0971	0.1009	-0.0539	-0.0475	-0.0552	0.0045	0.0035	0.0013
69	0.0912	0.0976	0.1017	-0.0461	-0.0388	-0.0497	0.0109	0.0096	0.0033
70	0.0917	0.0966	0.1005	-0.0508	-0.0416	-0.049	0.001	0.0059	0.001
71	0.0898	0.0958	0.0999	-0.0506	-0.0392	-0.0516	0.0038	0.0077	0.0004
72	0.0917	0.0959	0.0998	-0.0519	-0.0428	-0.0533	0.0042	0.0083	-0.0001
73	0.0917	0.0961	0.1	-0.0523	-0.0423	-0.0536	0.0062	0.0095	0.0018
74	0.0883	0.0935	0.0973	-0.0511	-0.0432	-0.0501	0.007	0.0105	0.005
75	0.0914	0.0941	0.0981	-0.0461	-0.0406	-0.0534	0.0077	0.0106	0.0011
76	0.0953	0.0969	0.1008	-0.0397	-0.0298	-0.0415	0.01	0.0138	0.0066
77	0.0933	0.0992	0.1031	-0.0331	-0.0223	-0.0348	0.0081	0.0132	0.0053
78	0.0907	0.0949	0.0988	-0.027	-0.0168	-0.0285	0.0097	0.013	0.0075
79	0.0932	0.0964	0.1004	-0.0156	-0.0068	-0.0188	0.0125	0.0151	0.0082
80	0.0923	0.0985	0.1021	-0.0083	0.0026	-0.0083	0.0138	0.0169	0.0086
81	0.0926	0.0989	0.1026	-0.0086	0.0016	-0.01	0.0123	0.0163	0.0092
82	0.0917	0.0976	0.1014	0.001	0.005	-0.0072	0.0152	0.0186	0.0117
83	0.0925	0.0987	0.1025	-0.0038	0.006	-0.0079	0.0152	0.0188	0.0109
84	0.0923	0.0977	0.1015	-0.0049	0.0037	-0.0052	0.0147	0.0183	0.0096
85	0.0927	0.0986	0.1028	-0.0034	0.0054	-0.0076	0.0154	0.0191	0.0109
86	0.0932	0.0997	0.1033	0.0006	0.005	-0.0059	0.0183	0.0204	0.0119
87	0.0894	0.0961	0.0996	-0.0033	0.0083	-0.0035	0.0154	0.0202	0.0134
88	0.0926	0.097	0.1006	-0.0015	0.0055	0.0017	0.0155	0.0192	0.0222
89	0.0927	0.0996	0.1035	0.0031	0.0119	-0.0002	0.0183	0.021	0.0143
90	0.0917	0.0979	0.1015	0.0043	0.0093	-0.0023	0.0183	0.0219	0.0154
91	0.0955	0.102	0.1054	-0.0031	0.0066	0.0011	0.0129	0.018	0.0175
92	0.0908	0.099	0.1026	-0.0021	0.0075	-0.0037	0.0172	0.0221	0.0158
93	0.0924	0.0977	0.1014	-0.0049	0.0049	-0.0032	0.0194	0.0232	0.0173
94	0.0918	0.0991	0.1027	-0.0092	-0.0012	-0.0106	0.0195	0.0247	0.0211
95	0.0914	0.0988	0.1023	-0.0113	-0.0014	-0.009	0.0176	0.021	0.0208
96	0.0939	0.099	0.1025	-0.0188	-0.0092	-0.0155	0.0163	0.0209	0.0198
97	0.092	0.0992	0.1027	-0.0138	0.0011	-0.0148	0.0208	0.0311	0.0182
98	0.0923	0.098	0.102	-0.0239	-0.013	-0.0246	0.0224	0.0285	0.0213
99	0.0935	0.1014	0.1048	-0.0297	-0.0181	-0.03	0.0225	0.0276	0.0206
100	0.0906	0.1001	0.1034	-0.0187	-0.0126	-0.0257	0.028	0.0303	0.0219
101	0.0909	0.0984	0.1019	0.0038	0.0113	0.0013	0.0227	0.0286	0.0219
102	0.0937	0.1006	0.1042	-0.0216	-0.0097	-0.023	0.0241	0.0314	0.0229
103	0.0921	0.0989	0.1027	-0.0119	-0.0022	-0.0155	0.0312	0.0355	0.023
104	0.0901	0.0968	0.1004	-0.0137	-0.0042	-0.0152	0.0253	0.0303	0.0231
105	0.092	0.0998	0.1033	-0.029	-0.0186	-0.0264	0.0225	0.0295	0.0248
106	0.0919	0.0996	0.1029	-0.0212	-0.0154	-0.0218	0.0254	0.0304	0.0266
107	0.0899	0.0976	0.1009	-0.0144	-0.005	-0.0149	0.0287	0.0325	0.0262
108	0.0946	0.1021	0.1056	-0.0066	0.0038	-0.005	0.0252	0.0305	0.0279
109	0.0915	0.0991	0.1024	-0.0018	0.0039	-0.0053	0.0343	0.0375	0.0311
110	0.091	0.0974	0.1009	0.0053	0.0131	0.0017	0.0292	0.0374	0.0278
111	0.0916	0.098	0.1017	-0.0094	-0.0021	-0.014	0.0377	0.0425	0.0337
112	0.0913	0.0997	0.1031	0.0052	0.0125	0.0002	0.0355	0.0398	0.0289
113	0.0902	0.0983	0.1013	0.001	0.0123	0.004	0.0306	0.0365	0.0322
114	0.0917	0.1002	0.1034	0.0029	0.0083	0.0014	0.0301	0.0375	0.0319
115	0.0885	0.0965	0.1	0.0045	0.0112	0.0052	0.0314	0.0376	0.0363
116	0.094	0.0999	0.1034	0.0062	0.0113	0.002	0.0345	0.0397	0.0305
117	0.0886	0.0994	0.1026	0.0069	0.0189	0.0058	0.038	0.0458	0.0314
118	0.0908	0.0978	0.101	0.0071	0.0129	0.0037	0.035	0.0398	0.0349
119	0.0916	0.0971	0.1007	0.0069	0.0139	0.0029	0.0388	0.0413	0.0332
120	0.0921	0.1006	0.1041	0.003	0.015	0.0048	0.0322	0.0406	0.0353
121	0.094	0.098	0.1014	0.0039	0.019	-0.002	0.0422	0.0487	0.0284
122	0.0891	0.0987	0.1021	-0.0032	0.0067	-0.0028	0.0321	0.0398	0.0333
123	0.0923	0.0999	0.1035	0.0055	0.0155	0	0.0367	0.044	0.0324
124	0.0924	0.0966	0.1002	0.0018	0.0127	0.0008	0.0322	0.0388	0.0294
125	0.0891	0.0977	0.1013	-0.0043	0.0063	-0.0054	0.0334	0.0408	0.0325
126	0.0871	0.0967	0.1001	0.0047	0.0139	0.0024	0.0372	0.0449	0.0353
127	0.091	0.0996	0.1029	0.0011	0.0122	0.0011	0.035	0.0433	0.0361
128	0.0893	0.097	0.1006	0.0008	0.0112	-0.0023	0.038	0.0474	0.0364
129	0.0931	0.0982	0.1018	0.0029	0.0136	0.0006	0.0362	0.0458	0.0336
130	0.0857	0.095	0.0985	0.0012	0.0096	0.0002	0.0354	0.0435	0.0338
131	0.0893	0.0939	0.0972	0.0086	0.0169	0.0002	0.0434	0.051	0.0356
132	0.0898	0.0972	0.1005	0.0016	0.0079	-0.0025	0.038	0.0452	0.0355
133	0.0906	0.0979	0.1014	0.0021	0.0122	0.0006	0.0374	0.0467	0.0355
134	0.0872	0.096	0.0996	0.0036	0.0104	-0.0011	0.0392	0.0466	0.0351
135	0.09	0.0961	0.0996	0.0011	0.0106	-0.0008	0.0396	0.0473	0.0363
136	0.0883	0.0959	0.0993	0.0024	0.0094	0.001	0.0398	0.0458	0.0383
137	0.0888	0.0959	0.0993	0.003	0.0104	0.0004	0.0401	0.0463	0.0359
138	0.0914	0.0994	0.1029	-0.0126	-0.0032	-0.0142	0.0427	0.0517	0.0406
139	0.0906	0.0952	0.0989	0.0084	0.0135	0.0071	0.0429	0.0494	0.0433
140	0.087	0.0959	0.0995	0.0064	0.0119	0.0051	0.0439	0.0503	0.0391
141	0.0884	0.098	0.1014	0.0049	0.0112	0.0004	0.0413	0.0514	0.041
142	0.0897	0.0973	0.1005	0.0052	0.0105	0.0027	0.0416	0.0458	0.0408
143	0.0865	0.0981	0.1014	0.0032	0.0123	0.0014	0.0428	0.0515	0.0422
144	0.088	0.094	0.0976	-0.0047	0.0002	-0.0106	0.0452	0.0498	0.0402
145	0.0883	0.0951	0.0987	0.0042	0.0115	0.0015	0.0443	0.0525	0.0414
146	0.0867	0.0959	0.0992	-0.0015	0.0107	-0.0021	0.0401	0.0504	0.0383
147	0.0865	0.0957	0.0992	0.0024	0.0111	0.0015	0.0432	0.054	0.0429
148	0.0889	0.097	0.1002	0.0056	0.0126	0.001	0.0486	0.0551	0.0453
149	0.0874	0.0946	0.098	0.0055	0.0129	0.0028	0.045	0.0549	0.046
150	0.0866	0.0975	0.101	-0.0003	0.0097	-0.0004	0.0454	0.0564	0.045
151	0.0851	0.0944	0.0977	0.0021	0.0104	0.001	0.0443	0.0524	0.0443
152	0.0859	0.0963	0.0994	0.0007	0.0109	-0.0017	0.0424	0.0536	0.0404
153	0.087	0.0965	0.1007	0.0022	0.0123	0.0004	0.0447	0.0536	0.0455
154	0.0884	0.0945	0.0986	0.0061	0.0148	0.0065	0.0478	0.0552	0.0486
155	0.0864	0.0934	0.0977	0.0039	0.0132	0.0025	0.0469	0.0534	0.0455
156	0.084	0.0963	0.1003	0.0024	0.0115	0.0039	0.044	0.0533	0.048
157	0.0814	0.0936	0.0975	0.0004	0.0115	-0.0001	0.0452	0.0533	0.0467
158	0.0841	0.093	0.0969	0.0015	0.0128	0.0003	0.0457	0.055	0.0466
159	0.0855	0.0939	0.0979	0.0017	0.0128	0	0.0471	0.0546	0.0454
160	0.085	0.0947	0.0986	0.0052	0.0154	0.0002	0.0521	0.0588	0.0472
161	0.0907	0.0954	0.0995	0.0114	0.0156	0.0058	0.0568	0.0616	0.0544
162	0.0848	0.0942	0.0983	0.0063	0.014	0.0029	0.053	0.0583	0.0499
163	0.0862	0.0937	0.0977	0.0095	0.0124	0.0064	0.0545	0.0554	0.0476
164	0.0843	0.0918	0.0956	0.0081	0.0139	0.002	0.0501	0.0597	0.0504
165	0.0837	0.0941	0.098	0.0074	0.0135	0.0011	0.0539	0.0571	0.0486
166	0.0828	0.092	0.0958	0.0099	0.0166	0.0041	0.0574	0.0604	0.0528
167	0.082	0.0927	0.0964	0.0046	0.0127	0.0024	0.0525	0.0599	0.0533
168	0.0839	0.092	0.0962	0.0041	0.0069	0	0.0514	0.057	0.0501
169	0.0886	0.0969	0.101	0.0116	0.0153	0.0034	0.0606	0.0633	0.0545
170	0.0791	0.0926	0.0967	0.0089	0.0131	0.003	0.0535	0.0599	0.0526
171	0.0805	0.0904	0.0943	0.0028	0.0111	0.0059	0.05	0.057	0.055
172	0.0853	0.0928	0.0966	0.0073	0.0112	-0.0003	0.0561	0.0599	0.0514
173	0.0831	0.092	0.0958	0.0041	0.0145	0.008	0.0542	0.0614	0.0566
174	0.0824	0.0925	0.0965	0.0021	0.0095	0.0034	0.0571	0.0589	0.0536
175	0.082	0.0898	0.0938	0.0066	0.0125	0.0025	0.057	0.061	0.0544
176	0.0833	0.0919	0.096	0.0052	0.0113	0.0005	0.056	0.0601	0.0496
177	0.0804	0.0893	0.0933	0.0115	0.0146	0.0117	0.0654	0.0657	0.0659
178	0.0835	0.0915	0.0953	0.0134	0.0139	0.0004	0.0628	0.0636	0.0531
179	0.0824	0.0912	0.0951	-0.001	0.0135	0.0019	0.0504	0.0617	0.0531
180	0.0826	0.0919	0.0957	0.005	0.0159	0.0073	0.0566	0.0665	0.061
181	0.0795	0.0904	0.0941	0.005	0.0103	0.0001	0.0514	0.0585	0.0526
182	0.0823	0.0906	0.0945	0.0062	0.0113	0.0026	0.0589	0.0634	0.0581
183	0.0779	0.0876	0.0916	0.0037	0.0097	0.003	0.0555	0.0611	0.055
184	0.0877	0.0927	0.0968	0.0059	0.0152	0.0031	0.0559	0.064	0.0592
185	0.0784	0.0878	0.0918	0.0015	0.0101	-0.0013	0.0553	0.0626	0.0542
186	0.0802	0.0912	0.0952	0.0044	0.011	0.0038	0.0578	0.0644	0.0564
187	0.0787	0.0895	0.0933	0.0063	0.0151	0.003	0.0582	0.0702	0.0587
188	0.0821	0.09	0.0939	0.0096	0.0163	0.0059	0.059	0.0681	0.0607
189	0.0801	0.0888	0.0927	0.0039	0.0103	0.0027	0.0557	0.0627	0.0583
190	0.0792	0.0896	0.0934	0.0097	0.0138	0.0009	0.0607	0.0671	0.0581
191	0.0815	0.0893	0.093	0.0047	0.0112	0.0019	0.0615	0.0647	0.0596
192	0.0801	0.0901	0.0939	0.0057	0.0117	0.0018	0.0637	0.0652	0.0588
193	0.0807	0.0892	0.093	0.009	0.0142	0.01	0.067	0.0683	0.063
194	0.0774	0.0847	0.0886	0.0074	0.0126	0.0094	0.063	0.0655	0.063
195	0.0785	0.0878	0.0916	0.0036	0.0111	0.004	0.0628	0.0663	0.063
196	0.0804	0.0905	0.0943	0.0087	0.013	0.0029	0.0673	0.0679	0.0622
197	0.081	0.0901	0.094	0.0067	0.014	0.0038	0.062	0.0657	0.0607
198	0.0776	0.0883	0.092	0.0098	0.0138	0.0074	0.0656	0.0686	0.0653
199	0.0791	0.0875	0.0914	0.0065	0.0135	0.0042	0.0615	0.0681	0.0644
200	0.0783	0.0881	0.0918	0.0098	0.0138	0.0045	0.0626	0.0683	0.0625
201	0.079	0.0887	0.0926	0.0049	0.0146	0.0058	0.0603	0.0669	0.0611
202	0.0784	0.0853	0.0892	0.0086	0.0137	0.0072	0.0692	0.0696	0.0673
203	0.0779	0.0883	0.0922	0.0108	0.0137	0.0058	0.0637	0.0672	0.0659
204	0.0784	0.0883	0.0921	0.0118	0.0118	0.0071	0.0659	0.0666	0.0644
205	0.0786	0.0867	0.0907	0.0071	0.0114	0.0055	0.065	0.0677	0.0657
206	0.0794	0.0878	0.0918	0.0003	0.0097	0.0019	0.0618	0.0651	0.0636
207	0.0755	0.0871	0.0909	0.0076	0.0134	0.007	0.0662	0.069	0.0695
208	0.0769	0.0869	0.0907	0.0021	0.011	0.0021	0.0623	0.0667	0.061
209	0.0772	0.0868	0.0907	0.0068	0.0135	0.004	0.0673	0.0712	0.0658
210	0.0785	0.0861	0.09	0.0077	0.0154	0.0034	0.0661	0.0702	0.0632
211	0.0768	0.085	0.0889	0.0076	0.013	-0.0013	0.0647	0.0664	0.0608
212	0.0763	0.0849	0.0888	0.0048	0.0084	0	0.0643	0.0647	0.0602
213	0.0747	0.0843	0.0883	0.0037	0.0061	0	0.0615	0.0619	0.0612
214	0.0777	0.0858	0.0899	0.0053	0.0085	-0.0012	0.0643	0.0682	0.0601
215	0.0808	0.0902	0.0941	0.0012	0.0116	0.0038	0.0669	0.0672	0.069
216	0.0742	0.0869	0.0908	0.0017	0.0142	0.0026	0.0618	0.0691	0.0648
217	0.0738	0.0823	0.0862	-0.0032	0.0073	-0.0056	0.0605	0.0642	0.0588
218	0.076	0.0847	0.0886	0.0069	0.0146	0.0077	0.0689	0.07	0.0719
219	0.0761	0.0889	0.0926	0.009	0.0125	0.0048	0.0689	0.0696	0.0707
220	0.0759	0.0849	0.0887	0.0033	0.0117	0.0015	0.0657	0.0689	0.0624
221	0.0747	0.0832	0.0871	0.0051	0.0131	0.0015	0.0671	0.0674	0.0645
222	0.0769	0.0851	0.089	0.0046	0.0131	0.0027	0.0687	0.0691	0.0671
223	0.0707	0.0829	0.0868	0.0024	0.0125	-0.0009	0.0658	0.0701	0.0674
224	0.079	0.0849	0.0888	0.0019	0.0106	-0.0003	0.0642	0.0666	0.0654
225	0.0759	0.086	0.0899	0.0076	0.0159	0.003	0.07	0.071	0.0657
226	0.0719	0.0831	0.0872	0.0029	0.0133	0.0007	0.0669	0.07	0.0653
227	0.0756	0.0843	0.0883	0.004	0.0142	0.0007	0.0677	0.071	0.0659
228	0.0751	0.0831	0.087	0.0045	0.0139	0.0006	0.0673	0.0696	0.0634
229	0.0729	0.0801	0.0841	0.0007	0.0135	0.0002	0.0659	0.0695	0.0643
230	0.0731	0.0826	0.0867	0.0018	0.0129	-0.0007	0.0679	0.0677	0.0632
231	0.0735	0.0832	0.0873	-0.0002	0.0113	-0.0018	0.066	0.0676	0.0645
232	0.0617	0.0741	0.0783	-0.0141	-0.0008	-0.0026	0.0562	0.0579	0.0607
233	0.0716	0.0793	0.0833	0.0035	0.014	0.002	0.0665	0.0688	0.0677
234	0.0768	0.083	0.087	0.0034	0.02	-0.0013	0.0685	0.0701	0.0644
235	0.0649	0.0787	0.0828	-0.0044	0.0073	0.0077	0.0646	0.0656	0.0762
236	0.0642	0.0767	0.0806	0.006	0.0115	0.0176	0.0547	0.0579	0.0708
237	0.0812	0.0989	0.1029	0.0251	0.033	0.0209	0.0802	0.093	0.0812
238	0.0695	0.0799	0.0833	0.0004	0.0013	-0.0016	0.0706	0.0626	0.0728
239	0.0766	0.0838	0.0871	0.0022	0.0124	0.0128	0.0701	0.0711	0.0852
240	0.0756	0.0927	0.0962	0.0057	0.0145	0.0076	0.0658	0.0575	0.0581
241	0.065	0.0633	0.0674	0.0191	0.0022	0.0061	0.0714	0.0578	0.0692
242	0.0729	0.0817	0.0858	-0.0009	0.0137	-0.0014	0.069	0.0715	0.0652
243	0.0712	0.0816	0.0855	-0.0003	0.0134	-0.0006	0.0676	0.0713	0.0655
244	0.0731	0.0812	0.085	0.0002	0.0155	0.001	0.0684	0.0711	0.067
245	0.0705	0.0795	0.0834	0.0006	0.0154	-0.0003	0.0697	0.0706	0.0666
246	0.0714	0.08	0.084	0.0021	0.0171	0.0011	0.0673	0.0705	0.0653
247	0.0725	0.0802	0.0842	0.002	0.0167	0.0006	0.0692	0.0712	0.068
248	0.0716	0.0796	0.0836	0.0002	0.0162	-0.0011	0.069	0.0706	0.0669
249	0.0716	0.0802	0.0842	-0.001	0.0176	-0.0009	0.0679	0.0709	0.0664
250	0.0716	0.0802	0.0842	0.0001	0.0185	0.0007	0.0696	0.0724	0.0688
251	0.0695	0.0786	0.0825	-0.0011	0.0171	-0.0004	0.0692	0.0711	0.0662
252	0.0712	0.0802	0.0843	-0.0009	0.0188	0.0004	0.0688	0.0725	0.0671
253	0.0709	0.0805	0.0845	0.0029	0.021	0.002	0.0706	0.0733	0.0674
254	0.0695	0.0793	0.0833	0.0002	0.0196	-0.0003	0.0709	0.0716	0.0687
255	0.0701	0.0785	0.0824	0.0003	0.0194	-0.0003	0.0685	0.0717	0.0678
256	0.0696	0.0787	0.0827	0.0003	0.0197	-0.0008	0.0672	0.0728	0.0678
257	0.0702	0.079	0.083	-0.0012	0.0187	-0.0012	0.0662	0.0707	0.0677
258	0.0689	0.0786	0.0826	-0.0007	0.0192	-0.0011	0.0684	0.0721	0.0673
259	0.0699	0.0789	0.083	-0.0002	0.0195	-0.001	0.0674	0.0738	0.0664
260	0.0693	0.0784	0.0825	-0.0011	0.0183	-0.0001	0.0675	0.0739	0.0686
261	0.0688	0.0771	0.0811	-0.0004	0.0191	-0.0003	0.0688	0.072	0.0671
262	0.0696	0.0784	0.0825	0.0026	0.0205	-0.0001	0.0692	0.0722	0.0673
263	0.0682	0.0781	0.0821	0.0016	0.0202	0.0015	0.069	0.0736	0.0675
264	0.0684	0.0755	0.0797	0.0023	0.0198	0	0.0689	0.072	0.0668
265	0.0684	0.0764	0.0805	-0.0005	0.0257	-0.001	0.0669	0.073	0.0672
266	0.0686	0.0774	0.0814	0.0003	0.0228	-0.0001	0.0682	0.0733	0.0676
267	0.0686	0.0763	0.0804	0.0007	0.0203	-0.0003	0.0696	0.0734	0.0691
268	0.0683	0.0769	0.081	0.0015	0.0217	-0.0013	0.0685	0.074	0.0662
269	0.0676	0.0759	0.08	-0.0001	0.0213	0.0001	0.0695	0.0732	0.0684
270	0.0676	0.0763	0.0803	-0.0002	0.0215	-0.0012	0.0659	0.0726	0.067
271	0.0667	0.0753	0.0793	0.0015	0.0225	-0.0001	0.0696	0.0749	0.0669
272	0.0677	0.0757	0.0798	0.0025	0.0233	-0.0006	0.0679	0.0733	0.0661
273	0.0674	0.0759	0.0799	-0.0001	0.0225	0.0019	0.0668	0.072	0.0673

## Sheet: 4e
Time (mins)	Untreated						2.5 uM + 5eq.	2.5 uM
0.67	0.15	-0.28	0	0.16	0.23	0.07	0	0
1	0.53	0.14	0.62	0.47	0.46	0.7	-0.07	0
1.33	1.28	1.12	2.53	1.65	0.61	1.9	0	0
1.67	4.81	3.64	8.56	5.5	2.05	5.77	0.22	0
2	14.29	11.14	21.93	14.54	6.01	14.15	0.43	0
2.33	31.4	25.46	42.88	29.92	14.77	28.41	0.72	0
2.67	56.2	46.01	69.93	51.18	29.9	49.34	1.15	0
3	85.03	71.27	100.14	76.91	50.34	75.27	1.37	0
3.33	115.03	97.59	129.95	104.74	74.57	103.73	2.16	0
3.67	144.06	122.96	158.06	131.27	100.09	131.57	4.76	0
4	169.77	147.04	183.57	155.51	124.29	157.81	8.74	0
4.33	190.63	168.99	206.02	177.75	146.72	181.81	15.18	0
4.67	208.24	186.56	223.06	196.74	167.53	202.24	25.13	0
5	221.79	200.32	237.09	212.64	184.85	217.62	38.68	0
5.33	229.45	211.38	247.07	224.72	198.03	228.96	55.62	0
5.67	231.31	217.76	248.56	231.02	208.48	235.66	74.45	0
6	229.07	220.19	248.36	236.7	216.17	238.15	94.1	0
6.33	223.03	218.26	241.25	237.13	220.43	234.63	113.79	0
6.67	208.09	212.13	227.41	229.45	221.35	225.18	131.65	0
7	193.19	201.72	212.02	222.25	216.54	214.31	146.46	0
7.33	179.67	186.93	198.52	211.37	207.65	198.84	158.99	0
7.67	160.64	174.27	184.17	196.06	199.98	181.94	165.84	0
8	143.68	162.65	165.16	181.64	186.12	168.4	169.11	0
8.33	130.77	149.47	152.01	168.43	171.67	156.53	168.98	0
8.67	118.84	131.53	141.25	155.48	160.56	139.11	165.74	0
9	105.51	120.08	126.77	139.87	146.77	124.52	160.79	0
9.33	92.48	111.52	113.78	127.57	134.85	114.97	154.27	0
9.67	85.34	96.66	103.04	118.3	123.64	101.51	147.36	0
10	72.45	89.48	91.1	106.45	111.68	89.53	139.85	0
10.33	62.92	79.81	84.6	93.85	98.05	83.79	130.68	0
10.67	59.96	69.23	77.49	86	90.37	75.42	122.07	0
11	49.92	63.82	66.38	80.2	84.55	64.47	114.89	0
11.33	42.88	59.81	59.63	70.95	74	57.22	106.7	0
11.67	41.57	53.35	57.01	63.22	65.44	54.48	100.73	0
12	38.95	46.46	53.28	59.94	60.44	49.5	96.25	0
12.33	29.77	42.74	43.38	54.58	53.51	40.15	91.4	0
12.67	26.26	35.12	40.24	45.65	44.89	37.88	84.2	0
13	27.4	30.41	38.82	41.27	43.18	35.24	79.69	0
13.33	20.19	31.13	30.02	39.54	43.69	27.96	78.17	0
13.67	19.01	28.13	27.03	34.79	36.94	26.69	71.16	0
14	20.88	21.64	28.29	30.19	29.86	25.52	64.66	0
14.33	13.47	-11.83	23.19	30.1	29.17	20.12	65.93	0
14.67	12	-13.55	21.41	27.26	24.99	18.15	63.85	0
15	14.14	13.97	21.83	21.98	22.27	19.63	57.76	0
15.33	9.76	14.96	16.47	22.21	23.48	16.53	52.08	0
15.67	6.08	15.79	13.2	20.76	20.24	10.27	51.13	0
16	9.64	12.08	11.94	15.83	15.19	12.62	52.28	0
16.33	11.37	6.88	13.24	12.62	16.12	13.17	46.97	0
16.67	4.86	8.95	11.01	17.92	17.2	8.51	42.98	0
17	3.32	13.52	10.01	14.03	11.83	6.53	43.9	0
17.33	5.43	6.37	10.97	7.47	9.96	7.5	40.89	0
17.67	6.94	2.98	6.11	10.42	11.64	7.98	35.35	0
18	2.08	8.59	2.73	9.55	9.28	5.86	36.33	0
18.33	1.17	8.2	6.3	11.37	8.17	4.91	38.72	0
18.67	5.48	1.6	9.56	7.97	8.96	4.63	33.49	0
19	0.69	1.24	3.75	5.15	9.13	3.68	29.23	0
19.33	2.23	7.98	2.52	6.34	3.98	2.84	32.79	0
19.67	2.88	2.5	6.15	4.83	2.34	5.18	30.47	0
20	0.43	-0.83	0.9	5.65	7.84	3.94	26.5	0
20.33	-1.16	4.91	-0.26	5.84	6.72	-1.09	27.73	0
20.67	0.38	1.53	3.47	2.42	1.76	-1.23	27.05	0
21	4.05	-0.81	3.67	2.43	3.08	2.52	23.72	0
21.33	-0.43	1.02	-0.78	2.44	8.1	3.69	22.92	0
21.67	-2.28	-0.13	0.48	3.91	3	0.06	22.42	0
22	1.53	0.81	2.63	4.21	3.82	1.99	20.89	0
22.33	1.46	1.87	-2.86	0.42	5.42	1.91	17.47	0
22.67	-2.85	-0.28	0.02	-1.21	-0.49	-0.26	17.72	0
23	-1.42	1	3.85	0.95	-2.6	0.93	21.41	0
23.33	2.82	-0.26	-0.17	3.36	4.07	0.8	16.6	0
23.67	-1.85	0.31	-2.29	0.99	8.48	1.36	15.45	0
24	-4.61	-1.24	0.18	3.13	-0.7	-1.06	18.22	0
24.33	2.71	-3.03	2.24	-1.28	-1.74	-1.04	15.87	0
24.67	0.66	2.48	-1.38	0.39	2.03	0.2	12.33	0
25	-3.54	-0.18	0.17	4.71	2.09	0.14	13.85	0
25.33	-0.37	-1.51	-0.21	-2.77	1	-2.5	16.21	0
25.67	0.93	-1.89	-9.06	1.15	0.45	-1.4	10.98	0
26	-1.01	0.54	-1.06	1.2	2.53	2.2	8.02	0
26.33	-0.53	0.25	5.44	-3.32	0.96	0.08	11.44	0
26.67	0.79	-0.73	-1.19	-0.22	-0.38	-2.8	12.89	0
27	-5.57	3.41	-6.1	1.06	0.7	1.07	10.24	0
27.33	-2.57	-1.88	-3.07	-1.75	0.34	0.42	8.08	0
27.67	2.96	-6.61	3.69	-3.08	-0.34	-3.94	8.89	0
28	-1.55	-0.22	0.07	3.02	3.24	-0.56	8.23	0
28.33	-4.28	2.38	-5.98	2.45	1.52	1.49	8.19	0
28.67	-3.44	-5.07	-0.04	-4.02	-2.09	-1.87	9.78	0
29	0.27	-2.25	0.5	-0.43	0.43	-4.4	5.24	0
29.33	-0.76	3.4	-4.24	-1.01	1.71	0.21	6.49	0
29.67	-2.31	-4.77	0.39	-1.92	-1.74	0.26	9.86	0
30	2.79	-6.06	0.8	3.37	-1.01	-2.12	3.52	0
30.33	-0.37	2.97	0.21	-2.52	1.67	-2.07	4.45	0
30.67	-4.37	4.55	-3.38	-2.4	1	0.71	7.5	0
31	-2.18	-1.79	-5.86	-1.81	-2.22	-1.28	6.65	0
31.33	-4.01	-4.14	-1.33	0.37	-0.8	-4.4	5.98	0
31.67	-1.05	-1.06	-1.62	1.46	3.15	2.06	4.22	0
32	4.35	-1.22	-2.97	-2.75	-0.43	2.18	4.45	0
32.33	-0.32	-0.4	-0.7	0.58	-0.72	-6.14	2.69	0
32.67	-8.12	-1.64	-3.78	-1.06	3.08	-2.7	0.11	0
33	-4	-3.88	-3.37	-4.19	-1.85	2.22	2.96	0
33.33	2.26	-6.7	0.89	-0.06	-4.04	-1.26	5.97	0
33.67	0.14	1.28	-3.91	0.11	1.08	-3.21	2.75	0
34	-3.08	4.64	-4.4	-4.24	2.67	-1.24	4.44	0
34.33	0.73	-4.94	3.02	-0.78	4.44	0.36	3.74	0
34.67	-1.03	-0.43	4.19	-1.48	-0.49	-3.68	-0.6	0
35	-3.37	0.43	-6.69	-3.71	-2.04	-3.38	1.19	0
35.33	-1.05	-5.84	-3.17	-1.41	-1.37	0.62	2.71	0
35.67	-0.78	0.62	-0.49	3.21	-2.91	1.25	5.18	0
36	0.13	4.31	-5.5	0.79	0.35	-0.91	1.68	0
36.33	-1.11	-3.51	0.13	-3.49	2.12	-1.44	-4.17	0
36.67	-0.82	-4.71	2.26	-0.74	0.31	-0.01	1.56	0
37	-2.25	-0.85	-3.94	0.25	-3.18	-3.4	2.37	0
37.33	-2.21	-0.99	-2.58	-3.75	-1.28	-3.06	0.55	0
37.67	0.88	-2.93	0.05	-4.15	1.39	2.09	0.66	0
38	-2.87	2.11	-5.29	-0.56	-0.88	-2.7	0.03	0
38.33	-6.91	2.66	0.99	0.55	1.1	-2.8	-1.37	0
38.67	0.6	-5.47	2.55	-3.29	1.74	1.66	-1.23	0
39	2.72	-3.49	-5.52	0.29	-2.43	-1.28	3	0
39.33	-3.94	2.96	-6.74	1.85	-1.37	-5.44	1.91	0
39.67	-2.11	-2.11	1.36	-5.17	1.24	-2.53	-3.55	0
40	2.59	-2.45	5.23	-0.85	-0.11	3.18	-1.83	0
40.33	-4.12	0.64	-5.18	1.54	0.09	1.63	1.64	0
40.67	-5.31	-0.41	-5.84	-3.68	5.13	-1.51	-0.44	0
41	3.72	-0.09	1.72	-6.32	-0.45	-3.02	1.36	0
41.33	-0.55	-1.86	0.76	1.82	-6.07	-0.37	2.68	0
41.67	-3.97	-3.97	-4.39	2.73	-2.07	-2.51	-2.05	0
42	-0.46	-2.56	-1.69	-5.7	1.7	-3.33	-4.64	0
42.33	0.74	3.13	2.46	-0.67	2.3	2.37	0.52	0
42.67	-3.89	1.13	-4.49	0.42	0.72	0.67	0.16	0
43	-5.4	-4.11	-4.33	-4.32	0.06	-5.17	-4.83	0
43.33	-0.1	0.58	2.84	-1.1	-4.16	-2.92	-2.76	0
43.67	0.71	0.71	0.4	-4.06	-1.57	1.18	0.79	0
44	-1.9	-1.05	-3.9	-3.28	3.4	-3.14	-1.49	0
44.33	0	0.35	-2.22	3.52	0.3	0.78	-4.31	0
44.67	1.46	-7.29	-0.49	0.01	0.11	3.58	-3.05	0
45	-4.31	-26.98	-3.35	-2.33	2.97	-4.98	-0.2	0
45.33	-0.11	-30	-0.03	-2.52	-0.39	-3.66	-1.93	0
45.67	4.15	-6.02	3.7	-1.75	-4.99	3.51	-2.89	0
46	-4.01	4.32	-3.69	0.14	-0.32	0.48	-1.13	0
46.33	-2.69	-4.69	-4.94	-3.35	3.25	-5.79	-0.7	0
46.67	1.45	-3.13	2.06	-0.12	-2.37	-2.67	-3.37	0
47	-3.01	2.82	2.5	1.05	-4.69	-0.99	-2.65	0
47.33	-4.04	-3.44	-3.56	-5.48	3.62	-1.69	-0.36	0
47.67	-1.83	0.36	2.65	-1.35	7.59	2.45	-5.33	0
48	0.03	2.51	1.32	0.84	-3.48	3.97	-0.72	0
48.33	-3.9	-5.01	-6.85	-3.97	-3.68	-4.6	1.38	0
48.67	-0.55	-1.76	0.39	-3.27	4.61	-6.75	-5.82	0
49	3.89	2.57	3.79	-0.38	-0.42	3.81	-4.25	0
49.33	-2.51	1.41	-3.86	1.63	-3.6	0.88	-2.22	0
49.67	-0.96	-3.12	-3.42	-1.05	-1.25	-2.96	-1.02	0
50	-1.32	-1.21	4.15	-3.47	-0.17	1.43	-2.7	0
50.33	-3.8	4.5	-3.3	2.27	0.83	-0.07	-3.27	0
50.67	1.16	-3.97	-2.84	-1.85	0.43	-6.06	-0.96	0
51	2.28	-4.11	2.66	-4.95	0.3	-2.47	-6.18	0
51.33	-0.66	6.7	-2.14	-1.11	-1.84	5.16	-4.41	0
51.67	-2.87	2.29	-1.41	-0.67	-1.27	1.27	0.24	0
52	0.3	-9.4	1.95	0.35	-0.05	-4.07	-3.1	0
52.33	1.65	-0.53	-0.51	-1.93	0.43	-1.21	-4.56	0
52.67	-4.09	10.13	-6.24	-2.12	4.05	-1.54	-2.26	0
53	-1.94	-3.72	-1.6	-3.83	2.27	-5.54	1.27	0
53.33	2.94	-4.2	3.55	-0.68	-0.73	-1.45	-2.49	0
53.67	-3.62	2.46	-2.07	1.76	-0.71	5.12	-4.93	0
54	-2.76	-3.11	-1.7	-4.75	-1.35	4.27	-1.74	0
54.33	-0.09	-2.94	1.98	-2.27	-0.21	-4.46	-5.24	0
54.67	-2.71	2.56	-2.59	1.84	-2.39	-0.35	-3.8	0
55	2.61	3.07	-0.83	-0.1	0.7	2.13	-1.74	0
55.33	1.6	-2.61	1.26	-1.38	2.16	-4.48	-2.08	0
55.67	-5.62	-1.23	1.01	-1.17	-4.36	-0.39	-5.31	0
56	-4.32	1.28	-5.3	-2.98	1.55	0.66	-4.43	0
56.33	5.56	-3.33	-1.32	-5.28	8.69	-1.93	2.18	0
56.67	3.31	1.07	9.14	0.64	0.23	-3.07	-3.34	0
57	-6.35	5.24	-4.3	2.43	-4.41	0.72	-6.53	0
57.33	-1.1	-3.15	-4.31	-1.45	-0.49	1.52	-3.75	0
57.67	3.56	-2.3	4.17	-4.69	-2.22	-2.84	-1.21	0
58	-0.06	1.9	-3.15	1.13	-0.56	0.88	-5.02	0
58.33	0.19	3.52	-0.91	0.81	5.47	2.71	-4.39	0
58.67	-0.21	-6.31	2.13	-8.13	1.28	-0.36	1.06	0
59	-3.46	0.14	2.07	0.48	-4.85	-2.71	-3.77	0
59.33	-7.03	6.19	-0.54	3.07	0.16	1.54	-5.21	0
59.67	1.37	-6.27	-1.9	-6.01	4.26	0.1	0.16	0
60				0	-2.17	0	-0.29	0
60.33

## Sheet: 4f
Average Thrombus Volume										Average Fibrin Intensity
Control	A8-E1	A8-E1+AD2	Argatroban							Control	A8-E1	A8-E1+AD2	Argatroban
76194.6	27250.8	45708	17954.7							4.07608e+07	4591185	41374210	10724016
98415.8	32891.6	116953	4507.69							21859789	9444329	21535645	3068340
72598.1	27952.2	76060.4	12799.8							25202419	9520786	22871320	7801833
53143	65003	26479.9	16052.1							36021393	3564778	17652129	4980654
94520.1	19488.5	104964	16991.2							45823978	4753040	26134912	3191359
53056.2	57614.6	108598	6516.13							30471291	14316757	35129872	2539858
18132.6	29469	68362.9	9844.94							23977926	11782627	43395494	3263274
63838.9	58066.4	84662.8	6036.98							37782074	4287573	41451511	4493225
48143	31041.7	30966.2	11286.8							23526379	5012429	25621063	3014787
58162.2	47617.6	65617								38220301	19496611	19833654
104279	25665.8	24319.5								33067004	1065149	26788069
33167.6	14444.4	65557.1								31983209		30148531
		77152.5										26682439
		145093										31159770
		65236.2										16406740
