# Supplementary material for: Development of supramolecular anticoagulants with on-demand reversibility
Source: Nat Biotechnol. 2024 Apr 30;43(2):186–93. doi: 10.1038/s41587-024-02209-z (PMC11825364; doi:10.1038/s41587-024-02209-z)
Supplement: Supplementary file 9 — IC50 and SPR curves. [file 41587_2024_2209_MOESM9_ESM.xlsx]

## Sheet: 3a
	A1-E1				A2-E2				A3-E3
X	Mean	SD		X	Mean	SD		X	Mean	SD
3	7956	5204		3	16139	4746		3	41583	3542
1.39794	8688	4672		1.39794	32217	4868		2.69897	71332	3667
1.09691	14247	4587		1.09691	45499	4895		2.39794	104871	4516
0.79588	11752	5794		0.79588	86860	3264		2.09691	111601	5279
0.49485	21912	1372		0.49485	165697	3678		1.79588	140697	5144
0.19382	27886	3544		0.19382	270406	3366		1.49485	179936	6480
-0.10721	103286	1486		-0.10721	348603	3985		1.19382	252839	14520
-0.40824	197368	2281		-0.40824	358414	5190		0.89279	232149	6858
-0.70927	245526	3220		-1.0103	322919	11446		0.389166	294795	7865
-1.0103	270554	1615		-1.31133	298130	6014		-0.61083	296675	16171
-1.31133	272986	1983						-1.61083	273713	12827
-1.61236	275490	2445

## Sheet: 3c
8 mer PNA								6 mer PNA								4 mer PNA
	1.56 nM	3.13 nM	6.25 nM	12.5 nM	25 nM	50 nM			1.56 nM	3.13 nM	6.25 nM	12.5 nM	25 nM	50 nM			31.25 nM	62.5 nM	125 nM	250 nM	500 nM	1000 nM
-60.04	-0.0936279	0.119568	0.0681152	0.0881348	0.22345	0.281738		-60.04	-0.0420532	0.0274048	0.0377808	0.0510864	0.118469	0.0599976		-60.04	0.0988159	0.0574341	0.0479126	0.06073	0.100159	0.048645
-59.94	-0.0803528	0.119965	0.075531	0.0846252	0.232025	0.285248		-59.94	-0.0422974	0.022522	0.0341187	0.0481567	0.10968	0.0668335		-59.94	0.098816	0.0640259	0.0447388	0.0685425	0.107971	0.0486451
-59.84	-0.0871887	0.118195	0.0636292	0.078949	0.231049	0.288177		-59.84	-0.0322876	0.0234985	0.0429077	0.0569458	0.114563	0.0658569		-59.84	0.106628	0.0652466	0.053772	0.06073	0.106018	0.0447388
-59.74	-0.0838623	0.105896	0.0603027	0.0822754	0.224609	0.281738		-59.74	-0.0361939	0.0281372	0.0409546	0.0479126	0.10675	0.0678101		-59.74	0.101746	0.0603638	0.0527954	0.0558472	0.105042	0.0484009
-59.64	-0.071167	0.0990601	0.0593262	0.0754395	0.22168	0.278809		-59.64	-0.0371704	0.0322876	0.0438843	0.0540161	0.111633	0.0570679		-59.64	0.0910035	0.0496216	0.0576782	0.06073	0.0942994	0.0427857
-59.54	-0.0809326	0.0951538	0.0593262	0.067627	0.213867	0.282715		-59.54	-0.0453489	0.0280151	0.0357056	0.0497437	0.107361	0.0645142		-59.54	0.0886841	0.0570679	0.0534058	0.0552368	0.101746	0.0482788
-59.44	-0.0819092	0.0883179	0.0622559	0.0646973	0.220703	0.279785		-59.44	-0.0401003	0.0352171	0.0409544	0.0510862	0.101623	0.0639036		-59.44	0.0919799	0.066223	0.0586548	0.0656127	0.0999144	0.0437621
-59.34	-0.0721436	0.0980835	0.0563965	0.0686035	0.220703	0.283691		-59.34	-0.0440063	0.031311	0.0370483	0.0549927	0.100891	0.0639038		-59.34	0.0839233	0.0535278	0.0459595	0.06073	0.0962524	0.0427856
-59.24	-0.0740967	0.0941772	0.048584	0.060791	0.226563	0.291504		-59.24	-0.032654	0.0328979	0.050354	0.0526733	0.104431	0.0615845		-59.24	0.0841675	0.0545044	0.0508423	0.0578003	0.0913696	0.0379028
-59.14	-0.0672607	0.0971069	0.0476074	0.0695801	0.219727	0.282715		-59.14	-0.0371703	0.0342408	0.0360719	0.0540162	0.103821	0.0578004		-59.14	0.0949097	0.0593873	0.0479126	0.0685425	0.0923463	0.0447388
-59.04	-0.0715637	0.0986633	0.0569763	0.078949	0.231049	0.290131		-59.04	-0.0410767	0.0283813	0.0419312	0.0481567	0.0940552	0.0629272		-59.04	0.0900269	0.0603638	0.0527954	0.0753784	0.0894165	0.039856
-58.94	-0.0662842	0.10083	0.0563965	0.0744629	0.224609	0.282532		-58.94	-0.0352172	0.0283814	0.0360718	0.0442505	0.0940552	0.0609742		-58.94	0.097473	0.0521849	0.0543823	0.0769652	0.0968627	0.0414428
-58.84	-0.062561	0.101013	0.0464478	0.0695801	0.224426	0.282715		-58.84	-0.0432739	0.0274048	0.0377808	0.0510864	0.102844	0.0560913		-58.84	0.0890503	0.0484009	0.0505981	0.0704956	0.0845337	0.0388794
-58.74	-0.0617981	0.0967102	0.0511169	0.0809021	0.225189	0.294037		-58.74	-0.0410764	0.0283813	0.0302124	0.0383911	0.0940552	0.0570679		-58.74	0.09198	0.0466919	0.0488892	0.0773315	0.0874634	0.0418091
-58.64	-0.0633545	0.0990601	0.0534668	0.0684204	0.213867	0.282715		-58.64	-0.0391238	0.0361935	0.0419309	0.0364377	0.101867	0.0648801		-58.64	0.0939334	0.0466922	0.0488892	0.06366	0.0835574	0.0269168
-58.54	-0.0662842	0.103943	0.048584	0.0744629	0.214844	0.283691		-58.54	-0.0420529	0.0234985	0.0350952	0.0322876	0.0891724	0.0619507		-58.54	0.0958862	0.0564575	0.0586548	0.0617065	0.0803833	0.0339966
-58.44	-0.0662842	0.100037	0.0349121	0.0744629	0.207031	0.279785		-58.44	-0.0336307	0.0280148	0.047424	0.0302121	0.0975949	0.0606076		-58.44	0.0958866	0.0466923	0.0488892	0.0604863	0.0855107	0.033997
-58.34	-0.0662842	0.090271	0.0407715	0.0646973	0.210938	0.281738		-58.34	-0.038147	0.0261841	0.0331421	0.0315552	0.0820923	0.0619507		-58.34	0.108215	0.0629272	0.0592651	0.0759888	0.0997925	0.0346069
-58.24	-0.0721436	0.0941772	0.0427246	0.0627441	0.210938	0.275879		-58.24	-0.0303343	0.0293579	0.0409546	0.0335083	0.0911255	0.0736694		-58.24	0.105652	0.0584106	0.0606079	0.0753784	0.0913696	0.0320435
-58.14	-0.0662842	0.100037	0.0349121	0.0666504	0.203125	0.281738		-58.14	-0.029358	0.0381469	0.0516967	0.0383911	0.092102	0.0773315		-58.14	0.104675	0.0593873	0.0518188	0.0724488	0.0825807	0.031067
-58.04	-0.055542	0.0932007	0.0280762	0.0656738	0.196289	0.274902		-58.04	-0.0264283	0.0371704	0.0448608	0.0276489	0.0950317	0.0658569		-58.04	0.0984497	0.0668335	0.0592651	0.079895	0.0900269	0.0365601
-57.94	-0.0608215	0.0898743	0.028656	0.0701599	0.202728	0.271576		-57.94	-0.0453488	0.0299686	0.0415653	0.0302128	0.0819706	0.0703739		-57.94	0.0946658	0.060364	0.0567017	0.0773318	0.077698	0.0242312
-57.84	-0.0584717	0.0949707	0.0298462	0.0783691	0.208984	0.277832		-57.84	-0.0361938	0.0430298	0.0448608	0.0315552	0.0891724	0.0814819		-57.84	0.0958862	0.0701294	0.0613403	0.0734253	0.0835571	0.0300903
-57.74	-0.0731201	0.0892944	0.0300293	0.067627	0.209961	0.278809		-57.74	-0.0403441	0.0361938	0.0536499	0.036438	0.0921021	0.074646		-57.74	0.103699	0.06427	0.0645142	0.0792847	0.0874634	0.0327759
-57.64	-0.0760498	0.0824585	0.0212402	0.0705566	0.201172	0.26886		-57.64	-0.0401002	0.0410766	0.0546264	0.0315551	0.0930786	0.0795287		-57.64	0.104675	0.0581666	0.0596313	0.074402	0.0786744	0.0232545
-57.54	-0.0701904	0.0961304	0.0368652	0.0842285	0.216797	0.277832		-57.54	-0.0352174	0.0459595	0.0477905	0.036438	0.0960083	0.074646		-57.54	0.101746	0.0662231	0.0645142	0.0663452	0.0686646	0.0300903
-57.44	-0.0664673	0.0873413	0.0319824	0.0754395	0.210754	0.269043		-57.44	-0.0430294	0.0459599	0.0497441	0.0266728	0.0823368	0.0746464		-57.44	0.103699	0.0681763	0.062561	0.0734254	0.0737916	0.0320435
-57.34	-0.0676575	0.0986633	0.0413513	0.0848083	0.21347	0.278412		-57.34	-0.0234985	0.0459595	0.0621948	0.0422974	0.0908813	0.090271		-57.34	0.105652	0.0740356	0.0684204	0.069519	0.0796509	0.024231
-57.24	-0.0633545	0.0932007	0.0358887	0.078186	0.204102	0.272949		-57.24	-0.0267944	0.0543823	0.0601196	0.0377808	0.0829468	0.0869751		-57.24	0.100769	0.0808716	0.0674438	0.0685425	0.0689087	0.0193481
-57.14	-0.0653076	0.0951538	0.0437012	0.0852051	0.211914	0.274902		-57.14	-0.0303348	0.0476682	0.0546262	0.0374143	0.0891721	0.0932004		-57.14	0.10138	0.0717167	0.0543823	0.0554813	0.0656132	0.0199589
-57.04	-0.0701904	0.0863647	0.032959	0.0842285	0.201172	0.266113		-57.04	-0.0313109	0.0479126	0.0497437	0.0227661	0.0881958	0.0824585		-57.04	0.101746	0.0818481	0.0645142	0.0656128	0.0757446	0.0300903
-56.94	-0.0574951	0.0932007	0.0437012	0.083252	0.204102	0.272949		-56.94	-0.020569	0.0567015	0.0448607	0.0335081	0.0833128	0.0763548		-56.94	0.0984495	0.0687864	0.0514526	0.0623167	0.0626829	0.022888
-56.84	-0.0627747	0.0840149	0.0384216	0.0896912	0.194916	0.263763		-56.84	-0.0274048	0.0518188	0.039978	0.036438	0.0842896	0.074646		-56.84	0.0829468	0.0701294	0.0457153	0.053894	0.0542603	0.0222778
-56.74	-0.0545654	0.0863647	0.0466309	0.0881348	0.193359	0.268066		-56.74	-0.0274047	0.0459595	0.0438843	0.0266724	0.0901489	0.0805054		-56.74	0.0861206	0.0720825	0.0488892	0.0656128	0.065979	0.0300903
-56.64	-0.0418701	0.0853882	0.0534668	0.0852051	0.202148	0.26709		-56.64	-0.0287474	0.0543825	0.0523073	0.0253298	0.0868532	0.0772097		-56.64	0.0919799	0.0720825	0.0527954	0.0656127	0.0562133	0.0191039
-56.54	-0.0516357	0.0744629	0.0456543	0.0715332	0.194336	0.256165		-56.54	-0.0293576	0.053772	0.0614624	0.0344849	0.0921021	0.0785522		-56.54	0.0812378	0.071106	0.0518188	0.0724487	0.0552368	0.0252075
-56.44	-0.0496826	0.0795288	0.0495605	0.0773926	0.198242	0.251465		-56.44	-0.0137332	0.059631	0.0770871	0.0344846	0.0979611	0.0941769		-56.44	0.0724489	0.0779421	0.0527954	0.0675661	0.0452272	0.0300905
-56.34	-0.0584717	0.0687866	0.0407715	0.076416	0.189453	0.240723		-56.34	-0.0166626	0.062561	0.0682983	0.0315552	0.098938	0.0814819		-56.34	0.0831909	0.0757446	0.053772	0.071228	0.0493774	0.0252075
-56.24	-0.0692139	0.0697632	0.0397949	0.067627	0.177551	0.23584		-56.24	-0.012756	0.0527954	0.0702515	0.0374146	0.0950317	0.0873413		-56.24	0.0744019	0.0720825	0.0449829	0.0734253	0.0425415	0.0222778
-56.14	-0.055542	0.0717163	0.0437012	0.0793457	0.18457	0.249512		-56.14	-0.0159301	0.0664673	0.0741578	0.038147	0.10553	0.0990601		-56.14	0.0802612	0.0681762	0.0508423	0.0675659	0.0464477	0.0125121
-56.04	-0.0672607	0.0717163	0.0476074	0.0695801	0.18457	0.237793		-56.04	-0.00531006	0.0661011	0.0725708	0.0331421	0.106384	0.0947876		-56.04	0.0818481	0.0658569	0.0543823	0.0652466	0.0343628	0.0160522
-55.94	-0.0647278	0.0722961	0.0470276	0.0799255	0.18515	0.244232		-55.94	-0.0117798	0.0557251	0.0770874	0.0344849	0.10968	0.090271		-55.94	0.085144	0.0769653	0.0518188	0.062683	0.0415649	0.017395
-55.84	-0.0614014	0.0717163	0.0456543	0.0695801	0.178711	0.233887		-55.84	-0.0147095	0.062561	0.078064	0.0315552	0.100891	0.0951538		-55.84	0.0870972	0.0652466	0.0498657	0.06073	0.0357056	0.0154419
-55.74	-0.0559387	0.077179	0.0413513	0.0738831	0.170502	0.235443		-55.74	-0.0117795	0.0545044	0.0809937	0.0344849	0.105774	0.0941772		-55.74	0.0841675	0.079895	0.055481	0.0636597	0.0484009	0.0183716
-55.64	-0.0545654	0.0785522	0.0524902	0.0744629	0.181641	0.244629		-55.64	-0.00982684	0.0654905	0.0770872	0.0305784	0.115539	0.0961302		-55.64	0.0770876	0.0681765	0.0547485	0.0617068	0.0386355	0.0164187
-55.54	-0.0604248	0.0726929	0.0524902	0.0725098	0.175781	0.229004		-55.54	-0.0166625	0.0684204	0.0663452	0.0198364	0.116516	0.0880737		-55.54	0.0779419	0.0736694	0.0543823	0.0574341	0.038269	0.012146
-55.44	-0.0518188	0.0844116	0.0544434	0.0744629	0.185547	0.234863		-55.44	-0.00726324	0.0602416	0.0737914	0.0272827	0.114197	0.0947875		-55.44	0.0802615	0.0681765	0.0430298	0.0460818	0.0366824	0.0164187
-55.34	-0.0633545	0.0736694	0.0515137	0.0617676	0.174805	0.224121		-55.34	-0.0108032	0.0586548	0.0800171	0.0237427	0.110657	0.0912476		-55.34	0.0773315	0.0789185	0.0498657	0.0587769	0.0493774	0.0259399
-55.24	-0.0477295	0.0892944	0.0534668	0.0734863	0.180664	0.232727		-55.24	-0.00982672	0.0576782	0.0751343	0.0286255	0.11554	0.0863647		-55.24	0.0773315	0.0750122	0.0459595	0.0516968	0.052063	0.0213013
-55.14	-0.0506592	0.0805054	0.0544434	0.0744629	0.171875	0.225098		-55.14	-0.00787348	0.0615845	0.0790406	0.0227662	0.119446	0.0902711		-55.14	0.0763552	0.0818483	0.0527954	0.0597536	0.0444948	0.0300905
-55.04	-0.0467529	0.0765991	0.0544434	0.0705566	0.177734	0.229004		-55.04	-0.00982648	0.0576782	0.0751343	0.0274048	0.11554	0.0863647		-55.04	0.0870972	0.086731	0.0576782	0.0587769	0.0493774	0.0349731
-54.94	-0.055542	0.0756226	0.0456543	0.0598145	0.172852	0.214355		-54.94	0.00482148	0.0527951	0.0858762	0.0217893	0.116516	0.0912473		-54.94	0.0798948	0.085388	0.0602417	0.0691527	0.0421751	0.0277708
-54.84	-0.0477295	0.0795288	0.057373	0.0695801	0.19043	0.228027		-54.84	-0.00592041	0.0479126	0.0751343	0.0130005	0.11554	0.0824585		-54.84	0.0812378	0.0835571	0.0576782	0.0587769	0.0376587	0.0232544
-54.74	-0.0408936	0.0793457	0.0505371	0.0725098	0.1875	0.219238		-54.74	-0.0010373	0.0488892	0.0690308	0.0217896	0.109436	0.0814819		-54.74	0.0783081	0.0759888	0.0496216	0.0617065	0.0308228	0.0222778
-54.64	-0.0432434	0.0781555	0.0638123	0.0857849	0.18515	0.224701		-54.64	0.00347888	0.0612181	0.0728148	0.0360717	0.11322	0.0977172		-54.64	0.0704956	0.0779419	0.0567017	0.0636597	0.0327759	0.0281372
-54.54	-0.0344543	0.0849915	0.0706482	0.0828552	0.195892	0.227631		-54.54	-0.00225854	0.0527954	0.078064	0.0315552	0.118469	0.0932007		-54.54	0.076355	0.0740356	0.0606079	0.053894	0.0288696	0.0183716
-54.44	-0.0457764	0.0756226	0.0710449	0.0773926	0.183411	0.218262		-54.44	-0.0029906	0.0527955	0.0624391	0.0256959	0.108704	0.0873414		-54.44	0.077942	0.0756226	0.0485229	0.0574341	0.0304566	0.0160523
-54.34	-0.055542	0.0795288	0.0757446	0.083252	0.188477	0.222168		-54.34	-0.0088501	0.0457153	0.0682983	0.0276489	0.11261	0.0834351		-54.34	0.0692749	0.0681763	0.046936	0.0636597	0.0217896	0.024231
-54.24	-0.0506592	0.0726929	0.0681152	0.0733032	0.189453	0.209473		-54.24	-0.0029906	0.046936	0.0682983	0.0237427	0.11261	0.0861206		-54.24	0.0773315	0.0769653	0.053772	0.0568237	0.0259399	0.0200806
-54.14	-0.0457764	0.0814819	0.0827637	0.083252	0.19043	0.220215		-54.14	-0.00592059	0.0459593	0.0770872	0.0208128	0.115539	0.0941771		-54.14	0.081238	0.0828249	0.0440063	0.0556033	0.0259402	0.00958276
-54.04	-0.0447998	0.0785522	0.0739746	0.0900879	0.191406	0.221191		-54.04	-0.0215452	0.0440063	0.0614624	0.0247192	0.105774	0.0824585		-54.04	0.0841675	0.079895	0.0508423	0.0519409	0.0288696	0.0164185
-53.94	-0.0438232	0.0795288	0.0847168	0.0891113	0.192383	0.222168		-53.94	-0.00921637	0.0407104	0.0679321	0.0214233	0.106384	0.0791625		-53.94	0.0880738	0.0798951	0.0508423	0.0480347	0.0230103	0.00665289
-53.84	-0.0408936	0.0883179	0.0817871	0.0979004	0.199219	0.218079		-53.84	-0.0127563	0.0391235	0.0663452	0.0296021	0.114563	0.0873413		-53.84	0.0802612	0.0708618	0.0430298	0.053894	0.0249634	0.0144653
-53.74	-0.039917	0.0814819	0.0788574	0.10083	0.186523	0.220215		-53.74	-0.0225218	0.0430298	0.0702515	0.022522	0.108704	0.0873413		-53.74	0.076355	0.0759888	0.0488892	0.0441284	0.0308228	0.00860596
-53.64	-0.0457764	0.0736694	0.0827637	0.0949707	0.19043	0.222168		-53.64	-0.0117801	0.0381467	0.0653684	0.0325314	0.115539	0.0863644		-53.64	0.0828249	0.0824587	0.0455933	0.0525514	0.027527	0.0131227
-53.54	-0.0256653	0.0898743	0.0872498	0.109222	0.194916	0.228607		-53.54	-0.0166624	0.0332642	0.0663452	0.0217896	0.10675	0.0814819		-53.54	0.0783081	0.0779419	0.046936	0.0519409	0.0230103	0.0144653
-53.44	-0.0340576	0.0814819	0.0808105	0.0969238	0.182617	0.22998		-53.44	-0.00592059	0.0342405	0.0653685	0.0169066	0.114319	0.0765989		-53.44	0.0818484	0.079529	0.0414429	0.0535281	0.0245974	0.0258181
-53.34	-0.0498657	0.0824585	0.079834	0.092041	0.183594	0.221191		-53.34	-0.0117798	0.0361938	0.0692749	0.020813	0.111633	0.0805054		-53.34	0.0783081	0.0857544	0.0527954	0.0499878	0.0366821	0.0261841
-53.24	-0.0467529	0.0734863	0.0837402	0.0861816	0.175781	0.213379		-53.24	-0.017639	0.0322876	0.0621948	0.020813	0.101868	0.074646		-53.24	0.0731812	0.0779419	0.0430298	0.053894	0.0269165	0.0222778
-53.14	-0.0457764	0.0756226	0.0847168	0.102783	0.188477	0.228027		-53.14	-0.0176396	0.038879	0.0712276	0.0286251	0.111633	0.0785518		-53.14	0.078308	0.0857543	0.0606079	0.0578002	0.0354613	0.021057
-53.04	-0.0481262	0.0674133	0.0882263	0.094574	0.191986	0.219818		-53.04	-0.0225219	0.0195923	0.0565796	0.0256958	0.10675	0.0658569		-53.04	0.0792847	0.0750122	0.0518188	0.045105	0.0220337	0.017395
-52.94	-0.0447998	0.0805054	0.0895996	0.092041	0.195313	0.223145		-52.94	-0.0228881	0.0289918	0.0562135	0.0233766	0.100525	0.062317		-52.94	0.0831909	0.0867309	0.0596313	0.0587768	0.0298461	0.0213012
-52.84	-0.0408936	0.074646	0.0895996	0.092041	0.1922	0.211426		-52.84	-0.015686	0.0303345	0.0673218	0.0383911	0.107727	0.074646		-52.84	0.0861206	0.0747681	0.0586548	0.0507202	0.0366821	0.024231
-52.74	-0.0389404	0.0863647	0.0974121	0.0939941	0.189453	0.225098		-52.74	-0.014343	0.0289917	0.0562134	0.031189	0.106384	0.0674438		-52.74	0.0714722	0.0593872	0.0498657	0.045105	0.0259399	0.0193481
-52.64	-0.0487061	0.0824585	0.102112	0.0998535	0.189453	0.219238		-52.64	-0.0176395	0.0264279	0.0634152	0.0442502	0.10968	0.0648801		-52.64	0.0714722	0.0652466	0.0576782	0.0392456	0.0298462	0.0134888
-52.54	-0.0408936	0.0941772	0.0993652	0.0947876	0.1875	0.221191		-52.54	-0.0137327	0.0264282	0.0575562	0.036438	0.101868	0.0707397		-52.54	0.0753784	0.055481	0.0479126	0.0392456	0.0200806	0.0134888
-52.44	-0.0461731	0.0888977	0.0940857	0.094574	0.197845	0.220612		-52.44	-0.0127568	0.0293574	0.070251	0.0432734	0.0977168	0.0717158		-52.44	0.071106	0.0609741	0.0494995	0.0408325	0.0255737	0.0150757
-52.34	-0.0487061	0.0844116	0.0895996	0.0900879	0.1875	0.211426		-52.34	-0.0205688	0.0215454	0.0585327	0.0244751	0.0891724	0.0541382		-52.34	0.0704956	0.0603638	0.0457153	0.0441284	0.0249634	0.0183716
-52.24	-0.0447998	0.0883179	0.0974121	0.0939941	0.201172	0.213379		-52.24	-0.0234984	0.0264282	0.0536499	0.0305786	0.0862427	0.0609741		-52.24	0.0617065	0.0613403	0.038147	0.0353394	0.0149536	0.00958252
-52.14	-0.0487061	0.090271	0.105225	0.101807	0.197266	0.215332		-52.14	-0.0147096	0.0274047	0.0585326	0.0393676	0.0969847	0.0599974		-52.14	0.0632935	0.0570679	0.0475464	0.0466919	0.0255737	0.0209351
-52.04	-0.0506592	0.0824585	0.0974121	0.0959473	0.185547	0.203613		-52.04	-0.0274046	0.0283813	0.0516968	0.0325317	0.0842896	0.0570679		-52.04	0.0653687	0.0466919	0.0371704	0.0402222	0.0288696	0.0144653
-51.94	-0.0471497	0.0957336	0.104828	0.107269	0.198822	0.216888		-51.94	-0.0264285	0.0222776	0.0592649	0.0413206	0.0794065	0.0521848		-51.94	0.0665897	0.0513309	0.0391235	0.0519413	0.0347294	0.0164188
-51.84	-0.0508423	0.0990601	0.0983887	0.10083	0.196289	0.214355		-51.84	-0.0274048	0.022522	0.0497437	0.0325317	0.0706177	0.043396		-51.84	0.0704956	0.0564575	0.0586548	0.0558472	0.0405884	0.0308228
-51.74	-0.0496826	0.0951538	0.100342	0.108643	0.194336	0.216309		-51.74	-0.0228883	0.0250854	0.0620728	0.0448608	0.0731812	0.0557251		-51.74	0.0675659	0.0574341	0.0498657	0.0516968	0.0415649	0.017395
-51.64	-0.055542	0.0971069	0.0905762	0.0969238	0.192383	0.206543		-51.64	-0.0219113	0.0221561	0.0591434	0.0321658	0.0663455	0.0418094		-51.64	0.0734254	0.0476686	0.0498657	0.0411988	0.0317994	0.0173951
-51.54	-0.0604248	0.0961304	0.0895996	0.101807	0.196106	0.215332		-51.54	-0.0159301	0.0234985	0.0643921	0.0432739	0.0657349	0.0521851		-51.54	0.0704956	0.0564575	0.0527954	0.0519409	0.034729	0.0164185
-51.44	-0.0565186	0.100037	0.0864868	0.0889282	0.189453	0.209473		-51.44	-0.0186158	0.0195922	0.0624389	0.0491332	0.0676879	0.0482787		-51.44	0.065613	0.0652468	0.053772	0.0509646	0.0298464	0.0252078
-51.34	-0.0549622	0.101593	0.0931091	0.10141	0.202728	0.222748		-51.34	-0.0254517	0.0186157	0.0653687	0.0442505	0.0569458	0.043396		-51.34	0.0730591	0.0609741	0.0534058	0.0466919	0.0372925	0.0307007
-51.24	-0.0574951	0.104919	0.0866699	0.102783	0.19043	0.20929		-51.24	-0.013733	0.0147095	0.0770874	0.0442505	0.0686646	0.0531616		-51.24	0.0802612	0.0701294	0.0508423	0.0441284	0.0432739	0.0339966
-51.14	-0.0565186	0.102783	0.0974121	0.10376	0.201172	0.219238		-51.14	-0.0127563	0.0176392	0.0682983	0.0432739	0.0586548	0.0502319		-51.14	0.0812379	0.0554811	0.0466919	0.0451051	0.0337526	0.0232545
-51.04	-0.055542	0.104919	0.0847168	0.104736	0.192383	0.210449		-51.04	-0.0166627	0.0117798	0.0585327	0.0491333	0.0579224	0.0404663		-51.04	0.0789185	0.059021	0.0553589	0.0427856	0.0314331	0.0170288
-50.94	-0.0614014	0.102966	0.088623	0.098877	0.186523	0.214355		-50.94	-0.0244748	0.0156863	0.058533	0.0401004	0.0520633	0.0287479		-50.94	0.0802612	0.059143	0.0508423	0.0343627	0.0327758	0.0183715
-50.84	-0.0471497	0.117218	0.0931091	0.113129	0.200775	0.218842		-50.84	-0.0176392	0.0166626	0.0614624	0.052063	0.0628052	0.0316772		-50.84	0.0753784	0.0535278	0.0498657	0.02948	0.0317993	0.0161743
-50.74	-0.0518188	0.10199	0.0935059	0.0979004	0.185547	0.203613		-50.74	-0.0215453	0.0186157	0.0543823	0.052063	0.0530396	0.0355835		-50.74	0.0829468	0.0623169	0.0508423	0.038269	0.0269165	0.0164185
-50.64	-0.055542	0.102966	0.088623	0.098877	0.192383	0.200684		-50.64	-0.0147095	0.0176392	0.062439	0.0491333	0.0462036	0.0404663		-50.64	0.0753786	0.0554811	0.0576782	0.0302126	0.0298464	0.0232546
-50.54	-0.0594482	0.101013	0.0905762	0.0910645	0.188477	0.206543		-50.54	-0.0244748	0.0203247	0.0663452	0.0491333	0.0462036	0.02948		-50.54	0.0802612	0.0603638	0.0527954	0.0304565	0.0308228	0.0183716
-50.44	-0.0574951	0.112732	0.0827637	0.0891113	0.196289	0.208496		-50.44	-0.0111696	0.0328978	0.0698851	0.0468138	0.0438841	0.0322874		-50.44	0.0831907	0.0574339	0.0654907	0.0314329	0.0415648	0.0154417
-50.34	-0.0574951	0.116638	0.088623	0.0949707	0.183411	0.19873		-50.34	-0.0209351	0.0231323	0.0757446	0.0429077	0.0360718	0.0322876		-50.34	0.0822144	0.0584106	0.0547485	0.0324097	0.0210571	0.0164185
-50.24	-0.0623779	0.105896	0.0903931	0.0900879	0.173828	0.193848		-50.24	-0.0237427	0.031311	0.078064	0.0471802	0.0481567	0.0365601		-50.24	0.085144	0.055481	0.0576782	0.02948	0.0259399	0.0134888
-50.14	-0.0569153	0.103546	0.0813904	0.0846252	0.179291	0.19931		-50.14	-0.0195921	0.0303347	0.0770876	0.05011	0.0459597	0.0394899		-50.14	0.0779417	0.0482786	0.0563354	0.0320433	0.0214232	0.0180052
-50.04	-0.0614014	0.112732	0.0925293	0.0949707	0.18457	0.200684		-50.04	-0.0147097	0.0215454	0.0741577	0.0510864	0.036438	0.0307007		-50.04	0.0753784	0.0496216	0.0557251	0.0177612	0.0161743	0.00372314
-49.94	-0.0584717	0.100037	0.0837402	0.0861816	0.171875	0.20166		-49.94	-0.024475	0.0117799	0.0722047	0.0510865	0.0383912	0.0150758		-49.94	0.0685427	0.0564578	0.0586548	0.0206912	0.00933862	-0.00311255
-49.84	-0.0526123	0.102783	0.0856934	0.0881348	0.164063	0.192688		-49.84	-0.0205688	0.015686	0.0682983	0.0452271	0.0325317	0.0150757		-49.84	0.0630493	0.0580444	0.0531616	0.0164185	0.022644	0.00823975
-49.74	-0.0477295	0.102966	0.0866699	0.0891113	0.168945	0.192871		-49.74	-0.0293577	0.0166626	0.0634155	0.0540161	0.0335083	0.00628662		-49.74	0.0656128	0.0581665	0.0459595	0.0197144	0.0142212	-0.00140381
-49.64	-0.0615845	0.0941772	0.0778809	0.0900879	0.166016	0.193848		-49.64	-0.0225222	0.0215452	0.0741575	0.0530394	0.0286253	0.0170286		-49.64	0.0773314	0.0554808	0.0479126	0.0216674	0.0220336	0.0017699
-49.54	-0.0487061	0.10199	0.0935059	0.0939941	0.169922	0.197754		-49.54	-0.0283811	0.00860596	0.0761108	0.0569458	0.0169067	0.0189819		-49.54	0.0646362	0.0427856	0.0527954	0.0187378	0.0151978	0.00274658
-49.44	-0.0510559	0.105499	0.0852966	0.0857849	0.173431	0.189545		-49.44	-0.0176393	0.0147094	0.073181	0.0567015	0.0296019	0.0148314		-49.44	0.0675661	0.0476686	0.0498657	0.0106813	0.0220339	0.00567645
-49.34	-0.0418701	0.114685	0.0905762	0.0969238	0.168945	0.185059		-49.34	-0.0234985	0.0088501	0.0673218	0.0540161	0.0315552	0.0180054		-49.34	0.0685425	0.048645	0.0449829	0.022644	0.0171509	0.000793457
-49.24	-0.0481262	0.108429	0.0901794	0.094574	0.178314	0.194427		-49.24	-0.0274048	0.00494385	0.0634155	0.0618286	0.0237427	0.0238647		-49.24	0.0769653	0.0473022	0.0553589	0.0213013	0.0177612	0.00531006
-49.14	-0.0438232	0.110779	0.0964355	0.0969238	0.183411	0.196777		-49.14	-0.0215453	0.0127565	0.069275	0.0559694	0.0198365	0.0140992		-49.14	0.0695191	0.0496216	0.0615845	0.013855	0.0239869	0.0134888
-49.04	-0.0487061	0.105896	0.0845337	0.092041	0.177734	0.189941		-49.04	-0.0170287	0.00750732	0.0745239	0.0565796	0.0231323	0.0166626		-49.04	0.0714722	0.0418091	0.053772	0.0158081	0.0247192	0.00958252
-48.94	-0.0467529	0.107849	0.0876465	0.0842285	0.179688	0.195801		-48.94	-0.0258178	0.00848401	0.0650026	0.05365	0.013611	0.00787365		-48.94	0.0587767	0.0447386	0.0410767	0.00311261	0.0171507	-0.00311297
-48.84	-0.0526123	0.10199	0.0915527	0.0939941	0.179688	0.193848		-48.84	-0.036438	0.0147095	0.071228	0.0579224	0.0139771	-0.00152588		-48.84	0.0597534	0.0339966	0.0420532	0.00408936	0.00640869	-0.00799561
-48.74	-0.0506592	0.103943	0.0915527	0.0842285	0.169922	0.180176		-48.74	-0.0332641	0.00689697	0.0634155	0.052063	0.0178833	0.00238037		-48.74	0.0604858	0.0320435	0.053772	0.00604248	0.0200806	-0.000183105
-48.64	-0.0516357	0.101807	0.0866699	0.0879517	0.170898	0.185059		-48.64	-0.0371701	0.0088504	0.065369	0.0579227	0.023743	-0.00152558		-48.64	0.0617064	0.0398558	0.0447388	0.00799543	0.0161741	0.00250226
-48.54	-0.0496826	0.108826	0.0944824	0.0852051	0.176758	0.183105		-48.54	-0.0322877	0.0137329	0.0761108	0.0530396	0.0188599	-0.00640869		-48.54	0.0476685	0.0285034	0.0358276	-0.00604248	0.0119019	-0.00640869
-48.44	-0.0408936	0.105896	0.0915527	0.0939941	0.169922	0.188782		-48.44	-0.0342405	0.00787377	0.0682986	0.056946	0.016907	-0.00836158		-48.44	0.0441287	0.0339969	0.0303345	0.000183403	0.0181277	-0.0119016
-48.34	-0.0447998	0.109802	0.0993652	0.0861816	0.167969	0.186035		-48.34	-0.031311	0.017395	0.0653687	0.0579224	0.0139771	-0.00543213		-48.34	0.0578003	0.0359497	0.038147	0.0106812	0.0200806	0.00177002
-48.24	-0.0354309	0.109406	0.0970154	0.0799255	0.175385	0.183685		-48.24	-0.0342404	0.00982666	0.0643921	0.0518188	0.00323486	-0.00958252		-48.24	0.0578003	0.0359497	0.038147	0.000183105	0.0220337	-0.00408936
-48.14	-0.0346375	0.121124	0.0950623	0.0838318	0.173431	0.197357		-48.14	-0.0244752	0.0137328	0.0663451	0.0549926	0.0110472	-0.00640881		-48.14	0.0499876	0.0339964	0.0303345	0.00799543	0.014221	-0.00213641
-48.04	-0.0350342	0.111755	0.101318	0.0881348	0.179688	0.191895		-48.04	-0.0283814	0.0176392	0.0663452	0.0588989	0.00323486	-0.00250244		-48.04	0.0447388	0.0326538	0.0309448	0.00665283	0.0148315	-0.00738525
-47.94	-0.0438232	0.112732	0.100342	0.0734863	0.168945	0.192871		-47.94	-0.0254515	0.0244753	0.0543825	0.0481569	0.0120241	-0.0132445		-47.94	0.0460818	0.0281374	0.0303345	0.00213647	0.0142214	-0.00604224
-47.84	-0.0379639	0.118591	0.0925293	0.0812988	0.176758	0.188965		-47.84	-0.0287476	0.0250854	0.0562134	0.0546265	0.0114136	-0.0067749		-47.84	0.0558472	0.024231	0.038147	0.013855	0.0259399	0.00372314
-47.74	-0.0233154	0.125427	0.107178	0.0822754	0.176575	0.186035		-47.74	-0.025696	0.0254517	0.0643921	0.0588989	0.020813	-0.0122681		-47.74	0.0470581	0.0310669	0.0352173	0.00897217	0.0198364	-0.00506592
-47.64	-0.0350342	0.109802	0.095459	0.0822754	0.177734	0.17041		-47.64	-0.0365598	0.0289919	0.0542605	0.042908	0.00872827	-0.012634		-47.64	0.036072	0.0369265	0.0391235	0.0109255	0.0249636	-0.00506568
-47.54	-0.0408936	0.107849	0.0993652	0.0842285	0.169922	0.174316		-47.54	-0.0274048	0.0283813	0.0536499	0.0481567	0.0198364	-0.0132446		-47.54	0.0421753	0.0339966	0.0420532	0.013855	0.0259399	-0.00213623
-47.44	-0.0272217	0.116455	0.102112	0.0900879	0.169922	0.178223		-47.44	-0.0274049	0.0283812	0.0438842	0.038391	0.0139769	-0.0132447		-47.44	0.0369263	0.0287476	0.043396	0.0164185	0.0245972	-0.000793397
-47.34	-0.0340576	0.108826	0.088623	0.0899048	0.163086	0.171387		-47.34	-0.0264282	0.0137329	0.0390015	0.0322876	0.00909424	-0.0278931		-47.34	0.0431519	0.0337524	0.0352173	0.00897217	0.0230103	-0.00311279
-47.24	-0.0213623	0.115662	0.0974121	0.0881348	0.169922	0.178223		-47.24	-0.0303346	0.0215454	0.0429077	0.0296021	0.0169067	-0.0271606		-47.24	0.0372925	0.0213013	0.0293579	0.00579834	0.0151978	-0.0109253
-47.14	-0.0330811	0.100037	0.095459	0.092041	0.154297	0.161438		-47.14	-0.0342406	0.0215455	0.0350953	0.0296022	0.00714123	-0.0357054		-47.14	0.0451052	0.0213015	0.0371704	0.0148318	0.0191042	-0.0167844
-47.04	-0.0301514	0.104919	0.088623	0.0891113	0.15332	0.159668		-47.04	-0.0420532	0.0137329	0.031189	0.0217896	0.0149536	-0.0396118		-47.04	0.0421753	0.0320435	0.0440063	0.0158081	0.0220337	-0.013855
-46.94	-0.0305481	0.108429	0.0979919	0.0828552	0.160736	0.172943		-46.94	-0.0420528	0.002747	0.0214238	0.0276493	0.00909466	-0.0435176		-46.94	0.0480344	0.0379025	0.0459595	0.0216672	0.031799	-0.00408965
-46.84	-0.0321045	0.0932007	0.0866699	0.0734863	0.161133	0.16748		-46.84	-0.038147	0.015686	0.0350952	0.0296021	0.0169067	-0.0298462		-46.84	0.0363159	0.0261841	0.0420532	0.00994873	0.0142212	-0.0216675
-46.74	-0.0344543	0.0947571	0.0843201	0.078949	0.15683	0.163177		-46.74	-0.0381467	0.00982666	0.0221558	0.0237427	0.00128174	-0.0357056		-46.74	0.0466919	0.0365601	0.0387573	0.0203247	0.0206909	-0.00933838
-46.64	-0.0352173	0.0912476	0.0749512	0.0715332	0.15918	0.16748		-46.64	-0.043274	0.0195922	0.0272827	0.0198364	0.0149536	-0.0396119		-46.64	0.0343629	0.0398561	0.0361938	0.0138551	0.0142213	-0.0177611
-46.54	-0.0369873	0.0930176	0.0778809	0.0803223	0.15625	0.164551		-46.54	-0.0527954	0.0166626	0.024353	0.0110474	0.0088501	-0.0386353		-46.54	0.0263062	0.0369263	0.0293579	0.0206909	0.0210571	-0.0245972
-46.44	-0.0281982	0.0814819	0.072998	0.0695801	0.144348	0.159668		-46.44	-0.0508425	0.0225218	0.026306	0.00323468	0.00616437	-0.0405886		-46.44	0.0388792	0.0424193	0.0348511	0.0164183	0.0226439	-0.0230104
-46.34	-0.0340576	0.0814819	0.072998	0.0656738	0.139648	0.163574		-46.34	-0.059021	0.00848389	0.0259399	0.000915527	0.00579834	-0.0409546		-46.34	0.0285034	0.0379028	0.0361938	0.0177612	0.0181274	-0.0216675
-46.24	-0.0418701	0.0736694	0.0788574	0.0715332	0.145508	0.161621		-46.24	-0.0479126	0.0176392	0.0233765	0.0139771	0.0130005	-0.0435181		-46.24	0.0236206	0.0388794	0.0339966	0.0109253	0.0276489	-0.027771
-46.14	-0.0389404	0.0824585	0.0876465	0.0705566	0.154297	0.168457		-46.14	-0.0635374	0.0137331	0.0233767	0.00103784	0.0130007	-0.0447385		-46.14	0.0265505	0.0464479	0.0264282	0.0177614	0.0200807	-0.0255736
-46.04	-0.0379639	0.0814819	0.0925293	0.0793457	0.15332	0.169434		-46.04	-0.0635378	0.0254517	0.0214233	-0.0055542	0.0110474	-0.0317993		-46.04	0.0275269	0.0408325	0.0332642	0.0167847	0.0210571	-0.0245972
-45.94	-0.0266418	0.092804	0.102692	0.0906677	0.164642	0.184662		-45.94	-0.0654905	0.0195925	0.0116579	-0.00555402	0.0110475	-0.0435179		-45.94	0.0236204	0.0388792	0.0352173	0.0148314	0.0269163	-0.018738
-45.84	-0.0281982	0.0990601	0.100342	0.0859985	0.161133	0.181152		-45.84	-0.0736694	0.0114136	0.00738525	-0.00982666	0.0067749	-0.0419312		-45.84	0.0245972	0.0379028	0.0205688	0.0126343	0.0278931	-0.0333862
-45.74	-0.0213623	0.0922241	0.0974121	0.0939941	0.171875	0.174316		-45.74	-0.078186	0.022522	0.0126343	-0.00848389	0.0120239	-0.0405884		-45.74	0.0216675	0.0369263	0.0293579	0.0206909	0.0249634	-0.0245972
-45.64	-0.0262451	0.0873413	0.102295	0.0871582	0.165039	0.179199		-45.64	-0.0703734	0.0173952	0.0106813	-0.00262433	0.010071	-0.0347288		-45.64	0.03302	0.0463257	0.0289917	0.0203247	0.0206909	-0.0249634
-45.54	-0.0291748	0.0863647	0.0895996	0.0803223	0.148438	0.166504		-45.54	-0.0755006	0.0147095	0.0067749	-0.00457764	0.00616455	-0.0425415		-45.54	0.0275269	0.0427856	0.0293579	0.0206909	0.0210571	-0.0187378
-45.44	-0.0155029	0.090271	0.103271	0.0881348	0.162109	0.164551		-45.44	-0.080139	0.0147096	-0.00103748	-0.00457752	0.00103772	-0.0503539		-45.44	0.0245972	0.0437622	0.0264282	0.0275269	0.0239868	-0.0177612
-45.34	-0.0194092	0.0949707	0.109131	0.0861816	0.158203	0.172363		-45.34	-0.0879517	0.0166626	-0.00616455	-0.00262451	-0.00750732	-0.0425415		-45.34	0.0304565	0.0437622	0.0322876	0.0236206	0.0278931	-0.0119019
-45.24	-0.0283813	0.10199	0.107178	0.092041	0.15625	0.167297		-45.24	-0.0772095	0.0117798	-0.00201416	-0.00750732	0.00323486	-0.0474243		-45.24	0.0298462	0.0404663	0.0316772	0.0339966	0.0245972	-0.0112915
-45.14	-0.039917	0.0951538	0.100342	0.0871582	0.15918	0.161621		-45.14	-0.0772093	0.00787371	-0.0117796	-0.00164777	-0.00262433	-0.0415648		-45.14	0.0333862	0.0447388	0.0352173	0.0441284	0.0249634	-0.0167847
-45.04	-0.0408936	0.0883179	0.0935059	0.0842285	0.148438	0.164551		-45.04	-0.0703734	0.0205688	-0.0088501	-0.00579834	-0.00946045	-0.0444946		-45.04	0.02948	0.0408325	0.031311	0.038269	0.0276489	-0.0206909
-44.94	-0.0328979	0.088501	0.093689	0.0785522	0.156433	0.172546		-44.94	-0.0703735	0.0283813	-0.0147095	-0.00262451	-0.00360107	-0.050354		-44.94	0.036316	0.0476685	0.0322876	0.0411988	0.02594	-0.0138549
-44.84	-0.0272217	0.0980835	0.103271	0.092041	0.158203	0.174316		-44.84	-0.0648804	0.026062	-0.0228882	-0.0108032	-0.00592041	-0.0429077		-44.84	0.0285034	0.0386353	0.0264282	0.045105	0.0259399	-0.0228882
-44.74	-0.0379639	0.0873413	0.0983887	0.0949707	0.150208	0.16748		-44.74	-0.067444	0.0274048	-0.00787354	0.00421143	-0.00457764	-0.0259399		-44.74	0.0421753	0.0515747	0.038147	0.0490112	0.0259399	-0.0255737
-44.64	-0.0340576	0.0912476	0.0964355	0.0930176	0.15332	0.161621		-44.64	-0.0820919	0.0283818	-0.0186153	-0.00653034	-0.00946003	-0.0379024		-44.64	0.02948	0.0388795	0.0274048	0.0421754	0.0230103	-0.0265502
-44.54	-0.0369873	0.0883179	0.103271	0.092041	0.150391	0.17041		-44.54	-0.0775756	0.0309448	-0.0199585	0.00189209	-0.00494385	-0.0341187		-44.54	0.0265503	0.039856	0.0342407	0.0458374	0.0142212	-0.0197144
-44.44	-0.0526123	0.0883179	0.0935059	0.0889282	0.144531	0.160645		-44.44	-0.0693969	0.029358	-0.0117797	-0.00555414	0.0012818	-0.027893		-44.44	0.0427855	0.0463256	0.0348511	0.0457152	0.0265502	-0.0191041
-44.34	-0.0516357	0.0932007	0.0874634	0.0891113	0.135742	0.155762		-44.34	-0.0813599	0.022522	-0.0198364	-0.000671387	-0.00946045	-0.0288696		-44.34	0.0359497	0.0473022	0.0319214	0.048645	0.0197144	-0.0259399
-44.24	-0.0487061	0.0961304	0.0993652	0.0959473	0.148438	0.162598		-44.24	-0.0781861	0.038147	-0.022522	0.00128174	0.00421143	-0.0249634		-44.24	0.0402222	0.0379028	0.0310669	0.0529175	0.0239868	-0.0158081
-44.14	-0.0467529	0.0863647	0.0895996	0.0881348	0.138672	0.148926		-44.14	-0.0752564	0.0300903	-0.0176392	0.000305116	-0.00384527	-0.0220338		-44.14	0.0353395	0.0388795	0.0410767	0.0480348	0.0191041	-0.0167845
-44.04	-0.0487061	0.090271	0.0935059	0.0939941	0.136719	0.156738		-44.04	-0.0791625	0.0293579	-0.0234985	-0.0106812	0.00128174	-0.0317993		-44.04	0.0285034	0.0476685	0.038147	0.0470581	0.0110474	-0.013855
-43.94	-0.0606079	0.0814819	0.0847168	0.0891113	0.135742	0.145996		-43.94	-0.0733032	0.0274048	-0.0254517	-0.00360107	-0.00848389	-0.0239868		-43.94	0.0363159	0.039856	0.0401001	0.0529175	0.0181274	-0.0158081
-43.84	-0.0526123	0.0871582	0.0817871	0.0998535	0.128906	0.147766		-43.84	-0.0772095	0.0215454	-0.0215454	-0.00946045	-0.00653076	-0.0239868		-43.84	0.0292358	0.039856	0.0361938	0.0587769	0.0122681	-0.0216675
-43.74	-0.0594482	0.0814819	0.0866699	0.0930176	0.124023	0.151855		-43.74	-0.0654907	0.0352173	-0.0176392	-0.00164795	-0.00457764	-0.0103149		-43.74	0.0285034	0.0359497	0.0401001	0.0529175	0.0122681	-0.0158081
-43.64	-0.0617981	0.0869446	0.0921326	0.094574	0.129486	0.147552		-43.64	-0.067444	0.0313109	-0.01178	-0.00946063	0.00323468	-0.0181276		-43.64	0.0275272	0.0317997	0.0430298	0.0460819	0.0151981	-0.0187374
-43.54	-0.0584717	0.0824585	0.0817871	0.0900879	0.117981	0.152832		-43.54	-0.0629271	0.0377808	-0.0150757	-0.00299072	-0.00201416	-0.0214233		-43.54	0.0411987	0.0466919	0.0488892	0.0558472	0.0151978	-0.0101929
-43.44	-0.0715637	0.0830383	0.0784607	0.0906677	0.109955	0.153412		-43.44	-0.0615846	0.0371703	-0.0156862	0.00616443	-0.00653088	-0.0122682		-43.44	0.0314334	0.0505984	0.0527954	0.0546268	0.0210574	-0.0148312
-43.34	-0.0614014	0.0932007	0.072998	0.0910645	0.120117	0.153809		-43.34	-0.0570679	0.0338745	-0.0150757	-0.00299072	-0.00982666	-0.015564		-43.34	0.0447388	0.0541382	0.0563354	0.0574341	0.022644	-0.003479
-43.24	-0.0740967	0.0805054	0.0720215	0.0939941	0.103516	0.150879		-43.24	-0.0606076	0.038147	-0.0186157	-0.00653076	-0.0055542	-0.0125122		-43.24	0.0392456	0.0584106	0.062561	0.0578003	0.0230103	-0.00701904
-43.14	-0.0682373	0.0765991	0.0661621	0.0869751	0.109375	0.146973		-43.14	-0.048889	0.036194	-0.0166625	0.00714123	-0.00164783	-0.00933826		-43.14	0.0421757	0.0515751	0.0654907	0.0646366	0.0161747	-0.00994831
-43.04	-0.0662842	0.0785522	0.0630493	0.0998535	0.111328	0.148926		-43.04	-0.0459592	0.0391235	-0.00396729	0.00421143	-0.000671387	0.00726318		-43.04	0.048645	0.0619507	0.0719604	0.0769653	0.0324097	0.000427246
-42.94	-0.0672607	0.0834351	0.0671387	0.108643	0.110352	0.138184		-42.94	-0.0440068	0.0410762	0.0038448	0.0120235	0.00591999	0.00921589		-42.94	0.0460816	0.0515748	0.069397	0.06073	0.0200806	-0.015808
-42.84	-0.0770264	0.0775757	0.0554199	0.0969238	0.0947266	0.132324		-42.84	-0.0608521	0.0352173	-0.00909424	0.0022583	-0.00457764	0.00921631		-42.84	0.0548706	0.0564575	0.0762329	0.0675659	0.0171509	-0.0148315
-42.74	-0.0770264	0.0873413	0.057373	0.0930176	0.100586	0.134277		-42.74	-0.0498655	0.0300903	0.00189209	0.0108032	0.00714111	0.0189819		-42.74	0.0509644	0.0545044	0.071106	0.0636597	0.0237427	-0.00506592
-42.64	-0.0809326	0.0834351	0.0612793	0.098877	0.100586	0.140137		-42.64	-0.0371705	0.0264282	0.00286859	0.0130004	0.00421137	0.0219116		-42.64	0.0575563	0.0662233	0.0684204	0.0714723	0.0210572	-0.00311267
-42.54	-0.0762329	0.0892944	0.0534668	0.0949707	0.0986328	0.14093		-42.54	-0.0381468	0.0293579	0.00189209	0.0100708	0.00323486	0.0287476		-42.54	0.0665894	0.0662231	0.0723267	0.0714722	0.0308228	0.000793457
-42.44	-0.0731201	0.0932007	0.0671387	0.108643	0.109192	0.144043		-42.44	-0.0391235	0.0205688	0.0106812	0.020813	0.0178833	0.0238647		-42.44	0.0626829	0.0740355	0.0645142	0.0675657	0.0269163	-0.00115985
-42.34	-0.0760498	0.0805054	0.0544434	0.107666	0.0976563	0.141113		-42.34	-0.038147	0.0293579	0.0116577	0.0198364	0.0169067	0.0346069		-42.34	0.0636597	0.0581665	0.0654907	0.0626831	0.0181274	-0.00335693
-42.24	-0.0647278	0.0801086	0.0638123	0.10141	0.105072	0.144623		-42.24	-0.0267946	0.0270386	0.0249634	0.0331421	0.024353	0.0361938		-42.24	0.0656128	0.071106	0.0674438	0.0665894	0.0298462	-0.000183105
-42.14	-0.0744934	0.0809021	0.0540466	0.103363	0.0914001	0.13681		-42.14	-0.0346066	0.0192264	0.0171512	0.0233768	0.0165409	0.032288		-42.14	0.0662235	0.0717167	0.0739136	0.0711063	0.0206913	0.00433385
-42.04	-0.0750732	0.0795288	0.0476074	0.10083	0.100586	0.144043		-42.04	-0.0322875	0.031311	0.0253296	0.0276489	0.0188599	0.0365601		-42.04	0.0724487	0.0857544	0.0879517	0.0773315	0.0366821	0.00469971
-41.94	-0.0819092	0.0726929	0.0427246	0.0959473	0.09375	0.133301		-41.94	-0.0313112	0.0401	0.0302123	0.0325316	0.0159301	0.0492553		-41.94	0.0740356	0.0795288	0.0758667	0.0718384	0.038269	0.00823975
-41.84	-0.0809326	0.0795288	0.0554199	0.10083	0.102539	0.134277		-41.84	-0.0361938	0.0391235	0.0253296	0.0276489	0.0188599	0.0424194		-41.84	0.0704956	0.0740356	0.0762329	0.0636597	0.0288696	0.00274658
-41.74	-0.0828857	0.0814819	0.0612793	0.0918579	0.0986328	0.132324		-41.74	-0.0342405	0.0410767	0.0370483	0.0393677	0.0169067	0.0490112		-41.74	0.0744019	0.06427	0.0723267	0.0675659	0.034729	0.00274658
-41.64	-0.0740967	0.090271	0.0622559	0.101807	0.103516	0.141113		-41.64	-0.0313112	0.0381469	0.0399779	0.0364379	0.0296019	0.0512084		-41.64	0.0646365	0.0701297	0.0769653	0.0675662	0.0288699	0.00860626
-41.54	-0.0897217	0.0805054	0.0591431	0.0900879	0.09375	0.131348		-41.54	-0.0293577	0.0349731	0.0419312	0.0403442	0.0205688	0.0531616		-41.54	0.0783081	0.0720825	0.0801392	0.0656128	0.0354614	0.0105591
-41.44	-0.0936279	0.0805054	0.0544434	0.0900879	0.0976563	0.135254		-41.44	-0.0264281	0.0313112	0.044861	0.0413209	0.0266725	0.0560914		-41.44	0.0822143	0.0623168	0.0742798	0.0675659	0.0347289	0.000793397
-41.34	-0.0877686	0.0863647	0.0603027	0.092041	0.0898438	0.127441		-41.34	-0.0176392	0.0264282	0.0438843	0.0422974	0.0217896	0.0648804		-41.34	0.0702515	0.0515747	0.0791626	0.0626831	0.0239868	-0.000183105
-41.24	-0.0955811	0.0785522	0.0524902	0.0842285	0.0917969	0.124329		-41.24	-0.0186157	0.0352173	0.0429077	0.0479126	0.0305786	0.0736694		-41.24	0.0656128	0.0515747	0.0733032	0.0665894	0.0298462	-0.000183105
-41.14	-0.0977173	0.0834351	0.0671387	0.083252	0.0908203	0.134277		-41.14	-0.0237425	0.0313112	0.0487673	0.0452272	0.0266725	0.0756227		-41.14	0.0812376	0.0574338	0.0830688	0.0665891	0.0337522	0.00567603
-41.04	-0.0936279	0.0863647	0.0603027	0.0881348	0.0957031	0.127441		-41.04	-0.0234985	0.0361938	0.0426636	0.0618286	0.0276489	0.0844116		-41.04	0.0744019	0.0545044	0.0723267	0.0656128	0.0171509	0.003479
-40.94	-0.0828857	0.0834351	0.0612793	0.083252	0.0994263	0.134277		-40.94	-0.0144651	0.0315554	0.0470583	0.0552371	0.030823	0.0739138		-40.94	0.0734254	0.053528	0.0791626	0.0614625	0.0220338	0.00567639
-40.84	-0.0994873	0.0863647	0.0661621	0.0881348	0.09375	0.127441		-40.84	-0.015686	0.0401001	0.0458374	0.0598755	0.0315552	0.0844116		-40.84	0.0808716	0.0597534	0.0787964	0.0701294	0.0158081	-0.000549316
-40.74	-0.0969543	0.0791321	0.0569763	0.0887146	0.0943298	0.129974		-40.74	-0.0234982	0.0322876	0.0477905	0.052063	0.0335083	0.074646		-40.74	0.0740356	0.0580444	0.0856323	0.0671997	0.0187378	0.00823975
-40.64	-0.0852356	0.0810852	0.0706482	0.0867615	0.0923767	0.141693		-40.64	-0.0137333	0.0361934	0.061462	0.0559688	0.0335079	0.0844112		-40.64	0.0792846	0.0671996	0.0869751	0.0724487	0.0298461	0.00762933
-40.54	-0.0887451	0.0873413	0.0651855	0.083252	0.0986328	0.132324		-40.54	-0.0156858	0.0205688	0.0516968	0.0559692	0.0237427	0.0648804		-40.54	0.0734253	0.055481	0.0791626	0.0704956	0.020813	0.0115356
-40.44	-0.0906982	0.0756226	0.0671387	0.083252	0.0869141	0.122559		-40.44	-0.013733	0.0322875	0.0516967	0.0559692	0.0237426	0.0746459		-40.44	0.0792847	0.0593872	0.0772095	0.0685425	0.0181274	0.00762939
-40.34	-0.086792	0.0822754	0.0690918	0.0969238	0.0966797	0.134277		-40.34	-0.0176392	0.0271606	0.0614624	0.0579224	0.0315552	0.0668335		-40.34	0.069519	0.055481	0.0811157	0.0724487	0.0220337	0.00762939
-40.24	-0.0770264	0.0756226	0.0671387	0.0879517	0.0849609	0.122559		-40.24	-0.00885022	0.0254517	0.0585327	0.0667114	0.0286255	0.0775757		-40.24	0.0744019	0.0545044	0.0750122	0.0675659	0.0171509	0.00274658
-40.14	-0.0819092	0.0707397	0.0739746	0.0783691	0.0820313	0.129395		-40.14	-0.012756	0.025452	0.0507205	0.0569461	0.0305789	0.0665897		-40.14	0.0802612	0.0447388	0.0703735	0.0734253	0.0230103	-0.00115967
-40.04	-0.0838623	0.0785522	0.0689087	0.0861816	0.09375	0.125488		-40.04	-0.00201422	0.0264282	0.0595093	0.052063	0.0283813	0.0765991		-40.04	0.0731812	0.0505981	0.0742798	0.0675659	0.0171509	0.00274658
-39.94	-0.0858154	0.0707397	0.0720215	0.0842285	0.0859375	0.122375		-39.94	-0.0078733	0.0283816	0.0634158	0.0559695	0.0315554	0.0687869		-39.94	0.072449	0.0447391	0.0801392	0.0695193	0.0132449	-0.00823945
-39.84	-0.0848389	0.0853882	0.072998	0.0949707	0.0830078	0.124512		-39.84	-0.00689697	0.0254517	0.0643921	0.0557251	0.0325317	0.0814819		-39.84	0.0704956	0.0525513	0.0820923	0.0663452	0.0249634	0.00469971
-39.74	-0.0740967	0.0844116	0.0778809	0.0900879	0.09375	0.129395		-39.74	-0.00726312	0.0211792	0.0698853	0.0507202	0.0321655	0.085022		-39.74	0.0744019	0.0603638	0.0742798	0.0675659	0.0327759	0.000793457
-39.64	-0.0760498	0.0824585	0.0720215	0.0939941	0.0847778	0.133301		-39.64	-0.0101929	0.0162963	0.0650024	0.055603	0.0390014	0.0820922		-39.64	0.0704955	0.0532836	0.0820923	0.0636596	0.0269164	0.00665277
-39.54	-0.0828857	0.0717163	0.0710449	0.0871582	0.0888672	0.132324		-39.54	-0.010803	0.0137329	0.0565796	0.0471802	0.0286255	0.0814819		-39.54	0.0730591	0.0414429	0.0748901	0.0662231	0.0314331	-0.000549316
-39.44	-0.0803528	0.0644836	0.0716248	0.0799255	0.0855408	0.119232		-39.44	-0.00982678	0.024475	0.0712279	0.0462035	0.0393676	0.076599		-39.44	0.0802612	0.0545044	0.078186	0.0636597	0.0444946	0.0144653
-39.34	-0.0760498	0.0726929	0.0661621	0.0783691	0.09375	0.119629		-39.34	-0.0188599	0.022522	0.0621948	0.0442505	0.0315552	0.0648804		-39.34	0.0704956	0.048645	0.0723267	0.0597534	0.0405884	0.00860596
-39.24	-0.0799561	0.0648804	0.0681152	0.0803223	0.0859375	0.119629		-39.24	-0.00689703	0.0234985	0.0741577	0.0471802	0.0286255	0.0775757		-39.24	0.0759888	0.0482788	0.0778198	0.0632935	0.0343628	-0.00152588
-39.14	-0.0838623	0.0707397	0.064209	0.0822754	0.0917969	0.121582		-39.14	-0.0147093	0.0215456	0.0663454	0.0510866	0.0325319	0.0697634		-39.14	0.0685427	0.0369265	0.0801392	0.0519412	0.0327761	0.00274685
-39.04	-0.0696106	0.0752258	0.0726013	0.0848083	0.096283	0.135834		-39.04	-0.00689685	0.0195923	0.0585327	0.0491333	0.0286255	0.0717163		-39.04	0.0741577	0.0496216	0.0830688	0.0587769	0.0357056	0.00372314
-38.94	-0.0819092	0.0687866	0.0563965	0.0783691	0.09375	0.123535		-38.94	-0.00396702	0.0264285	0.067322	0.0462039	0.0276492	0.07074		-38.94	0.0665894	0.0564575	0.0899048	0.0578003	0.0413208	0.0125122
-38.84	-0.0848389	0.0736694	0.0534668	0.0754395	0.0908203	0.130371		-38.84	-0.00299072	0.0293579	0.078064	0.0530396	0.0403442	0.0704956		-38.84	0.0734253	0.0535278	0.0811157	0.0568237	0.0317993	0.00762939
-38.74	-0.0828857	0.0814819	0.0612793	0.0773926	0.0869141	0.13623		-38.74	0.00286877	0.0320435	0.0741577	0.0491333	0.036438	0.0599976		-38.74	0.0753784	0.0652466	0.085022	0.0568237	0.0396118	0.0115356
-38.64	-0.0653076	0.0892944	0.0749512	0.0879517	0.100586	0.149902		-38.64	-6.10948e-05	0.024475	0.0829467	0.0462036	0.0322875	0.0629272		-38.64	0.0626831	0.0525513	0.0918579	0.046814	0.0327759	0.0125122
-38.54	-0.0684204	0.102966	0.0788574	0.0871582	0.108398	0.156555		-38.54	-0.00689694	0.0274048	0.0761108	0.0393677	0.0344849	0.0678101		-38.54	0.0685425	0.0532837	0.0847778	0.0519409	0.0366821	0.00152588
-38.44	-0.0740967	0.0949707	0.0708618	0.0803223	0.0976563	0.14502		-38.44	-0.00238022	0.0221559	0.070862	0.0438844	0.029236	0.0625612		-38.44	0.067566	0.0476686	0.0791626	0.0568238	0.0376588	0.00567639
-38.34	-0.0584717	0.105896	0.0720215	0.0881348	0.09375	0.146973		-38.34	-0.000427246	0.0182495	0.0767212	0.0458374	0.0409546	0.0645142		-38.34	0.076355	0.0505981	0.0820923	0.0636597	0.0444946	0.00469971
-38.24	-0.0623779	0.10199	0.0778809	0.0861816	0.103516	0.154785		-38.24	-0.00299057	0.0215454	0.0702515	0.0518188	0.0481567	0.0619507		-38.24	0.0724487	0.0427856	0.0742798	0.0558472	0.0464478	0.0105591
-38.14	-0.053009	0.0957336	0.0774841	0.0935974	0.100006	0.154388		-38.14	0.00677484	0.0215454	0.080017	0.0510864	0.0481567	0.0717162		-38.14	0.0632935	0.0492554	0.0748901	0.0466919	0.0372925	0.00140384
-38.04	-0.0643311	0.0863647	0.0759277	0.0842285	0.0996094	0.143066		-38.04	0.000915676	0.0215454	0.072937	0.0452271	0.0422974	0.0658569		-38.04	0.0662231	0.0443726	0.0719604	0.0535278	0.0285034	0.00823975
-37.94	-0.0647278	0.0898743	0.075531	0.0916443	0.107025	0.146576		-37.94	0.00482178	0.0195923	0.0761108	0.0491333	0.0462036	0.0599976		-37.94	0.0556031	0.0505983	0.0762329	0.0480348	0.0178834	0.0027467
-37.84	-0.0574951	0.0873413	0.0788574	0.0910645	0.106445	0.145996		-37.84	0.00579834	0.0244751	0.0770874	0.0501099	0.0471802	0.0648804		-37.84	0.0636597	0.0476685	0.069397	0.0411987	0.0259399	0.00567627
-37.74	-0.0643311	0.0922241	0.0759277	0.092041	0.0976563	0.146973		-37.74	-0.00225836	0.0195923	0.0702515	0.0432739	0.0501099	0.0599976		-37.74	0.0587769	0.048645	0.0606079	0.0499878	0.0327759	-0.00311279
-37.64	-0.0467529	0.100037	0.0778809	0.0900879	0.111328	0.150879		-37.64	-0.0088501	0.0274048	0.0741577	0.0471802	0.0442505	0.06073		-37.64	0.0490113	0.0545045	0.0684204	0.0441285	0.0230104	0.00469983
-37.54	-0.0447998	0.0961304	0.079834	0.092041	0.107422	0.156738		-37.54	-0.019592	0.0166626	0.0731812	0.036438	0.0432739	0.0512085		-37.54	0.0421753	0.0515747	0.06427	0.0529175	0.0220337	0.00177002
-37.44	-0.0535889	0.0932007	0.0671387	0.0852051	0.110352	0.149902		-37.44	-0.00982705	0.0252071	0.0712276	0.0344845	0.0413204	0.0531612		-37.44	0.0470581	0.0525512	0.0645142	0.0519409	0.0308227	0.0066528
-37.34	-0.0614014	0.0853882	0.0690918	0.0812988	0.100586	0.155762		-37.34	-0.0254517	0.0244751	0.0653687	0.0344849	0.0342407	0.0473022		-37.34	0.0460815	0.055481	0.0674438	0.0470581	0.0200806	0.00177002
-37.24	-0.0516357	0.0990601	0.072998	0.093811	0.116211	0.159668		-37.24	-0.0137331	0.0303345	0.0614624	0.0344849	0.0296021	0.043396		-37.24	0.0372925	0.0525513	0.0684204	0.0507202	0.0112915	-0.0043335
-37.14	-0.0389404	0.10199	0.0856934	0.0959473	0.117188	0.172363		-37.14	-0.0254513	0.0342411	0.0614628	0.0188602	0.0198368	0.0277714		-37.14	0.0402222	0.0425415	0.0557251	0.0372925	0.0142212	-0.0177612
-37.04	-0.0487061	0.105896	0.079834	0.0998535	0.107422	0.17627		-37.04	-0.0228881	0.0348511	0.0718384	0.0143433	0.0302124	0.0303345		-37.04	0.0343628	0.0320435	0.0615845	0.0333862	0.00836182	-0.0119019
-36.94	-0.04422	0.100616	0.0745544	0.094574	0.117767	0.17099		-36.94	-0.0166629	0.0430295	0.0702511	0.0217892	0.0227658	0.0267941		-36.94	0.0236208	0.031067	0.0547485	0.0363161	-0.00238022	-0.00897202
-36.84	-0.0496826	0.0951538	0.0718384	0.0930176	0.110352	0.175293		-36.84	-0.0307007	0.0328979	0.0776978	0.0175171	0.00872803	0.022522		-36.84	0.0265503	0.0371704	0.0588989	0.0307007	0.000549316	-0.00872803
-36.74	-0.0379639	0.0998535	0.0690918	0.0910645	0.118164	0.177246		-36.74	-0.0391234	0.0244751	0.0673218	0.0188599	-0.0055542	0.0140991		-36.74	0.02948	0.0349731	0.0567017	0.0343628	0.003479	-0.00701904
-36.64	-0.0360107	0.112732	0.0710449	0.104736	0.120117	0.17804		-36.64	-0.0401001	0.0332642	0.0682984	0.0139771	0.00714114	0.0131226		-36.64	0.0285037	0.020325	0.0576782	0.0333865	0.00250274	-0.0119016
-36.54	-0.0428467	0.103943	0.064209	0.092041	0.125	0.182129		-36.54	-0.0322873	0.0352173	0.072937	0.0120239	0.00323486	0.0209351		-36.54	0.0265503	0.0339966	0.0596313	0.0314331	0.00640869	-0.00799561
-36.44	-0.0379639	0.104919	0.072998	0.0930176	0.124023	0.181152		-36.44	-0.0215456	0.0381468	0.0692747	0.0130003	0.000304967	0.0219114		-36.44	0.0197146	0.0213015	0.0586548	0.0206911	0.00347921	-0.0109251
-36.34	-0.0276184	0.0996399	0.0696716	0.103363	0.113678	0.171967		-36.34	-0.0264282	0.0410767	0.0741577	0.00811768	-0.000671387	0.0267944		-36.34	0.0216675	0.03302	0.0671997	0.0363159	0.00933838	-0.0148315
-36.24	-0.0371704	0.102966	0.0612793	0.10083	0.116211	0.175293		-36.24	-0.0237424	0.0410767	0.0682983	0.0120239	-0.00457764	0.0197144		-36.24	0.0314331	0.0271606	0.0567017	0.0304565	0.00543213	-0.00897217
-36.14	-0.0321045	0.106873	0.0788574	0.114502	0.120117	0.179199		-36.14	-0.0264283	0.0449828	0.0761108	0.0159301	0.0130004	0.0228881		-36.14	0.0324096	0.0327758	0.0635376	0.0275268	0.00640863	-0.00799567
-36.04	-0.0174561	0.117615	0.0778809	0.115479	0.121094	0.180176		-36.04	-0.0244751	0.0410767	0.0741577	0.0276489	0.00787354	0.0287476		-36.04	0.0265503	0.0300903	0.0576782	0.0314331	0.0103149	-0.0111694
-35.94	-0.0213623	0.113708	0.0759277	0.121338	0.126953	0.186035		-35.94	-0.0283812	0.0488893	0.0780641	0.0217897	0.00714126	0.0189821		-35.94	0.0343629	0.0281373	0.053772	0.0333863	0.0122682	-0.00408924
-35.84	-0.0262451	0.108826	0.0690918	0.116455	0.125977	0.175293		-35.84	-0.0189819	0.0473022	0.0737915	0.0272827	0.00286865	0.0205688		-35.84	0.0275269	0.0349731	0.046936	0.0363159	0.019104	-0.00115967
-35.74	-0.00808716	0.123077	0.0833435	0.118988	0.124603	0.179779		-35.74	-0.0195923	0.0557251	0.0770874	0.020813	0.0120239	0.0355835		-35.74	0.0359497	0.027771	0.0514526	0.0415649	0.0119019	0.00726318
-35.64	-0.0194092	0.113708	0.0720215	0.119385	0.125	0.178223		-35.64	-0.0264283	0.0645141	0.0663452	0.0159301	0.00518796	0.0287475		-35.64	0.0304564	0.0183714	0.0576782	0.0372923	0.00836164	0.00372297
-35.54	-0.0155029	0.111755	0.0661621	0.111572	0.117188	0.166504		-35.54	-0.0234984	0.069397	0.0731812	0.00982666	0.0022583	0.0199585		-35.54	0.024353	0.0193481	0.046936	0.0324097	0.00933838	-0.00701904
-35.44	-0.0184326	0.108826	0.072998	0.120361	0.110352	0.165527		-35.44	-0.0248412	0.062195	0.0686647	0.0116579	0.00872818	0.0283815		-35.44	0.0216672	0.0154416	0.0488892	0.0285031	0.00152561	-0.00506619
-35.34	-0.0281982	0.108826	0.0632324	0.114502	0.110352	0.162415		-35.34	-0.015686	0.0635376	0.0790405	0.0130005	0.0100708	0.027771		-35.34	0.024231	0.00823975	0.0377808	0.0232544	-0.00689697	-0.0220337
-35.24	-0.0184326	0.108826	0.0620728	0.123108	0.110352	0.163574		-35.24	-0.0205688	0.0527954	0.0682983	0.0022583	-0.000671387	0.0131226		-35.24	0.013855	-0.000183105	0.0371704	0.0148315	-0.0160522	-0.0206909
-35.14	-0.0168762	0.110382	0.0667419	0.123871	0.121674	0.172943		-35.14	-0.022522	0.0547485	0.0604858	0.0042114	0.00128171	0.020935		-35.14	0.0275266	0.00176981	0.0339966	0.0167845	-0.0140993	-0.00897238
-35.04	-0.0223389	0.107666	0.057373	0.112549	0.109192	0.163574		-35.04	-0.0188597	0.0518188	0.0692749	-0.00457764	-0.00164795	0.0160522		-35.04	0.0158081	0.00372314	0.0176392	0.0109253	-0.0297241	-0.0187378
-34.94	-0.0106201	0.108826	0.057373	0.124268	0.120117	0.163574		-34.94	-0.0244751	0.0508423	0.0682983	0.000305146	0.00714108	0.0197143		-34.94	0.0187378	-0.000427246	0.0264282	0.00994873	-0.0209351	-0.0119019
-34.84	-0.0174561	0.100037	0.0505371	0.115479	0.117188	0.160645		-34.84	-0.0254517	0.0498657	0.0673218	-0.010437	0.0022583	0.0140991		-34.84	0.00897217	-0.00506592	0.0205688	0.00994873	-0.0267944	-0.0119019
-34.74	-0.00866699	0.104919	0.0593262	0.116455	0.12793	0.161621		-34.74	-0.028381	0.046936	0.0643921	-0.00360107	0.00787354	0.0189819		-34.74	0.0167847	0.000793457	0.0127563	0.0158081	-0.0248413	-0.013855
-34.64	-0.0207825	0.0986633	0.0530701	0.118011	0.115814	0.153412		-34.64	-0.0147099	0.0508418	0.0780635	0.000304729	0.00714067	0.0248409		-34.64	0.0226439	-0.00701922	0.0205688	0.00799543	-0.032654	-0.00921649
-34.54	-0.0274048	0.112732	0.0515137	0.118408	0.116211	0.163574		-34.54	-0.0215452	0.0498657	0.0673218	-0.010437	-0.00360107	0.012146		-34.54	0.013855	-0.0158081	0.00982666	0.00897217	-0.0316772	-0.0187378
-34.44	-0.0262451	0.108826	0.0437012	0.126221	0.116211	0.153809		-34.44	-0.0189819	0.0504761	0.0776978	-6.10054e-05	0.00677493	0.0244751		-34.44	0.0245972	-0.00701904	0.0147095	0.013855	-0.0228882	-0.00994873
-34.34	-0.0252686	0.113708	0.048584	0.121338	0.113281	0.150879		-34.34	-0.0205688	0.0606079	0.0722046	0.000305176	0.00714111	0.0228882		-34.34	0.0148315	-0.0109253	0.0108032	0.00799561	-0.0326538	-0.00799561
-34.24	-0.0262451	0.114685	0.0437012	0.122314	0.12793	0.161621		-34.24	-0.0254514	0.048645	0.0731812	-0.0116577	-0.00360107	0.0140991		-34.24	0.0206909	-0.00701904	0.0147095	0.00408936	-0.0436401	-0.0177612
-34.14	-0.0281982	0.106873	0.0319824	0.130127	0.129883	0.155762		-34.14	-0.0225219	0.0567018	0.0729371	-0.00946033	0.00909436	0.0248414		-34.14	0.00872803	-0.00604248	0.0176392	0.00311279	-0.043396	-0.0167847
-34.04	-0.0174561	0.107849	0.032959	0.12915	0.125	0.17041		-34.04	-0.0117799	0.0576782	0.0770874	0.00128174	0.00811768	0.0258179		-34.04	-0.00177002	-0.0119019	0.0117798	-0.000793457	-0.043396	-0.0128784
-33.94	-0.0164795	0.118591	0.0397949	0.126221	0.137695	0.171387		-33.94	-0.0270382	0.0475467	0.068909	-0.012756	0.00384554	0.0156864		-33.94	0.00335693	0.00299072	0.00982666	0.0109253	-0.0304565	-0.0136108
-33.84	-0.0106201	0.108826	0.0437012	0.13208	0.131836	0.160461		-33.84	-0.0264282	0.0586548	0.0682983	-0.00750732	0.00518799	0.0267944		-33.84	0.0128784	-0.00311279	0.0147095	0.000183105	-0.0404663	-0.0236206
-33.74	-0.0207825	0.110382	0.0354919	0.121918	0.123627	0.151459		-33.74	-0.0322876	0.0527954	0.0682983	-0.0114136	-0.000671387	0.0209351		-33.74	0.00115967	-0.0128784	0.0127563	0.000183105	-0.0502319	-0.02948
-33.64	-0.0145264	0.104919	0.0386353	0.121155	0.12793	0.161621		-33.64	-0.0361939	0.0488891	0.064392	-0.017273	0.00518793	0.0228881		-33.64	0.00213629	-0.00213617	0.00396729	0.00115973	-0.0551147	-0.0324096
-33.54	-0.0252686	0.090271	0.0231934	0.111572	0.112122	0.150879		-33.54	-0.0420531	0.0527954	0.0741577	-0.0114136	-0.000671387	0.0189819		-33.54	0.00408936	0.00372314	0.00592041	0.00701904	-0.0453491	-0.0265503
-33.44	-0.0194092	0.0891113	0.0192871	0.105713	0.117188	0.141113		-33.44	-0.033264	0.051819	0.0712282	-0.0143431	-0.00872788	0.0148317		-33.44	-0.00274646	-0.00897205	-0.000915527	0.000183225	-0.0541381	-0.0307006
-33.34	-0.0135498	0.0844116	0.0134277	0.111572	0.117188	0.146973		-33.34	-0.0322876	0.062561	0.0741577	-0.00750732	0.00323486	0.0267944		-33.34	-0.00567627	-0.00994873	-0.00384521	-0.00274658	-0.0551147	-0.0324097
-33.24	-0.0139465	0.0820618	0.0247498	0.115082	0.114838	0.150482		-33.24	-0.0371702	0.053772	0.0751343	-0.0162964	-0.00164795	0.0160522		-33.24	-0.017395	-0.00213623	-0.00579834	0.00311279	-0.0531616	-0.0304565
-33.14	-0.0203857	0.0834351	0.0183105	0.102783	0.114258	0.147949		-33.14	-0.0361938	0.0586548	0.0761109	-0.0172729	0.00714114	0.0267945		-33.14	-0.0183716	-0.00311285	-0.0106812	-0.0037232	-0.0580445	-0.0411988
-33.04	-0.0233154	0.0805054	0.0153809	0.105713	0.121094	0.141113		-33.04	-0.0287473	0.0661011	0.0737915	-0.0247192	0.000915527	0.0244751		-33.04	-0.024231	-0.012146	-0.0184937	-0.00567627	-0.0560913	-0.0372925
-32.94	-0.0223389	0.0658569	0.0163574	0.0969238	0.112305	0.132324		-32.94	-0.0254518	0.0693968	0.0712279	-0.0123903	0.0139769	0.0375365		-32.94	-0.0300902	-0.0109251	-0.0223999	-0.0154417	-0.0599974	-0.0431517
-32.84	-0.0281982	0.0658569	0.010498	0.0910645	0.106445	0.132324		-32.84	-0.0332642	0.0713501	0.0751343	-0.0143433	0.00616455	0.0297241		-32.84	-0.0291138	-0.00994873	-0.0136108	-0.0203247	-0.0551147	-0.0363159
-32.74	-0.0330811	0.0551147	0.00952148	0.0861816	0.101563	0.135254		-32.74	-0.0332641	0.06427	0.0731812	-0.00653076	0.000305176	0.0297241		-32.74	-0.0164185	-0.0128784	-0.0145874	-0.0115356	-0.0482788	-0.0372925
-32.64	-0.022522	0.059021	0.0134277	0.0881348	0.121094	0.13916		-32.64	-0.0283813	0.0703736	0.0702515	-0.00946042	0.00323489	0.034607		-32.64	-0.0156858	-0.0187376	-0.013855	-0.0134886	-0.0612181	-0.0353391
-32.54	-0.0330811	0.0473022	0.0114746	0.0881348	0.119141	0.137207		-32.54	-0.0391233	0.0635376	0.0790405	-0.00653076	-0.00164795	0.0238647		-32.54	-0.0203247	-0.0128784	-0.0126343	-0.00494385	-0.0502319	-0.0333862
-32.44	-0.0379639	0.0482788	0.00854492	0.083252	0.116211	0.144043		-32.44	-0.0267943	0.0758668	0.0784303	-0.00982651	-0.00103745	0.036194		-32.44	-0.00567624	-0.0119018	-0.00189209	-0.00274655	-0.043396	-0.0324096
-32.34	-0.0281982	0.0580444	0.0065918	0.0773926	0.124023	0.14209		-32.34	-0.0195923	0.0772095	0.0848999	0.00323486	0.0022583	0.0375366		-32.34	-0.00506592	-0.00543213	-0.00518799	0.00177002	-0.0388794	-0.0259399
-32.24	-0.0321045	0.0568848	0.00854492	0.0695801	0.116211	0.134277		-32.24	-0.0325316	0.0772095	0.0751343	-0.00848389	-0.00946045	0.0219116		-32.24	-0.000183105	-0.0103149	0.00164795	-0.00701904	-0.0418091	-0.0308228
-32.14	-0.024292	0.0560913	0.00543213	0.0762329	0.124023	0.132324		-32.14	-0.022522	0.0762329	0.0741577	-0.00750738	-0.0045777	0.0326537		-32.14	-0.00372317	-0.00408939	-0.00775146	-0.000793487	-0.0473023	-0.0245972
-32.04	-0.037384	0.0469055	0.00717163	0.0623474	0.116791	0.134857		-32.04	-0.0283812	0.0723267	0.0702515	-0.00164795	-0.00848389	0.0267944		-32.04	-0.000793457	-0.0109253	-0.00286865	-0.00762939	-0.0482788	-0.0326538
-31.94	-0.0291748	0.0492554	0.00952148	0.0725098	0.128906	0.130188		-31.94	-0.0195924	0.0693969	0.0770873	-0.0026246	-0.00555429	0.0258178		-31.94	-0.00177005	-0.0119019	-0.00579834	-0.00860599	-0.0492554	-0.0304566
-31.84	-0.0301514	0.0443726	0.0124512	0.0656738	0.12207	0.118652		-31.84	-0.0234985	0.0674438	0.0751343	-0.000671387	-0.000915527	0.0304565		-31.84	0.00115967	-0.0187378	-0.000915527	-0.00567627	-0.0560913	-0.0353394
-31.74	-0.0281982	0.0463257	0.010498	0.0637207	0.125977	0.128418		-31.74	-0.022522	0.0664673	0.0897827	0.00811768	-0.000671387	0.0307007		-31.74	-0.00567627	-0.0197144	-0.00384521	-0.0125122	-0.0473022	-0.0285034
-31.64	-0.0203857	0.0385132	0.00854492	0.0715332	0.131836	0.126465		-31.64	-0.0195922	0.0615846	0.0829469	0.00323495	0.00225839	0.041443		-31.64	-0.00469959	-0.0109252	0.0010376	-0.00762928	-0.0482787	-0.0333861
-31.54	-0.0233154	0.0355835	0.00952148	0.0627441	0.134766	0.117676		-31.54	-0.0199587	0.0709839	0.0767212	0.0106812	0.00189209	0.0391235		-31.54	0.00213623	-0.0119019	6.10352e-05	-0.00860596	-0.043396	-0.0245972
-31.44	-0.0178528	0.0332336	0.00131226	0.0603943	0.129303	0.109467		-31.44	-0.0313107	0.0498661	0.0673221	0.00128207	-0.00946012	0.0238651		-31.44	-0.00274637	-0.0199583	-0.000915527	-0.00567606	-0.054138	-0.0314329
-31.34	-0.0194092	0.0394897	0.0114746	0.0568848	0.130859	0.10791		-31.34	-0.0352173	0.0615845	0.0770874	0.00982666	-0.00750732	0.0355835		-31.34	0.00701904	-0.00897217	0.0088501	-0.00372314	-0.0424194	-0.0255737
-31.24	-0.0252686	0.0355835	0.0114746	0.0627441	0.126953	0.111816		-31.24	-0.0219117	0.0631714	0.0728149	0.0106812	0.00189209	0.0410767		-31.24	-0.00494385	-0.00994873	0.00396729	-0.0117798	-0.0492554	-0.0363159
-31.14	-0.0213623	0.0394897	0.0192871	0.0549316	0.125	0.100098		-31.14	-0.0127562	0.0652467	0.0780641	0.0139772	-0.00262436	0.0346071		-31.14	-0.00860581	-0.0148314	-0.000915527	-0.003723	-0.0424193	-0.0392455
-31.04	-0.0223389	0.0404663	0.0183105	0.0559082	0.135742	0.11084		-31.04	-0.0176389	0.0615845	0.0790405	0.0110474	0.00811768	0.0355835		-31.04	-0.0105591	-0.0148315	0.0088501	-0.00567627	-0.0455933	-0.0314331
-30.94	-0.024292	0.045166	0.026123	0.0617676	0.133789	0.106934		-30.94	-0.0108034	0.0684202	0.0787962	0.0217894	0.00909406	0.038513		-30.94	-0.0232543	-0.0119018	-0.00506592	-0.0125121	-0.0473022	-0.0421752
-30.84	-0.0307312	0.0410461	0.0306091	0.0584412	0.12851	0.106354		-30.84	-0.0147095	0.062561	0.078064	0.0120239	0.00909424	0.0385132		-30.84	-0.0291138	-0.00994873	-0.0136108	-0.0203247	-0.0512085	-0.0473022
-30.74	-0.0184326	0.0404663	0.026123	0.0578613	0.139648	0.106934		-30.74	-0.0169068	0.0635376	0.0790405	0.0130005	0.0100708	0.0473022		-30.74	-0.0333862	-0.00445557	-0.00616455	-0.0187378	-0.0437622	-0.0386353
-30.64	-0.0135498	0.0414429	0.0270996	0.0420532	0.128906	0.0961914		-30.64	-0.0234984	0.0557252	0.0712282	0.00518814	0.00811782	0.0355836		-30.64	-0.0379026	-0.00897196	0.00299072	-0.0232542	-0.0502317	-0.0451048
-30.54	-0.00866699	0.0404663	0.0249634	0.052002	0.139648	0.106934		-30.54	-0.0254518	0.0654907	0.0829468	0.00909424	0.0159302	0.0355835		-30.54	-0.0281372	-0.00311279	0.00299072	-0.0134888	-0.0541382	-0.0392456
-30.44	-0.0213623	0.0394897	0.0134277	0.045166	0.132813	0.109863		-30.44	-0.0225217	0.0567019	0.074158	0.00225854	0.0032351	0.0365603		-30.44	-0.0359495	-0.00115946	0.0108032	-0.0213011	-0.0560911	-0.0372923
-30.34	-0.0106201	0.0385132	0.0280762	0.0441895	0.131836	0.108887		-30.34	-0.0283813	0.0527954	0.0702515	0.00616455	-0.000671387	0.0326538		-30.34	-0.0304565	-0.00152588	0.0162964	-0.00994873	-0.0466919	-0.0415649
-30.24	-0.0158997	0.0293274	0.028656	0.0506287	0.138275	0.115326		-30.24	-0.038147	0.0527954	0.0741577	-0.00360107	0.00201416	0.0353394		-30.24	-0.0349731	0.00372314	0.00982666	-0.0164185	-0.0512085	-0.0363159
-30.14	-0.00964355	0.0355835	0.0231934	0.045166	0.132813	0.119629		-30.14	-0.0322877	0.0469359	0.0702513	-0.00750744	-0.00848401	0.0307006		-30.14	-0.0254515	0.00860608	0.0108032	-0.0115355	-0.0521849	-0.0372924
-30.04	-0.0125732	0.0424194	0.0319824	0.0480957	0.141602	0.112793		-30.04	-0.0381473	0.0430298	0.0741577	-0.00164795	-0.0123901	0.0346069		-30.04	-0.0271606	0.00567627	0.0195923	-0.0125122	-0.0531616	-0.038269
-29.94	-0.0145264	0.0346069	0.0280762	0.0461426	0.137695	0.116699		-29.94	-0.0498653	0.039124	0.072205	-0.0133663	-0.0260616	0.0170292		-29.94	-0.0154416	0.0154422	0.0117798	-0.000793159	-0.0473019	-0.0324094
-29.84	-0.00964355	0.0258179	0.0290527	0.0354004	0.138672	0.10791		-29.84	-0.0394897	0.0514526	0.0786743	-0.00689697	-0.0176392	0.0293579		-29.84	-0.0134888	0.0232544	0.0195923	0.00970459	-0.043396	-0.0343628
-29.74	-0.00378418	0.0316772	0.0251465	0.0432129	0.140625	0.104004		-29.74	-0.0410767	0.0479126	0.0751343	0.00518799	-0.0192261	0.0258179		-29.74	-0.00958252	0.0213013	0.0195923	0.00311279	-0.0355835	-0.0245972
-29.64	-0.0115967	0.0238647	0.017334	0.0334473	0.1297	0.0961914		-29.64	-0.0473022	0.0436402	0.0650025	0.00750738	-0.0098266	0.0313111		-29.64	-0.0183713	0.0125125	0.0147095	-0.0115353	-0.0443723	-0.0353391
-29.54	-0.0106201	0.0404663	0.0280762	0.0480957	0.141602	0.106934		-29.54	-0.038147	0.0567017	0.0741577	0.000305176	-0.00262451	0.0346069		-29.54	-0.00701904	0.0140991	0.026062	0.00372314	-0.0342407	-0.0220337
-29.44	-0.00476074	0.0346069	0.0241699	0.0422363	0.135742	0.103027		-29.44	-0.0449826	0.0498661	0.0661014	-0.00457731	-0.007507	0.0277713		-29.44	-0.00567615	0.015442	0.0274048	0.00311291	-0.0336303	-0.0238646
-29.34	-0.0135498	0.027771	0.032959	0.0354004	0.128906	0.0930786		-29.34	-0.0403442	0.0518188	0.0770874	0.00518799	0.0022583	0.0297241		-29.34	-0.00860596	0.0222778	0.03302	-0.00372314	-0.0189819	-0.0216675
-29.24	-0.00613403	0.0340271	0.028656	0.0369568	0.124603	0.0997009		-29.24	-0.0508423	0.0498657	0.0653687	0.00518799	-0.00750732	0.0297241		-29.24	-0.0134888	0.017395	0.0274048	0.00115967	-0.0258179	-0.0324097
-29.14	-0.00183105	0.027771	0.0290527	0.045166	0.134766	0.0981445		-29.14	-0.0449825	0.0459599	0.0614628	-0.000670999	-0.00750694	0.0258183		-29.14	-0.0183713	0.0183719	0.0322876	-0.00372288	-0.0287473	-0.0236203
-29.04	0.00598145	0.0297241	0.0349121	0.0373535	0.125	0.090332		-29.04	-0.0420531	0.0457153	0.0722046	-0.00360107	0.00323486	0.0365601		-29.04	-0.0154419	0.0278931	0.0449829	0.00897217	-0.0180054	-0.022644
-28.94	0.00695801	0.0463257	0.0456543	0.0441895	0.133789	0.101074		-28.94	-0.0449829	0.0537719	0.071228	0.00518796	-0.0036011	0.0394897		-28.94	-0.0115356	0.0232544	0.0391235	0.00311279	-0.027771	-0.0324097
-28.84	0.000701904	0.0381165	0.0393982	0.0348206	0.127533	0.0948181		-28.84	-0.0449829	0.0518188	0.0692749	0.00323486	0.00616455	0.0394897		-28.84	-0.0154419	0.017395	0.0293579	-0.00665283	-0.0219116	-0.0265503
-28.74	-0.00396729	0.0365601	0.0515137	0.0422363	0.133789	0.0913086		-28.74	-0.0391232	0.0557251	0.071228	0.00518799	-0.00482178	0.038269		-28.74	-0.0148315	0.0238647	0.0299683	-0.000183105	-0.0271606	-0.0317993
-28.64	-0.00378418	0.0453491	0.0563965	0.0471191	0.134766	0.102051		-28.64	-0.0375366	0.057312	0.0728149	0.0067749	-0.00201416	0.0352173		-28.64	-0.0134887	0.0213013	0.0332642	-0.00274655	-0.0394897	-0.0285034
-28.54	0.00109863	0.0365601	0.0456543	0.036377	0.124023	0.0913086		-28.54	-0.0361938	0.0586548	0.0858765	0.0120239	-0.00262451	0.0365601		-28.54	-0.0164185	0.0164185	0.0283813	0.000915527	-0.0326538	-0.0275269
-28.44	-0.00183105	0.0336304	0.0544434	0.0354004	0.117188	0.090332		-28.44	-0.026428	0.0527956	0.0800173	0.00811785	-0.00262433	0.0307009		-28.44	-0.0154418	0.0134889	0.0371704	0.00701916	-0.0316771	-0.0265502
-28.34	-0.00183105	0.0375366	0.0622559	0.0334473	0.126953	0.0981445		-28.34	-0.0293579	0.0615845	0.0731812	0.0137329	-0.00360107	0.0394897		-28.34	-0.00665283	0.0164185	0.0361938	0.00604248	-0.0326538	-0.0177612
-28.24	-0.00671387	0.0287476	0.0534668	0.0344238	0.12207	0.0893555		-28.24	-0.0342407	0.0547485	0.0722046	0.0198364	-0.010437	0.0385132		-28.24	-0.0147095	0.0115356	0.0293579	-0.000793457	-0.0394897	-0.0148315
-28.14	0.00012207	0.0394897	0.0603027	0.0354004	0.121887	0.100098		-28.14	-0.0391234	0.051819	0.0692751	0.0149538	-0.00360093	0.0336305		-28.14	-0.0128783	0.0121461	0.041687	0.0115358	-0.0342406	-0.019348
-28.04	0.00402832	0.0355835	0.0532837	0.0412598	0.117188	0.0961914		-28.04	-0.0264282	0.062561	0.0800171	0.0276489	-0.00262451	0.0365601		-28.04	-0.00469971	0.0125122	0.0459595	0.00994873	-0.0346069	-0.00994873
-27.94	0.00012207	0.0394897	0.0583496	0.0354004	0.121094	0.105957		-27.94	-0.0225221	0.0586547	0.0858763	0.0217894	-0.00653088	0.0307006		-27.94	-0.00665283	0.0144653	0.0408325	0.00799561	-0.0287476	-0.013855
-27.84	0.00109863	0.0326538	0.0554199	0.0383301	0.114258	0.097168		-27.84	-0.0195923	0.0498657	0.0758667	0.0247192	-0.00946045	0.0336304		-27.84	-0.000793457	0.0183716	0.0401001	0.00213623	-0.0326538	-0.00799561
-27.74	-0.00183105	0.0266113	0.0603027	0.0334473	0.109375	0.100098		-27.74	-0.0274048	0.0440063	0.0731812	0.0266724	-0.0055542	0.0258179		-27.74	-0.00177002	0.017395	0.0391235	0.0109253	-0.0258179	-0.0109253
-27.64	-0.0115967	0.027771	0.0524902	0.0256348	0.111328	0.0922852		-27.64	-0.0267943	0.0543825	0.0698854	0.0175172	-0.00884995	0.0225221		-27.64	-0.00274661	0.0164184	0.0479126	0.0099487	-0.0248413	-0.00994876
-27.54	-0.00378418	0.0297241	0.0603027	0.0373535	0.107422	0.0872192		-27.54	-0.0325316	0.053772	0.0692749	0.0227661	-0.00946045	0.0316772		-27.54	0.00213623	0.0115356	0.0430298	0.0109253	-0.0219116	-0.00701904
-27.44	-0.00808716	0.0351868	0.0579529	0.0330505	0.114838	0.0840759		-27.44	-0.0322879	0.0476682	0.0741574	0.0237424	-0.00848415	0.0326535		-27.44	-0.000183105	0.0189819	0.0504761	0.0105591	-0.0281372	-0.00738525
-27.34	-0.00280762	0.0209351	0.057373	0.0227051	0.114258	0.0874023		-27.34	-0.043396	0.0377808	0.0747681	0.0282593	-0.00982666	0.0215454		-27.34	0.00604248	0.0154419	0.046936	0.00506592	-0.0199585	-0.00115967
-27.24	-0.00476074	0.0228882	0.0495605	0.0266113	0.106445	0.081543		-27.24	-0.0293579	0.0401001	0.0770874	0.0305786	-0.0055542	0.0355835		-27.24	0.00799561	0.00640869	0.0488892	0.00897217	-0.027771	-0.00701904
-27.14	0.00265503	0.0224915	0.0491638	0.0301208	0.115814	0.0791931		-27.14	-0.0361937	0.0449831	0.0819704	0.0354616	-0.00262436	0.0287477		-27.14	0.0109252	0.0086059	0.0557251	0.015808	-0.0209351	0.00372308
-27.04	0.00793457	0.0160522	0.048584	0.0322876	0.109375	0.0844727		-27.04	-0.0274047	0.0401001	0.0770874	0.036438	-0.0055542	0.0375366		-27.04	0.0128784	0.0105591	0.0498657	0.0165405	-0.0267944	-0.00213623
-26.94	0.00500488	0.0150757	0.0612793	0.0305176	0.102539	0.081543		-26.94	-0.031311	0.0479126	0.0809937	0.0422974	-0.0106812	0.0324097		-26.94	0.0109253	0.00860593	0.0557251	0.013855	-0.0209351	-0.00604251
-26.84	0.00793457	0.0160522	0.0563965	0.0373535	0.103516	0.0668945		-26.84	-0.0303345	0.046936	0.0819702	0.0361938	-0.010437	0.0424194		-26.84	0.00408936	0.0134888	0.0449829	0.00701904	-0.0258179	-0.00701904
-26.74	0.0098877	0.0238647	0.0681152	0.0334473	0.109375	0.059082		-26.74	-0.0244751	0.0449829	0.078064	0.0335083	-0.00457764	0.0385132		-26.74	0.00604248	-0.000183105	0.0488892	-0.000793457	-0.0258179	-0.0148315
-26.64	0.0098877	0.0140991	0.0583496	0.0354004	0.101563	0.0610352		-26.64	-0.029358	0.0479125	0.0758666	0.038391	0.000305057	0.0336303		-26.64	0.000549585	-0.00250217	0.0446167	0.00469998	-0.0281369	-0.0105588
-26.54	0.0128174	0.0170288	0.0612793	0.036377	0.102539	0.0717773		-26.54	-0.0371704	0.0518188	0.0692749	0.0266724	-0.00750732	0.0355835		-26.54	0.0128784	0.00860596	0.0479126	0.00799561	-0.0182495	0.00177002
-26.44	0.00793457	0.0160522	0.0603027	0.0373535	0.09375	0.0629883		-26.44	-0.0313109	0.0459597	0.0731813	0.0227663	-0.0114134	0.0316774		-26.44	0.00994879	0.0173951	0.0535278	0.0148316	-0.0199584	-0.00115961
-26.34	0.00579834	0.0111694	0.0612793	0.0422363	0.0986328	0.0620117		-26.34	-0.0293579	0.0615845	0.071228	0.0344849	-0.00946045	0.0336304		-26.34	0.00213623	0.0134888	0.0449829	0.0128784	-0.0238647	-0.00311279
-26.24	0.00500488	0.0170288	0.0651855	0.036377	0.0986328	0.0678711		-26.24	-0.0313109	0.0576782	0.0692749	0.0325317	-0.00164795	0.0355835		-26.24	0.00860596	0.0101929	0.041687	0.017395	-0.0232544	-0.00250244
-26.14	-0.00280762	0.00610352	0.057373	0.0324707	0.0877075	0.0569458		-26.14	-0.0225222	0.0586546	0.0780638	0.0413206	-0.00262469	0.0365599		-26.14	0.0148315	0.00469971	0.0459595	0.013855	-0.0170288	0.00177002
-26.04	-0.0164795	0.00335693	0.0495605	0.0305176	0.0693359	0.0444336		-26.04	-0.0195923	0.0596313	0.0653687	0.0344849	0.000305176	0.0375366		-26.04	0.0109253	0.00469971	0.0361938	0.00799561	-0.0228882	-0.00799561
-25.94	-0.0184326	0.00531006	0.0554199	0.0266113	0.0673828	0.050293		-25.94	-0.028015	0.0543824	0.064026	0.0370484	-0.00689688	0.0420533		-25.94	0.0128782	0.00860575	0.0342407	0.0119016	-0.00921652	0.00567606
-25.84	-0.00222778	0.0156555	0.0579529	0.0232849	0.0796814	0.0469666		-25.84	-0.0170288	0.0629272	0.065979	0.0331421	-0.00494385	0.0420532		-25.84	0.00311279	0.00543213	0.0342407	0.00604248	-0.0209351	-0.00604248
-25.74	-0.0135498	0.00628662	0.0552368	0.0236816	0.0703125	0.0473633		-25.74	-0.0176392	0.0635376	0.0653687	0.0344849	0.0100708	0.0375366		-25.74	0.00897217	0.00665283	0.0342407	0.0158081	-0.0189819	-0.00408936
-25.64	-0.00183105	0.0160522	0.0563965	0.029541	0.0703125	0.0532227		-25.64	-0.0117796	0.0576784	0.0712282	0.0383913	0.0042116	0.0433962		-25.64	0.0128786	0.0105592	0.0342407	0.011902	-0.0131224	-0.00994858
-25.54	-0.0057373	0.00823975	0.0583496	0.0256348	0.0683594	0.0493164		-25.54	-0.00689667	0.0684204	0.0702515	0.0432739	0.0169067	0.0411987		-25.54	0.0167847	0.0105591	0.0440063	0.0197144	-0.0189819	-0.000183105
-25.44	-0.0125732	0.00140381	0.0495605	0.0227051	0.0693359	0.0522461		-25.44	-0.00494409	0.0703733	0.076843	0.0498655	0.0188596	0.0541379		-25.44	0.0138551	0.015442	0.0449829	0.0265504	-0.0219115	-0.00506583
-25.34	0.00012207	0.00823975	0.048584	0.0217285	0.0625	0.0493164		-25.34	-0.00787354	0.0635376	0.0634155	0.0422974	0.0217896	0.0512085		-25.34	0.0203247	0.00823975	0.041687	0.0232544	-0.0154419	0.00335693
-25.24	-0.0106201	-0.000549316	0.0534668	0.0266113	0.0634766	0.0522461		-25.24	-0.0195921	0.0596313	0.0516968	0.0442505	0.00689697	0.0551147		-25.24	0.0167847	0.00860596	0.038147	0.0197144	-0.026062	-0.00213623
-25.14	0.00012207	-0.00152588	0.0583496	0.0314941	0.0683594	0.0512695		-25.14	-0.0137331	0.0615843	0.0614623	0.0559691	0.00811753	0.0551146		-25.14	0.0184938	-0.00213611	0.039856	0.0233766	-0.0219115	-0.00701892
-25.04	-0.0149231	-0.00485229	0.0647888	0.0367737	0.0630798	0.0577087		-25.04	-0.0108032	0.0645142	0.0565796	0.0452271	0.0110474	0.0541382		-25.04	0.0167847	-0.00897217	0.0322876	0.0216675	-0.0189819	0.00177002
-24.94	-0.00866699	0.00140381	0.0612793	0.0324707	0.0693359	0.0522461		-24.94	-0.013733	0.0654906	0.0614623	0.0422973	0.00811759	0.0512084		-24.94	0.0245972	-0.00506586	0.0361938	0.0255738	-0.020935	0.00177008
-24.84	-0.00866699	-0.00250244	0.0651855	0.0324707	0.0693359	0.0483398		-24.84	-0.0186157	0.062561	0.0585327	0.0471802	0.00323486	0.0619507		-24.84	0.0164185	-0.00738525	0.0280151	0.0310669	-0.0134888	0.00335693
-24.74	-0.0145264	-0.00836182	0.0612793	0.036377	0.0634766	0.0522461		-24.74	-0.0108029	0.0664673	0.0526733	0.0432739	0.00909424	0.0560913		-24.74	0.0177612	-0.00921631	0.0332642	0.0265503	-0.0140991	0.0112915
-24.64	-0.0254517	-0.0122681	0.0554199	0.0324707	0.0595703	0.0483398		-24.64	-0.0082396	0.0651247	0.0689088	0.0458376	0.0116579	0.0606081		-24.64	0.0197146	-0.00994852	0.0274048	0.0304568	-0.016052	-0.00115946
-24.54	-0.0301514	-0.00836182	0.0515137	0.0266113	0.0623169	0.0413208		-24.54	0.00482173	0.078186	0.0702515	0.0530396	0.0247192	0.0717163		-24.54	0.0216675	-0.00799561	0.0449829	0.0304565	-0.0140991	0.000793457
-24.44	-0.0291748	-0.0151978	0.0524902	0.029541	0.0546875	0.043457		-24.44	-0.00201437	0.0713499	0.0653684	0.0481565	0.0178831	0.0668333		-24.44	0.0177612	-0.00213623	0.0410767	0.022644	-0.0180054	0.0125122
-24.34	-0.0315247	-0.0206604	0.0501404	0.025238	0.0503845	0.0391541		-24.34	-0.0088501	0.0645142	0.0722046	0.0549927	0.0110474	0.0678101		-24.34	0.00799561	-0.0119019	0.0371704	0.0285034	-0.0180054	0.00665283
-24.24	-0.0203857	-0.0142212	0.0554199	0.0227051	0.0478516	0.0463867		-24.24	-0.00750712	0.0748901	0.0650024	0.0477905	0.0194702	0.062561		-24.24	0.0167847	-0.0187378	0.0498657	0.0314331	-0.00921631	0.00958252
-24.14	-0.0311279	-0.0249634	0.0466309	0.0217285	0.0527344	0.0356445		-24.14	-0.00689708	0.073059	0.0604857	0.0491332	0.0188598	0.0619506		-24.14	0.0128785	-0.0167845	0.0459595	0.027527	-0.0131224	0.00762951
-24.04	-0.0301514	-0.0142212	0.0515137	0.0168457	0.0517578	0.0366211		-24.04	-0.00299072	0.062561	0.0565796	0.0530396	0.0188599	0.0678101		-24.04	0.0216675	-0.0236206	0.0488892	0.0304565	-0.0043335	0.0144653
-23.94	-0.0311279	-0.0151978	0.0505371	0.0275879	0.046875	0.0454102		-23.94	-0.00689682	0.0586549	0.060486	0.0420534	0.0149538	0.0619508		-23.94	0.0261839	-0.0171511	0.0553589	0.0369261	0.000182897	0.0209348
-23.84	-0.0330811	-0.0171509	0.0583496	0.0236816	0.0546875	0.0532227		-23.84	-0.0108032	0.0645142	0.0585327	0.0393677	0.0110474	0.0599976		-23.84	0.0109253	-0.0187378	0.0427856	0.0353394	-0.00653076	0.0193481
-23.74	-0.0311279	-0.00543213	0.0603027	0.0256348	0.0566406	0.0493164		-23.74	-0.00201423	0.0635376	0.071228	0.0462036	0.00299072	0.0726929		-23.74	0.0132446	-0.0210571	0.0494995	0.03302	-0.00958252	0.0111694
-23.64	-0.0281982	-0.0142212	0.050354	0.0187988	0.0576172	0.0463867		-23.64	-0.00982641	0.065491	0.0621951	0.0403445	0.0061648	0.0636599		-23.64	0.0226441	-0.0128784	0.0479126	0.0302124	-0.0111694	0.0115357
-23.54	-0.0311279	-0.0230103	0.0466309	0.0127563	0.0488281	0.0375977		-23.54	-0.00689697	0.062561	0.0682983	0.0413208	0.00714111	0.0658569		-23.54	0.0177612	-0.0228882	0.0391235	0.0363159	-0.0140991	0.0164185
-23.44	-0.0379639	-0.0181274	0.0495605	0.0012207	0.0439453	0.0385742		-23.44	-0.00299084	0.0586547	0.064392	0.0374144	0.00323474	0.0658568		-23.44	0.00994873	-0.0158081	0.046936	0.0324097	-0.00628662	0.0144653
-23.34	-0.0418701	-0.0337524	0.0358887	-0.00268555	0.0400391	0.0249023		-23.34	-0.00689697	0.062561	0.0682983	0.0471802	-0.00262451	0.0599976		-23.34	0.00994873	-0.0216675	0.0410767	0.0285034	-0.000427246	0.0144653
-23.24	-0.0412903	-0.0312195	0.0423279	-0.00210571	0.042572	0.0254822		-23.24	-0.00982656	0.0615845	0.0614624	0.0442505	0.00616455	0.0687866		-23.24	0.00506592	-0.0206909	0.0518188	0.0372925	-0.00140381	0.0122681
-23.14	-0.0330811	-0.034729	0.048584	0.000244141	0.0390625	0.0336914		-23.14	-0.0111694	0.0582886	0.0601197	0.0526734	0.00286871	0.0811158		-23.14	0.0138552	-0.017761	0.0488892	0.0304568	-0.00238012	0.020325
-23.04	-0.0418701	-0.0317993	0.041748	0.00512695	0.0322266	0.0307617		-23.04	-0.00494392	0.0664673	0.0663452	0.0491333	0.00128174	0.0775757		-23.04	0.0148315	-0.00701904	0.0459595	0.0275269	-0.00140381	0.0213013
-22.94	-0.0447998	-0.0366821	0.0427246	-0.00561523	0.0359497	0.0415039		-22.94	-0.0108029	0.0586551	0.0546267	0.0374148	0.00518827	0.0834353		-22.94	0.00799586	-0.0197141	0.0488892	0.0324099	0.00152613	0.0144656
-22.84	-0.0325012	-0.0380554	0.0393982	-0.0108948	0.033783	0.0370178		-22.84	-0.00396729	0.0505981	0.0634155	0.036438	0.0139771	0.0805054		-22.84	0.0187378	-0.00701904	0.0498657	0.0333862	0.00250244	0.0154419
-22.74	-0.0420532	-0.0378418	0.0427246	-0.0192871	0.0253906	0.0336914		-22.74	-0.0195923	0.0498657	0.0575562	0.0305786	0.0022583	0.0805054		-22.74	0.0236206	-0.013855	0.0449829	0.0285034	0.00738525	0.0164185
-22.64	-0.0360107	-0.0415649	0.0378418	-0.0124512	0.0322266	0.0307617		-22.64	-0.0117796	0.0440066	0.0575564	0.0344851	0.00225852	0.0844118		-22.64	0.0177612	-0.0177612	0.0391235	0.022644	0.00738525	0.0125122
-22.54	-0.0291748	-0.0288696	0.0407715	-0.00170898	0.0332031	0.0415039		-22.54	-0.00592035	0.0557251	0.0692749	0.036438	-0.00164795	0.0805054		-22.54	0.0236206	-0.0119019	0.0391235	0.0285034	0.0112915	0.00665283
-22.44	-0.0262451	-0.0337524	0.0339355	-0.0065918	0.0380859	0.0366211		-22.44	-0.0114135	0.0514528	0.0669557	0.0321656	-0.00982654	0.0879518		-22.44	0.0171509	-0.0210571	0.0358276	0.0291138	0.00213626	0.0131226
-22.34	-0.0301514	-0.0396118	0.0300293	-0.0136108	0.0322266	0.0307617		-22.34	-0.0166626	0.0567017	0.0604858	0.0276489	-0.00457764	0.0814819		-22.34	0.0134888	-0.0239868	0.0485229	0.024231	0.00897217	0.00823975
-22.24	-0.0330811	-0.0308228	0.0427246	-0.00561523	0.03125	0.0336914		-22.24	-0.00201386	0.0557251	0.0614624	0.0254517	0.000305176	0.0922241		-22.24	0.0216675	-0.0216675	0.0496216	0.031189	0.0171509	0.0222778
-22.14	-0.0262451	-0.0357056	0.0437012	-0.00463867	0.0263672	0.0307617		-22.14	-6.11842e-05	0.0713499	0.0719603	0.022766	0.0108031	0.0941771		-22.14	0.0245972	-0.0336303	0.038147	0.0255738	0.010315	0.0213013
-22.04	-0.0291748	-0.0366821	0.0407715	-0.00756836	0.0292969	0.0336914		-22.04	-0.00494382	0.0703735	0.0663452	0.0296021	-0.000671387	0.0990601		-22.04	0.0216675	-0.0275269	0.0391235	0.0363159	0.0171509	0.0164185
-21.94	-0.0233154	-0.0171509	0.0466309	0.00219727	0.0351563	0.0375977		-21.94	0.00579819	0.0654906	0.0614623	0.0247191	0.0061644	0.0941771		-21.94	0.0255737	-0.00799564	0.0449829	0.0402221	0.0198364	0.0320434
-21.84	-0.021759	-0.0253601	0.0559998	-0.00405884	0.026947	0.0411072		-21.84	-0.0010376	0.0703735	0.0565796	0.0139771	-0.000671387	0.0892944		-21.84	0.0324097	-0.0148315	0.038147	0.0392456	0.0181274	0.0349731
-21.74	-0.0223389	-0.0259399	0.0534668	-0.0065918	0.0263672	0.0385742		-21.74	0.000915483	0.0703735	0.0722046	0.0159302	0.0110474	0.0880737		-21.74	0.0245972	-0.0206909	0.0361938	0.0333862	0.0122681	0.0220337
-21.64	-0.0057373	-0.0171509	0.0583496	-0.0114746	0.0351563	0.0395508		-21.64	-0.00592037	0.0654908	0.0653687	0.0188599	0.0100708	0.0765992		-21.64	0.0304567	-0.0167845	0.0264282	0.027527	0.023987	0.0173952
-21.54	-0.0213623	-0.019104	0.0563965	-0.00366211	0.0332031	0.0454102		-21.54	0.00286865	0.0684204	0.0585327	0.0120239	0.00714111	0.0697632		-21.54	0.02948	-0.0216675	0.0371704	0.038269	0.0230103	0.0261841
-21.44	-0.0281982	-0.0278931	0.0632324	-0.0065918	0.0244141	0.0315552		-21.44	-0.00299072	0.0723267	0.0546265	0.00811768	-0.00262451	0.0756226		-21.44	0.02948	-0.0255737	0.0371704	0.0324097	0.0132446	0.0222778
-21.34	-0.0256653	-0.0253601	0.052887	-0.00601196	0.0171814	0.0235291		-21.34	-0.00396729	0.0654907	0.0614624	0.00518799	0.00616455	0.0726929		-21.34	0.0197144	-0.0158081	0.0410767	0.0285034	0.00933838	0.0164185
-21.24	-0.0194092	-0.0210571	0.0622559	-0.00561523	0.0300903	0.0395508		-21.24	-0.00592029	0.0557251	0.0516968	-0.00457764	0.000305176	0.0726929		-21.24	0.0177612	-0.013855	0.0449829	0.0402222	0.0112915	0.0300903
-21.14	-0.024292	-0.0239868	0.0593262	0.0012207	0.0263672	0.0366211		-21.14	-0.00689714	0.0586546	0.0546263	0.00225814	0.00909407	0.069763		-21.14	0.0255738	-0.0119018	0.0410767	0.0421753	0.0132447	0.0261841
-21.04	-0.0233154	-0.026123	0.0681152	0.00610352	0.0351563	0.0415039		-21.04	-0.0170285	0.0570679	0.0444946	-0.00592041	-0.00494385	0.0615845		-21.04	0.0261841	-0.0151978	0.0475464	0.0388794	0.00408936	0.0228882
-20.94	-0.0291748	-0.0210571	0.064209	0.0100098	0.03125	0.0454102		-20.94	-0.0180053	0.0553589	0.0532838	-0.00299066	-6.09756e-05	0.076233		-20.94	0.029236	-0.0206908	0.0408325	0.0451051	0.000549451	0.0271608
-20.84	-0.0325012	-0.0204773	0.0589294	0.00668335	0.0376892	0.0420837		-20.84	-0.00494385	0.0684204	0.0565796	0.000305176	0.00128174	0.0736694		-20.84	0.0379028	-0.0210571	0.0397339	0.0388794	0.00799561	0.0267944
-20.74	-0.0223389	-0.0259399	0.0495605	0.0012207	0.0341797	0.0366211		-20.74	-0.0169066	0.0576782	0.0458374	-0.00189209	0.0022583	0.0648804		-20.74	0.0363159	-0.0187378	0.0322876	0.0333862	0.00250244	0.0193481
-20.64	-0.0264282	-0.0171509	0.0583496	0.0119629	0.03125	0.0356445		-20.64	-0.00689705	0.0684203	0.0565795	-0.0075074	6.09607e-05	0.0736694		-20.64	0.0304568	-0.0226438	0.0322876	0.0263064	-0.00457738	0.0271609
-20.54	-0.0194092	-0.0210571	0.0544434	0.00689697	0.0332031	0.0415039		-20.54	-0.0127562	0.062561	0.0494995	-0.0114136	-0.00457764	0.0697632		-20.54	0.0333862	-0.0228882	0.0352173	0.038269	-0.00238037	0.0281372
-20.44	-0.0145264	-0.0200806	0.0554199	0.0012207	0.0341797	0.0522461		-20.44	-0.0137329	0.0557251	0.0477906	-0.00457761	-0.00750729	0.0656128		-20.44	0.0421752	-0.0128785	0.0440063	0.0372924	0.00640862	0.0232543
-20.34	-0.0203857	-0.0200806	0.0554199	0.00708008	0.0380859	0.0463867		-20.34	-0.0127563	0.062561	0.0526733	-0.0133667	-0.00653076	0.0717163		-20.34	0.0304565	-0.0206909	0.038147	0.0411987	0.000549316	0.0271606
-20.24	-0.0174561	-0.019104	0.0466309	-0.00170898	0.03125	0.0493164		-20.24	-0.0117798	0.053772	0.0458374	-0.0202026	-0.0192261	0.0629272		-20.24	0.022644	-0.022644	0.0342407	0.0372925	-0.00335693	0.0291138
-20.14	-0.0223389	-0.0278931	0.0534668	-0.00463867	0.0263672	0.0444336		-20.14	-0.0205688	0.0606079	0.0409546	-0.0250854	-0.0221557	0.0541382		-20.14	0.0285037	-0.0167844	0.0244751	0.0372928	0.00250274	0.0330203
-20.04	-0.0174561	-0.0327759	0.0524902	-0.0114746	0.015625	0.0336914		-20.04	-0.0205688	0.0586548	0.0507202	-0.0153198	-0.0241089	0.0482788		-20.04	0.0304565	-0.0128784	0.0342407	0.0509644	0.00445557	0.0369263
-19.94	-0.00183105	-0.0327759	0.0622559	-0.00561523	0.0175781	0.0454102		-19.94	-0.0254517	0.0498656	0.0458373	-0.0143433	-0.017273	0.0492553		-19.94	0.0343628	-0.0167847	0.0322876	0.0470581	0.0122681	0.0317993
-19.84	-0.0106201	-0.0298462	0.0554199	-0.0183105	0.00762939	0.0354614		-19.84	-0.0166626	0.0586548	0.0429077	-0.0192261	-0.0221558	0.0404663		-19.84	0.0304565	-0.0206909	0.0264282	0.0372925	0.00640869	0.0369263
-19.74	-0.00906372	-0.0243835	0.0538635	-0.00698853	0.018158	0.0362244		-19.74	-0.0219116	0.0534058	0.0435181	-0.022522	-0.0254517	0.0371704		-19.74	0.0265503	-0.0245972	0.0244751	0.0392456	0.00445557	0.03302
-19.64	-0.00866699	-0.0239868	0.0437012	-0.0124512	0.0126953	0.0307617		-19.64	-0.0254514	0.049866	0.0497439	-0.0221555	-0.0211789	0.0316775		-19.64	0.0291139	-0.0220335	0.0140991	0.0320436	0.0109255	0.025818
-19.54	-0.0184326	-0.0337524	0.0476074	-0.010498	0.0146484	0.0327148		-19.54	-0.0108034	0.0574341	0.0448608	-0.0231323	-0.0202026	0.0424194		-19.54	0.0275269	-0.0177612	0.0234985	0.0304565	0.00933838	0.0339966
-19.44	-0.0184326	-0.0259399	0.041748	-0.010498	0.00878906	0.0268555		-19.44	-0.0209349	0.0485231	0.0366823	-0.0274047	-0.0303343	0.0322877		-19.44	0.0398559	-0.0171509	0.0299683	0.0427856	0.0158081	0.0307007
-19.34	-0.0233154	-0.0327759	0.0310059	-0.017334	0.00390625	0.0219727		-19.34	-0.0303345	0.0527954	0.031189	-0.0309448	-0.0409546	0.0216675		-19.34	0.0321655	-0.0119019	0.0234985	0.0350952	0.0112915	0.0359497
-19.24	-0.0119934	-0.0351257	0.028656	-0.0169373	-0.000396729	0.0274353		-19.24	-0.0166625	0.0567017	0.0292358	-0.0302124	-0.0377808	0.0346069		-19.24	0.022644	-0.0167847	0.0244751	0.0255737	0.00640869	0.0408325
-19.14	-0.0135498	-0.0269165	0.0368652	-0.017334	-0.00585938	0.027832		-19.14	-0.0217894	0.0527955	0.0311891	-0.0328978	-0.0416869	0.0307008		-19.14	0.0265501	-0.00701919	0.0186157	0.0294798	0.0181273	0.034973
-19.04	-0.0155029	-0.0444946	0.0290527	-0.0270996	-0.00390625	0.027832		-19.04	-0.0234983	0.0518188	0.0302124	-0.026062	-0.0328979	0.0238647		-19.04	0.0128784	-0.0167847	0.00494385	0.0216675	0.0142212	0.0271606
-18.94	-0.0155029	-0.0308228	0.0270996	-0.017334	-0.00585938	0.027832		-18.94	-0.016663	0.0527951	0.0397335	-0.0231327	-0.0319217	0.0307003		-18.94	0.0255737	-0.013855	0.0176392	0.022644	0.013977	0.0281372
-18.84	-0.0293579	-0.0446777	0.0163574	-0.0300293	-0.0166016	0.0151367		-18.84	-0.0274048	0.0440063	0.024353	-0.0221558	-0.0407104	0.0219116		-18.84	0.0187378	-0.0206909	0.0108032	0.0275269	0.0181274	0.03302
-18.74	-0.0194092	-0.0444946	0.0310059	-0.0290527	-0.0078125	0.0102539		-18.74	-0.0166626	0.0430298	0.0253296	-0.0211792	-0.041687	0.0209351		-18.74	0.0265503	-0.00701904	0.0088501	0.02948	0.0200806	0.0349731
-18.64	-0.0194092	-0.0405884	0.0251465	-0.0251465	-0.0117188	0.0180664		-18.64	-0.0238645	0.0475466	0.0278933	-0.0283811	-0.0527952	0.0098269		-18.64	0.0245972	-0.012146	0.00689697	0.0216675	0.0220337	0.0427856
-18.54	-0.0174561	-0.0366821	0.0290527	-0.0270996	-0.00976563	0.0200195		-18.54	-0.0166624	0.0488892	0.031189	-0.0250854	-0.0494995	0.0170288		-18.54	0.0343628	-0.0167847	0.0108032	0.02948	0.0181274	0.0357056
-18.44	-0.0145264	-0.0454712	0.0300293	-0.0222168	-0.00683594	0.0229492		-18.44	-0.0156859	0.0498659	0.0302126	-0.0260618	-0.0407103	0.0180055		-18.44	0.0314333	-0.00994858	0.00396729	0.0324098	0.0151979	0.0339967
-18.34	-0.0155029	-0.034729	0.0239868	-0.0231934	-0.00897217	0.0219727		-18.34	-0.0137329	0.0615845	0.0380249	-0.0123901	-0.0368042	0.0199585		-18.34	0.0314331	-0.00994873	0.0137329	0.0304565	0.019104	0.0320435
-18.24	-0.00671387	-0.0376587	0.0222168	-0.0144043	-0.0107422	0.0209961		-18.24	-0.0117796	0.053772	0.0302124	-0.0221558	-0.0465698	0.00628662		-18.24	0.0363159	-0.0148315	0.00762939	0.0275269	0.0103149	0.0232544
-18.14	-0.0135498	-0.0327759	0.0153809	-0.0212402	-0.0175781	0.0227661		-18.14	-0.0127563	0.062561	0.0390015	-0.0172729	-0.041687	0.0189819		-18.14	0.0496216	-0.00152585	0.010437	0.0291138	0.0236206	0.0385132
-18.04	-0.0119934	-0.0370789	0.0227966	-0.0196838	-0.0101624	0.0196228		-18.04	-0.00982641	0.0615845	0.0321655	-0.0182495	-0.0524292	0.0148315		-18.04	0.0435181	-0.000549316	0.0211792	0.0288696	0.0187378	0.0394897
-17.94	-0.01297	-0.0380554	0.0198669	-0.0206604	-0.013092	0.0264587		-17.94	-0.0127565	0.0613402	0.0350951	-0.0172731	-0.0416872	0.0170287		-17.94	0.038269	0.00274658	0.0147095	0.0177612	0.0142212	0.03302
-17.84	-0.00769043	-0.0288696	0.0251465	-0.0153809	-0.0117188	0.0219727		-17.84	-0.0219116	0.0514526	0.0396118	-0.0108032	-0.0449829	0.0215454		-17.84	0.0324097	-0.00115967	0.00494385	0.013855	0.0181274	0.03302
-17.74	-0.00476074	-0.0239868	0.0202637	-0.0136108	-0.0185547	0.0170898		-17.74	-0.0156859	0.0576782	0.0360718	-0.0175171	-0.0516968	0.012146		-17.74	0.0314331	-0.00408936	0.00396729	0.0109253	0.0112915	0.0261841
-17.64	-0.0057373	-0.0269165	0.0270996	-0.0153809	-0.0195313	0.0239258		-17.64	-0.0178835	0.0625609	0.0338743	-0.0133669	-0.0397341	0.022888		-17.64	0.0167847	-0.0148315	0.00689697	0.00994876	-0.000671357	0.0213013
-17.54	-0.00964355	-0.0288696	0.0251465	-0.0192871	-0.0117188	0.0161133		-17.54	-0.031311	0.053772	0.0360718	-0.0202026	-0.0426636	0.0140991		-17.54	0.013855	-0.00799561	0.00396729	0.00701904	-0.000427246	0.0261841
-17.44	-0.0135498	-0.034729	0.0192871	-0.0134277	-0.015625	0.0161133		-17.44	-0.0234985	0.0459595	0.0321655	-0.0143432	-0.0465698	0.00628664		-17.44	0.0167849	-0.0148313	-0.00286865	0.000183329	-0.0111692	0.0154421
-17.34	-0.00671387	-0.0259399	0.0280762	-0.0163574	-0.0185547	0.0151367		-17.34	-0.0244751	0.046936	0.0272827	-0.0192261	-0.0455933	0.00726318		-17.34	0.0128784	-0.0128784	-0.0067749	0.0119019	0.000549316	0.0271606
-17.24	-0.0115967	-0.0222168	0.0212402	-0.0270996	-0.0234375	0.00830078		-17.24	-0.0258177	0.0592651	0.0317993	-0.0147095	-0.0332642	0.015686		-17.24	0.0177612	-0.00213623	0.00396729	0.0109253	0.00933838	0.0249634
-17.14	-0.0057373	-0.0210571	0.0290527	-0.0153809	-0.0175781	0.0141602		-17.14	-0.0127563	0.060608	0.031189	-0.0153198	-0.0377807	0.0248414		-17.14	0.00872792	-0.00408946	6.10352e-05	0.00311269	0.00738515	0.0320434
-17.04	-0.0088501	-0.0230103	0.0290527	-0.017334	-0.00976563	0.0141602		-17.04	-0.0166623	0.0567017	0.0331421	-0.0231323	-0.0299683	0.0170288		-17.04	-0.00469971	-0.0043335	-0.0126343	0.00604248	-0.00140381	0.0232544
-16.94	-0.00476074	-0.0181274	0.0280762	-0.0222168	-0.0146484	0.0131836		-16.94	-0.0186158	0.0645141	0.0370483	-0.0192261	-0.0280152	0.0150756		-16.94	0.0021366	-0.00799523	-0.00384521	0.00116004	0.00152625	0.0242313
-16.84	-0.0145264	-0.0278931	0.0280762	-0.0319824	-0.0244141	0.0120239		-16.84	-0.0166626	0.0567017	0.0331421	-0.0172729	-0.0299683	0.0228882		-16.84	0.00604248	0.00567627	-0.00115967	0.00701904	0.00738525	0.024231
-16.74	-0.0145264	-0.0181274	0.0280762	-0.0280762	-0.0244141	0.0112305		-16.74	-0.0199583	0.0534058	0.0298462	-0.0127563	-0.0352173	0.0164185		-16.74	0.00506592	0.000793457	-0.0067749	0.000183105	0.0103149	0.0232544
-16.64	-0.0237122	-0.0273132	0.0274963	-0.0353088	-0.0179749	0.00204468		-16.64	-0.020569	0.0515745	0.0292357	-0.0114138	-0.0397341	0.0170286		-16.64	0.00238036	0.00201415	0.00421143	0.00335693	0.00762939	0.0264282
-16.54	-0.0233154	-0.0269165	0.0212402	-0.0270996	-0.0195313	0.00244141		-16.54	-0.0237424	0.0391235	0.0292358	-0.00946045	-0.0455933	0.00921631		-16.54	0.00799561	0.00762939	6.10352e-05	0.00579834	0.003479	0.0203247
-16.44	-0.0256653	-0.0292664	0.00521851	-0.037262	-0.0296936	-0.00967407		-16.44	-0.0117799	0.0537719	0.0321654	-0.00653087	-0.0348512	0.00628651		-16.44	0.0021363	0.00177009	-0.00579834	0.00115974	0.00616463	0.0105592
-16.34	-0.0213623	-0.0151978	0.0192871	-0.0231934	-0.0285034	0.000488281		-16.34	-0.0186157	0.046936	0.0338745	-0.0133667	-0.046814	0.00531006		-16.34	-0.00567627	0.00958252	-0.00775146	-0.00274658	-0.00238037	0.00274658
-16.24	-0.0262451	-0.0200806	0.0144043	-0.026123	-0.0224609	-0.00244141		-16.24	-0.028381	0.0371704	0.0292358	-0.0172729	-0.0514526	0.00140381		-16.24	-0.00567627	0.00372314	-0.00384521	-0.00665283	-0.012146	0.00860596
-16.14	-0.0272217	-0.0171509	0.017334	-0.0302124	-0.0253906	-0.00537109		-16.14	-0.0147096	0.0449828	0.0311889	-0.00482187	-0.0494996	0.0189818		-16.14	-0.010559	0.00274669	-0.0145874	-0.0134887	-0.0228881	0.00177013
-16.04	-0.0145264	-0.0142212	0.0202637	-0.0339355	-0.0126953	0.00732422		-16.04	-0.0199583	0.041687	0.0317993	-0.0088501	-0.0586548	0.0137329		-16.04	-0.00372314	0.00177002	-0.00579834	-0.0144653	-0.0140991	0.0125122
-15.94	-0.0164795	-0.00836182	0.0163574	-0.0319824	-0.0166016	0.00341797		-15.94	-0.0254521	0.0498653	0.0321651	-0.0104375	-0.0485234	0.0180049		-15.94	-0.00787383	0.00274628	-0.0106812	-0.00372344	-0.0131229	0.0122678
-15.84	-0.0155029	-0.0112915	0.0134277	-0.0349121	-0.015625	0.0102539		-15.84	-0.0293579	0.0303345	0.0165405	-0.0143433	-0.0543823	-0.00152588		-15.84	-0.00860596	-0.00897217	-0.0263062	-0.0154419	-0.0248413	0.00372314
-15.74	-0.00964355	-0.0065918	0.0192871	-0.032959	-0.0175781	0.00634766		-15.74	-0.0195922	0.0361938	0.0126343	-0.00457764	-0.0524292	0.000427246		-15.74	-0.00860596	0.000793457	-0.0165405	-0.0154419	-0.0150757	0.00567627
-15.64	-0.00866699	0.00531006	0.0241699	-0.0241699	-0.00878906	0.0170898		-15.64	-0.0215452	0.0342409	0.00482196	-0.00653058	-0.0563353	0.0121462		-15.64	-0.0105591	-0.00823975	-0.0184937	-0.00762939	-0.0170288	0.00177002
-15.54	-0.0164795	-0.00250244	0.0183105	-0.0300293	-0.0146484	0.00927734		-15.54	-0.0127562	0.0332642	0.015564	-0.00750732	-0.0514526	0.0111694		-15.54	-0.0164185	-0.0128784	-0.0255737	-0.0134888	-0.00726318	0.00177002
-15.44	-0.00671387	0.00726318	0.0249634	-0.0319824	-0.0166016	0.0022583		-15.44	-0.0131227	0.0426634	0.0132445	-0.00787371	-0.051819	0.00372297		-15.44	-0.0164183	-0.00897203	-0.0302124	-0.00567614	-0.0131224	-0.0021361
-15.34	-0.00515747	0.00296021	0.0218201	-0.0245667	-0.00918579	0.00888062		-15.34	-0.0088501	0.0339966	0.00775146	-0.0055542	-0.0494995	-0.00836182		-15.34	-0.022644	-0.0151978	-0.0227661	-0.00799561	-0.00372314	0.00531006
-15.24	-0.00866699	0.00140381	0.0183105	-0.0222168	-0.00683594	0.00537109		-15.24	-0.0139769	0.0352173	0.00775146	-0.00946045	-0.0377808	0.00531006		-15.24	-0.0222778	-0.00311279	-0.0282593	-0.0134888	-0.00531006	-0.000183105
-15.14	-0.00689697	0.00823975	0.0212402	-0.0251465	-0.00976563	0.00439453		-15.14	-0.00982707	0.0440059	0.0184932	-0.0084843	-0.0328984	0.00433309		-15.14	-0.0265501	-0.00738509	-0.0305786	-0.0158079	-0.0147093	-0.00250228
-15.04	-0.0155029	0.0101929	0.0134277	-0.0231934	-0.0175781	0.00439453		-15.04	-0.00982644	0.0342407	0.0067749	-0.0143433	-0.0328979	0.0043335		-15.04	-0.0261841	-0.00701904	-0.0321655	-0.0186157	-0.00531006	0.00567627
-14.94	-0.000854492	0.0150757	0.0124512	-0.0241699	-0.0185547	0.00537109		-14.94	-0.0098267	0.0342407	0.0184936	-0.00457767	-0.0309449	0.0101928		-14.94	-0.0261839	-0.00701889	-0.0302124	-0.0173949	-0.0150755	-0.00799546
-14.84	-0.00671387	0.0248413	0.00854492	-0.0280762	-0.0224609	0.0151367		-14.84	-0.00201416	0.0322876	0.0133667	-0.00653076	-0.0360718	0.00628662		-14.84	-0.0320435	-0.0128784	-0.0321655	-0.0193481	-0.00921631	0.00177002
-14.74	-0.00320435	0.0224915	0.0179138	-0.0206604	-0.0142517	0.0127869		-14.74	-6.0752e-05	0.0440063	0.0165405	-0.00457764	-0.0289917	0.0101929		-14.74	-0.0349731	-0.0158081	-0.0253296	-0.0281372	-0.0180054	-0.0043335
-14.64	-0.00476074	0.0209351	0.0163574	-0.0292358	-0.0166016	0.0112305		-14.64	0.0132444	0.0416868	0.0278929	0.00872783	-0.0254519	0.0274046		-14.64	-0.0322875	-0.00213616	-0.0214233	-0.0125121	-0.0023803	0.00469978
-14.54	-0.0125732	0.0228882	0.00854492	-0.0358887	-0.0146484	0.00341797		-14.54	0.0155642	0.0303345	0.0223999	6.10352e-05	-0.0328979	0.0199585		-14.54	-0.0252075	-0.00408936	-0.0292358	-0.0164185	-0.00628662	-0.00311279
-14.44	-0.0233154	0.0180054	-0.00219727	-0.0270996	-0.0195313	-0.00146484		-14.44	0.0184934	0.0332639	0.0331419	0.00225808	-0.0202029	0.0267942		-14.44	-0.0105593	0.00469948	-0.0223999	-0.0154421	-0.0111697	-0.00213645
-14.34	-0.0139465	0.0156555	0.00717163	-0.0294495	-0.0160217	0.00595093		-14.34	0.0194702	0.0244751	0.0263062	-0.000671387	-0.0289917	0.0199585		-14.34	-0.0222778	-0.00506592	-0.0321655	-0.0213013	-0.0111694	-0.00408936
-14.24	-0.0203857	0.0111694	0.0065918	-0.0300293	-0.0126953	0.00146484		-14.24	0.0165405	0.0254517	0.0214233	-0.0055542	-0.0221558	0.0248413		-14.24	-0.0183716	-0.00311279	-0.024353	-0.0134888	-0.00921631	-0.000183105
-14.14	-0.0223389	0.0131226	0.00854492	-0.026123	-0.0146484	0.0209961		-14.14	0.00970481	0.0205688	0.0165405	-0.000671387	-0.0289917	0.0199585		-14.14	-0.00469971	0.00274658	-0.0106812	-0.00958252	-0.00921631	0.00372314
-14.04	-0.0115967	0.0238647	0.00952148	-0.0212402	-0.00390625	0.0200195		-14.04	0.0126337	0.0164178	0.0194696	-0.0036017	-0.0202033	0.0326532		-14.04	-0.0095824	0.00445569	-0.00579834	-0.0144652	-0.00433338	-0.00701892
-13.94	-0.0184326	0.0170288	0.0112915	-0.0183105	-0.000976563	0.0249023		-13.94	0.003479	0.0123901	0.0200806	-0.0127563	-0.0254517	0.031311		-13.94	-0.013855	0.00140381	-0.0112915	-0.0128784	-0.00860596	-0.00933838
-13.84	-0.00769043	0.0258179	0.0192871	-0.0192871	-0.00195313	0.0219727		-13.84	0.00579834	0.0166626	0.0184937	-0.010437	-0.0133667	0.0355835		-13.84	-0.0148315	0.00823975	-0.00323486	-0.0158081	-0.00958252	-0.000549316
-13.74	-0.0176392	0.0256348	0.0163574	-0.0222168	-0.0107422	0.0151367		-13.74	0.0175171	0.0147095	0.0184937	-0.010437	-0.0133667	0.0336304		-13.74	-0.0232544	0.00177002	-0.0116577	-0.0125122	-0.0192261	-0.0128784
-13.64	-0.0213623	0.0160522	0.0114746	-0.0153809	-0.00390625	0.0102539		-13.64	0.0204468	0.0234985	0.015564	-0.00360107	-0.000671387	0.0424194		-13.64	-0.0203247	0.00274658	-0.024353	-0.0310669	-0.0170288	-0.0197144
-13.54	-0.0155029	0.0258179	0.00952148	-0.017334	-0.0078125	0.0180664		-13.54	0.0133665	0.0176389	0.0116575	-0.00750755	-0.00653099	0.0353391		-13.54	-0.0173947	0.00177032	-0.0253296	-0.0222775	-0.0199582	-0.0238644
-13.44	-0.0145264	0.0248413	0.0183105	-0.00268555	-0.00292969	0.0159302		-13.44	0.0184937	0.00787354	0.00579834	0.0022583	-0.010437	0.0424194		-13.44	-0.0193481	0.0154419	-0.0175171	-0.024231	-0.0101929	-0.0245972
-13.34	-0.0203857	0.0307007	0.0144043	-0.00854492	-0.00683594	0.0112305		-13.34	0.0175171	0.0088501	0.0165405	0.00128174	-0.0114136	0.0414429		-13.34	-0.0213013	0.00762939	-0.0233765	-0.0300903	-0.0180054	-0.0265503
-13.24	-0.0110168	0.0342102	0.0276794	0.000823975	0.00643921	0.00888062		-13.24	0.00482178	0.015686	0.00653076	-0.0055542	-0.00848389	0.0346069		-13.24	-0.0203247	0.00860596	-0.0145874	-0.0322876	-0.0170288	-0.0275269
-13.14	-0.00671387	0.0326538	0.026123	0.00512695	0.00372314	0.019043		-13.14	0.0087284	0.00787354	-6.10352e-05	-0.00164795	-0.0162964	0.0267944		-13.14	-0.024231	0.0164185	-0.0165405	-0.0252075	-0.00531006	-0.0197144
-13.04	-0.0145264	0.0365601	0.0202637	0.00317383	0.00878906	0.0112305		-13.04	0.00775132	0.0186156	0.00482163	-0.000671536	-0.00360122	0.0375365		-13.04	-0.0183714	0.0105593	-0.024353	-0.0330198	-0.00726296	-0.017761
-12.94	-0.0184326	0.0307007	0.0241699	0.00708008	0.00878906	0.00732422		-12.94	0.00384521	0.0127563	0.00872803	-0.00653076	-0.00360107	0.0316772		-12.94	-0.022522	0.00762939	-0.0214233	-0.0339966	-0.0101929	-0.0187378
-12.84	-0.0115967	0.0297241	0.0231934	0.00610352	0.00585938	0.0102539		-12.84	0.0126343	0.0176392	0.00970459	-0.0055542	0.00396729	0.0326538		-12.84	-0.0232544	0.00762939	-0.0214233	-0.0359497	-0.000427246	-0.0206909
-12.74	-0.0115967	0.0336304	0.0368652	0.013916	0.015625	0.0180664		-12.74	0.00286865	0.00787354	-0.00201416	-0.00872803	-0.00653076	0.0307007		-12.74	-0.0261841	0.0144653	-0.0145874	-0.0369263	-0.00335693	-0.0177612
-12.64	-0.00964355	0.0199585	0.0231934	0.00219727	0.00195313	0.00634766		-12.64	0.00775087	0.00567627	-0.0010376	-0.00848389	-0.00750732	0.0316772		-12.64	-0.0203247	0.0105591	-0.0184937	-0.03302	-0.00726318	-0.0216675
-12.54	-0.00769043	0.0180054	0.032959	0.00415039	0	0.00244141		-12.54	-6.03944e-05	0.00299136	-0.00494321	-0.0162957	-0.00945981	0.018006		-12.54	-0.0232545	0.00762932	-0.0109253	-0.0339967	-0.0101929	-0.0148316
-12.44	-0.000854492	0.0150757	0.0300293	0.00982666	0.00683594	0.0112305		-12.44	0.00738525	0.00653076	-0.00531006	-0.0186157	-0.0117798	0.0215454		-12.44	-0.0281372	0.0125122	-0.0165405	-0.0408325	-0.00335693	-0.0255737
-12.34	-0.00515747	0.0205383	0.0198669	0.00473022	0.00253296	0.0108337		-12.34	0.00445557	0.00164795	-0.0043335	-0.0215454	-0.0147095	0.0186157		-12.34	-0.0275269	0.00604248	-0.0217896	-0.0343628	-0.00860596	-0.0288696
-12.24	-0.0106201	0.0150757	0.026123	0.00512695	0.00292969	0.0112305		-12.24	0.00189209	-0.00482178	-0.0127563	-0.0299683	-0.0172729	0.0101929		-12.24	-0.0183716	0.0105591	-0.0223999	-0.0349731	-0.0131226	-0.0197144
-12.14	-0.0135498	0.00823975	0.0231934	0.0119629	0.00976563	0.00244141		-12.14	0.00189202	0.00494385	-0.0010376	-0.0182495	-0.00750732	0.0148315		-12.14	-0.0213013	0.00762939	-0.0233765	-0.0379028	-0.00628662	-0.022644
-12.04	-0.0145264	0.013916	0.0202637	0.0148926	-0.00292969	0.00146484		-12.04	-0.00299124	6.05136e-05	-0.00201468	-0.0192266	-0.0123907	0.00921579		-12.04	-0.0252074	0.00372329	-0.0194702	-0.0379027	-0.0101927	-0.0226439
-11.94	-0.0117798	0.00921631	0.0163574	0.0148926	0.00292969	0.0112305		-11.94	-0.0127563	-0.015564	-0.0176392	-0.0348511	-0.0123901	-0.00640869		-11.94	-0.0193481	-0.000183105	-0.0214233	-0.039856	-0.0055542	-0.0245972
-11.84	-0.0135498	0.012146	0.0220337	0.0217285	0.00585938	0.0141602		-11.84	-0.00299072	-0.00384521	-0.0117798	-0.0231323	-0.0123901	-0.000549316		-11.84	-0.017395	0.00177002	-0.0214233	-0.0339966	-0.0043335	-0.0160522
-11.74	-0.00378418	0.0160522	0.0212402	0.0217285	0.00390625	0.012207		-11.74	-0.00787354	-0.0106812	-0.0166626	-0.0241089	-0.00750732	-0.00543213		-11.74	-0.00665283	0.0125122	-0.00872803	-0.0213013	-0.00335693	-0.013855
-11.64	-0.00769043	0.0101929	0.0153809	0.0275879	0.00976563	0.00830078		-11.64	-0.0120241	-0.00579834	-0.0137329	-0.0270386	-0.00457764	-0.00836182		-11.64	-0.0158081	0.0189819	-0.00811768	-0.0304565	-0.00665283	-0.0132446
-11.54	-0.0071106	0.00296021	0.00228882	0.0203552	0.000579834	0.00888062		-11.54	-0.0088498	-0.0116574	-0.0215451	-0.023132	-0.0123898	-0.0103146		-11.54	-0.0180053	0.0148316	-0.0122681	-0.0326537	-0.0010375	-0.0173949
-11.44	-0.00866699	0.00531006	0.000732422	0.0227051	0.00292969	0.000305176		-11.44	-0.0108032	-0.0136108	-0.0117798	-0.0250854	-0.0123901	-0.0103149		-11.44	-0.022644	0.0219116	-0.00518799	-0.0287476	-0.00372314	-0.0103149
-11.34	0.00305176	0.00140381	0.0065918	0.0187988	0.0107422	0.00732422		-11.34	-0.0137329	-0.0067749	-0.00811768	-0.0182495	-0.00750732	-0.0151978		-11.34	-0.017395	0.0154419	-0.0116577	-0.0339966	-0.0101929	-0.0167847
-11.24	0.00891113	0.0131226	0.00854492	0.0305176	0.0107422	0.0131836		-11.24	-0.00299072	-0.0116577	-0.0117798	-0.0231323	-0.010437	-0.00836182		-11.24	-0.0203247	0.00860596	-0.0126343	-0.0271606	-0.0111694	-0.0177612
-11.14	0.0020752	0.012146	0.00756836	0.0393066	0.00585938	0.00634766		-11.14	-0.00982629	-0.0165405	-0.0186157	-0.0280151	-0.0172729	-0.0151978		-11.14	-0.0144653	0.0144653	-0.00872803	-0.0310669	-0.0111694	-0.00604248
-11.04	0.00109863	0.0150757	0.0144043	0.0422363	0.0185547	0.00537109		-11.04	-0.00885054	-0.00775191	-0.00592086	-0.0192265	-0.00653121	-0.00250289		-11.04	-0.021545	0.00860633	-0.0126343	-0.0310665	-0.00726281	-0.0119015
-10.94	0.0157471	0.0140991	0.0153809	0.0471191	0.0164185	0.0161133		-10.94	-0.00201416	-0.0145874	-0.0147095	-0.0319214	-0.0165405	-0.0112915		-10.94	-0.0115356	0.00250244	-0.00506592	-0.0222778	-0.00628662	-0.0109253
-10.84	0.00793457	0.012146	0.00756836	0.0334473	0.0136719	0.00439453		-10.84	-0.00140381	0.00164795	-0.012146	-0.0195923	-0.0147095	-0.00872803		-10.84	-0.0167847	-0.00738525	-0.0149536	-0.0275269	-0.00762939	-0.0220337
-10.74	0.00500488	0.00921631	0.0144043	0.0422363	0.0166016	0.0170898		-10.74	-0.00592041	-0.00604248	-0.0186157	-0.0272827	-0.00360107	-0.00665283		-10.74	-0.0203247	-0.00115967	-0.0126343	-0.0291138	-0.00921631	-0.0197144
-10.64	0.0098877	0.0043335	0.00952148	0.0412598	0.00976563	0.0102539		-10.64	-0.0117793	-0.0165405	-0.022522	-0.0202026	-0.00946045	-0.0112915		-10.64	-0.0183716	-0.00506592	-0.00286865	-0.0193481	0.000549316	-0.0177612
-10.54	0.0118408	0.00628662	0.0114746	0.0373535	0.0195313	0.0180664		-10.54	-0.00982733	-0.00482245	-0.0166633	-0.0143439	-0.00750799	-0.00152655		-10.54	0.00115997	0.0125125	0.00299072	-0.0134885	0.0103152	-0.00799531
-10.44	0.00500488	-0.000549316	0.00854492	0.036377	0.0126953	0.00537109		-10.44	-0.0215454	-0.0165405	-0.022522	-0.026062	-0.00360107	-0.0112915		-10.44	-0.000793457	0.0164185	0.0166626	-0.00567627	0.00323486	-0.00994873
-10.34	0.0196533	-0.00152588	0.00952148	0.0354004	0.0214844	0.00634766		-10.34	-0.0101929	-0.0169067	-0.0150757	-0.0166626	-0.00592041	-0.00775146		-10.34	-0.00567627	0.00372314	0.00396729	-0.0222778	-0.00823975	-0.0167847
-10.24	0.0137939	-0.00543213	0.00366211	0.0314941	0.0175781	0.0102539		-10.24	-0.015686	-0.0126343	-0.0186157	-0.0162964	-0.00946045	-0.003479		-10.24	-0.00469971	0.00860596	0.00494385	-0.0115356	0.000549316	-0.0158081
-10.14	0.0098877	-0.00152588	0.00952148	0.0354004	0.0175781	0.00634766		-10.14	-0.0225219	-0.0194702	-0.0117798	-0.0250854	-0.00848389	-0.0103149		-10.14	-0.00958252	-0.000183105	0.00592041	-0.0222778	-0.00823975	-0.0180054
-10.04	0.0202332	-0.00485229	0.0101013	0.032074	0.018158	0.00692749		-10.04	-0.0215455	-0.0243531	-0.0108033	-0.0182496	-0.0114136	-0.0054322		-10.04	-0.000793085	0.00470008	0.00689697	-0.0213009	-0.00921594	-0.0177609
-9.93999	0.0098877	-0.00933838	0.0103149	0.0217285	0.0175781	-0.00341797		-9.93999	-0.015686	-0.0165405	-0.0147095	-0.0162964	-0.0055542	0.00238037		-9.93999	-0.00567627	0.00372314	0.00592041	-0.0137329	0.003479	-0.0187378
-9.84	0.00598145	0.00238037	0.00561523	0.0275879	0.0136719	0.00244141		-9.84	-0.022522	-0.0253296	-0.0215454	-0.0250854	-0.0123901	-0.00640869		-9.84	-0.00274658	0.00665283	0.00494385	-0.0213013	0.000549316	-0.0158081
-9.74	0.0118408	-0.00152588	0.00756836	0.022522	0.00976563	0.0141602		-9.74	-0.0166626	-0.0292358	-0.0117798	-0.0133667	-0.0123901	-0.0103149		-9.74	-0.00274658	0.00665283	0.0088501	-0.0154419	0.0103149	-0.0158081
-9.64	0.00109863	-0.0122681	-0.00512695	0.0109863	0.00878906	0.00146484		-9.63999	-0.00714149	-0.0165405	-0.0088501	-0.0123901	-0.00946045	-0.003479		-9.64	0.00213623	0.0115356	0.0137329	-0.0105591	0.00543213	-0.0167847
-9.53999	0.00558472	-0.0187073	-0.00845337	0.0115662	0.0093689	-0.00186157		-9.53999	-0.0166623	-0.021423	-0.019592	-0.0114133	-0.014343	-0.0181271		-9.54	0.00860546	0.0180049	0.0202026	-0.0079961	0.00604199	-0.0142217
-9.43999	0.00695801	-0.0181274	-0.0090332	0.020752	0.0185547	-0.00360107		-9.43999	-0.0205688	-0.0253296	-0.0215454	-0.0153198	-0.0182495	-0.0161743		-9.43999	0.00604248	0.0154419	0.0234985	-0.00469971	0.00543213	-0.0265503
-9.34	0.0020752	-0.0288696	-0.00805664	0.0119629	0.00976563	-0.0131836		-9.34	-0.0186157	-0.0233765	-0.00592041	-0.0133667	-0.0162964	-0.0142212		-9.34	0.00506592	0.00860596	0.0205688	-0.00762939	0.00250244	-0.0177612
-9.24	0.0157471	-0.0308228	-0.0119629	0.00805664	0.00585938	-0.00732422		-9.24	-0.0160522	-0.0110474	-0.00921631	-0.0010376	-0.00982666	-0.00189209		-9.24	0.00482178	0.00177002	0.0137329	-0.0144653	-0.0043335	-0.0265503
-9.14	0.0145874	-0.0308228	-0.000244141	0.0158691	0.0078125	-0.00537109		-9.13999	-0.0117796	-0.0177612	-0.0127563	-0.00653076	-0.0133667	-0.00860596		-9.14	0.00311279	0.00738525	0.0205688	-0.0115356	0.00250244	-0.0177612
-9.03999	0.00793457	-0.0269165	-0.00805664	0.0100098	0.015625	-0.00732422		-9.03999	-0.0137331	-0.020447	-0.00103782	0.00128151	-0.00164817	-0.00543235		-9.04	0.00274661	0.0023804	0.0221558	0.00372317	0.00408938	-0.00640866
-8.93999	0.0137939	-0.0112915	0.00366211	0.0100098	0.015625	0.00244141		-8.93999	-0.0166626	-0.0116577	-0.0110474	-0.00164795	-0.0116577	-0.0122681		-8.93999	0.00897217	0.00860596	0.022522	-0.00177002	0.00836182	-0.00994873
-8.84	0.00695801	-0.0239868	0.000732422	-0.000732422	0.0146484	-0.00830078		-8.84	-0.0176392	-0.0126343	-0.0108032	0.00714111	-0.00164795	-0.003479		-8.84	0.00604248	-0.000183105	0.0137329	0.00115967	0.00152588	-0.0187378
-8.74	0.0118408	-0.0269165	-0.00219727	0.0100098	0.00860596	-0.0131836		-8.74	-0.0244751	-0.00970459	-0.0195923	0.000305176	0.00518799	-0.0161743		-8.74	0.0109253	0.00665283	0.0108032	-0.00372314	0.00640869	-0.0119019
-8.64	0.0147705	-0.0103149	-0.0012207	0.0168457	0.0107422	0.00146484		-8.63999	-0.0234985	-0.0145874	-0.0186157	-0.00579834	0.000305176	-0.0249634		-8.64	0.0109253	0.00469971	0.0186157	0.000183105	0.00640869	-0.00799561
-8.53999	0.0147705	-0.0161743	-0.00512695	0.0109863	0.0107422	0.00146484		-8.53999	-0.0186159	-0.0175173	-0.0215456	0.00225808	-0.00262474	-0.0181277		-8.54	0.00604263	-0.00408921	0.015686	0.00701919	0.0100709	-0.00433335
-8.43999	0.00109863	-0.0278931	-0.0090332	0.00317383	0.0126953	-0.012207		-8.43999	-0.0205688	-0.00579834	-0.015686	-0.00164795	0.00323486	-0.0220337		-8.43999	0.00408936	-0.00604248	0.0105591	0.00897217	0.00738525	0.00274658
-8.34	0.00363159	-0.0273132	-0.0135193	0.00570679	0.0132751	-0.00967407		-8.34	-0.0108032	-0.00579834	-0.0137329	0.000305176	0.00518799	-0.0259399		-8.34	0.0119019	0.00177002	0.00787354	0.0148315	0.003479	-0.00115967
-8.24	0.00598145	-0.0288696	-0.0158691	0.00219727	0.0117188	-0.00341797		-8.24	-0.015686	-0.0067749	-0.0205688	0.00323486	0.00421143	-0.0269165		-8.24	0.00897217	-0.00701904	0.00299072	0.0119019	0.00445557	0.00567627
-8.14	0.0157471	-0.0249634	-0.0217285	-0.00872803	0.0117188	-0.00732422		-8.13999	-0.0234981	-0.0126343	-0.0264282	-0.00262451	-0.00360107	-0.0327759		-8.14	0.00115967	-0.0128784	0.00689697	0.013855	-0.00140381	0.00762939
-8.03999	0.0104675	-0.0282898	-0.0152893	-0.00308228	0.00643921	-0.0126038		-8.03999	-0.0121461	-0.00714123	-0.0170289	0.0126342	-0.00201428	-0.0343629		-8.04	-0.000792814	-0.0109247	0.00494385	0.00799625	-0.00921567	0.0115363
-7.93999	0.00891113	-0.0259399	-0.0129395	-0.000732422	0.0166016	-0.0141602		-7.93999	-0.0117798	-0.0126343	-0.0205688	0.00714111	-0.00750732	-0.0288696		-7.93999	0.00372314	-0.00640869	0.00750732	0.0281372	0.00701904	0.0238647
-7.84	0.0196533	-0.0210571	-0.0119629	0.000244141	0.00585938	-0.019043		-7.84	-0.015686	-0.00482178	-0.0127563	0.0149536	0.0022583	-0.0327759		-7.84	0.00506592	0.003479	0.0205688	0.0282593	0.00836182	0.0213013
-7.74	0.0128174	-0.0259399	-0.0090332	0.00317383	0.0107422	-0.0141602		-7.74	-0.00982666	-0.00482178	-0.0166626	0.0149536	0.00811768	-0.0210571		-7.74	0.0158081	0.00372314	0.0195923	0.038269	0.00933838	0.0222778
-7.64	0.00695801	-0.0278931	-0.0148926	-0.00268555	0.00488281	-0.0161133		-7.63999	-0.01178	-0.0067749	-0.0186157	0.0130005	0.00421143	-0.0249634		-7.64	0.0206909	-0.00701904	0.0108032	0.0333862	0.00836182	0.0232544
-7.53999	0.0108643	-0.0181274	-0.020752	-0.00854492	0.0146484	-0.012207		-7.53999	-0.0147091	-0.005798	-0.0117794	0.0139774	0.00714146	-0.0220333		-7.54	0.0136108	-0.0109253	0.0108032	0.0333862	-0.00140381	0.0193481
-7.43999	0.00891113	-0.0161743	-0.0227051	-0.0065918	0.0107422	-0.0141602		-7.43999	-0.00360107	-0.00323486	-0.0123901	0.0165405	0.0136108	-0.0214233		-7.43999	0.00897217	-0.00115967	0.0147095	0.0275269	-0.00140381	0.0134888
-7.34	0.00500488	-0.0161743	-0.0227051	-0.0144043	-0.00292969	-0.00830078		-7.34	-0.0108032	-0.00311279	-0.00982666	0.00811768	0.0110474	-0.0337524		-7.34	0.0236206	-0.00213623	0.015686	0.0324097	-0.000427246	0.0144653
-7.24	0.0118408	-0.0132446	-0.0197754	-0.0134277	0	-0.00146484		-7.24	0.00384521	-0.00286865	-0.0108032	0.0188599	0.0198364	-0.0230103		-7.24	0.0177612	-0.0119019	0.00982666	0.0285034	0.0022583	0.0183716
-7.14	0.0177002	-0.0171509	-0.029541	-0.0114746	-0.00390625	-0.0123901		-7.13999	0.00579827	-0.000915527	0.00286865	0.0266724	0.0237427	-0.0151978		-7.14	0.024231	-0.0151978	0.00653076	0.0388794	-0.00177002	0.0150757
-7.03999	0.0118408	-0.0124512	-0.0334473	-0.0114746	-0.00976563	-0.00732422		-7.03999	0.000915825	-0.00189179	0.00579864	0.0296023	0.016907	-0.0220334		-7.04	0.0187378	-0.0109253	0.0127563	0.0333862	-0.00140381	0.0154419
-6.93999	0.00109863	-0.0181274	-0.0402832	-0.0183105	-0.00488281	-0.0141602		-6.93999	0.00579834	-0.00482178	0.00286865	0.0266724	0.0237427	-0.0132446		-6.93999	0.0148315	-0.0206909	0.0088501	0.02948	0.00250244	0.0252075
-6.84	0.0098877	-0.0112915	-0.0412598	-0.0192871	-0.00195313	-0.00537109		-6.84	0.00579834	-0.0067749	0.0067749	0.0234985	0.0217896	-0.00933838		-6.84	0.0236206	-0.0158081	0.0137329	0.0441284	0.003479	0.024231
-6.74	0.0098877	-0.0151978	-0.029541	-0.00952148	-0.0078125	-0.0112305		-6.74	0.00775146	-0.000915527	0.00872803	0.0169067	0.0159302	-0.0171509		-6.74	0.0148315	-0.0245972	0.00299072	0.0392456	0.00836182	0.0181274
-6.64	0.0128174	-0.0181274	-0.0324707	-0.0124512	-0.00878906	-0.012207		-6.63999	0.00286902	-0.00189209	0.00970459	0.0315552	0.0305786	-0.00640869		-6.64	0.0265503	-0.0167847	0.00689697	0.0470581	0.0103149	0.0310669
-6.53999	0.0083313	-0.00973511	-0.0240784	-0.0138245	-0.0132751	-0.00576782		-6.53999	0.0136105	-0.0009159	0.014587	0.0305782	0.0354611	-0.00738563		-6.54	0.0265503	-0.00311279	0.0205688	0.045105	0.0200806	0.0349731
-6.43999	0.00402832	-0.00933838	-0.0236816	-0.00952148	-0.0078125	-0.00927734		-6.43999	0.00286865	0.00396729	0.0136108	0.0217896	0.0234985	-0.0161743		-6.43999	0.0324097	-0.00897217	0.0205688	0.045105	0.0142212	0.0291138
-6.34	0.00109863	-0.00836182	-0.0227051	-0.0233765	-0.0166016	-0.00634766		-6.34	0.0171509	0.00653076	0.0181274	0.0341187	0.0272827	-0.00506592		-6.34	0.0324097	-0.0160522	0.017395	0.045105	0.0142212	0.0388794
-6.24	0.00265503	-0.0107117	-0.0250549	-0.0265198	-0.0189514	-0.0145569		-6.24	0.00970459	-0.00482178	0.0165405	0.0286255	0.0354614	-0.0112915		-6.24	0.0314331	-0.0158081	0.0176392	0.0402222	0.003479	0.0281372
-6.14	0.0020752	-0.00152588	-0.0158691	-0.0153809	-0.015625	-0.019043		-6.13999	0.0184937	0.00396729	0.0136108	0.0374146	0.0383911	-0.00836182		-6.14	0.0339966	-0.0151978	0.0241089	0.0505981	0.0158081	0.0404663
-6.03999	-0.00280762	-0.00640869	-0.0148926	-0.0202637	-0.0185547	-0.0180664		-6.03999	0.0184939	-0.00189187	0.0194704	0.0335085	0.032532	-0.00445534		-6.04	0.0304569	-0.00506555	0.0205688	0.0490116	0.0181278	0.0369266
-5.93999	0.0020752	-0.0112915	-0.0228882	-0.0251465	-0.0195313	-0.0151367		-5.93999	0.0175171	-0.000915527	0.024353	0.0325317	0.0335083	-0.003479		-5.93999	0.0411987	-0.00604248	0.0254517	0.0636597	0.0288696	0.0476685
-5.84	0.00305176	-0.000549316	-0.0168457	-0.0241699	-0.0244141	-0.0180664		-5.84	0.0239868	-0.00616455	0.019104	0.0292358	0.0380249	-0.00872803		-5.84	0.0353394	-0.00604248	0.0215454	0.0578003	0.0249634	0.0418091
-5.74	-0.00866699	-0.00250244	-0.0129395	-0.026123	-0.0244141	-0.0200195		-5.74	0.0292358	-0.00482178	0.0145874	0.0286255	0.0393677	-0.00738525		-5.74	0.0460815	-0.00506592	0.0205688	0.0587769	0.0239868	0.0427856
-5.64	-0.0164795	-0.0161743	-0.0227051	-0.0339355	-0.0380859	-0.027832		-5.63999	0.0241093	-0.00286865	0.0126343	0.0266724	0.0354614	-0.0112915		-5.64	0.038269	-0.0187378	0.0186157	0.0509644	0.0161743	0.048645
-5.53999	-0.0125732	-0.0161743	-0.0129395	-0.0358887	-0.0341797	-0.0239258		-5.53999	0.0253297	-0.00677483	0.0184937	0.0266724	0.027649	-0.0093383		-5.54	0.037659	-0.016174	0.0192261	0.0574344	0.0187381	0.0512088
-5.43999	-0.0125732	-0.0200806	-0.0168457	-0.0339355	-0.0341797	-0.0348511		-5.43999	0.0233765	-0.000183105	0.0153198	0.0266724	0.0315552	-0.0112915		-5.43999	0.0372925	-0.0119019	0.0195923	0.0558472	0.0159302	0.039856
-5.34	-0.00769043	-0.0112915	-0.0178223	-0.0251465	-0.0292969	-0.0209961		-5.34	0.0302124	0.00592041	0.0214233	0.0374146	0.0422974	0.00531006		-5.34	0.0402222	-0.0148315	0.022522	0.0548706	0.0142212	0.0388794
-5.24	0.00695801	-0.00640869	-0.0187988	-0.026123	-0.0146484	-0.0161133		-5.24	0.0360718	0.0176392	0.0448608	0.0432739	0.0579224	0.0170288		-5.24	0.045105	-0.013855	0.0176392	0.0597534	0.019104	0.0379028
-5.14	0.00500488	-0.00445557	-0.0246582	-0.0319824	-0.0224609	-0.0180664		-5.13999	0.0370487	0.0322876	0.0438843	0.0442505	0.0588989	0.0160522		-5.14	0.0441284	-0.0206909	0.0108032	0.0587769	0.0181274	0.03302
-5.03999	0.00402832	-0.010498	-0.0158691	-0.032959	-0.0214844	-0.0131836		-5.03999	0.0360718	0.031311	0.0448608	0.0432739	0.0637817	0.0267944		-5.04	0.0558472	-0.022644	0.0186157	0.06073	0.0142212	0.0376587
-4.93999	-0.00280762	-0.0181274	-0.0227051	-0.0300293	-0.0341797	-0.0219727		-4.93999	0.0321655	0.0274048	0.0448608	0.0322876	0.0637817	0.0170288		-4.93999	0.0499878	-0.022644	0.0127563	0.0536499	0.0103149	0.03302
-4.84	-0.0057373	-0.00543213	-0.0197754	-0.0270996	-0.03125	-0.0131836		-4.84	0.0507202	0.0342407	0.0458374	0.0344849	0.0647583	0.00823975		-4.84	0.0519409	-0.0167847	0.00494385	0.0548706	0.0103149	0.0388794
-4.74	-0.0145264	-0.00640869	-0.0148926	-0.0378418	-0.0322266	-0.0180664		-4.74	0.0513306	0.0348511	0.0425415	0.0409546	0.0575562	0.0010376		-4.74	0.0617065	-0.0128784	0.0088501	0.0548706	0.0161743	0.048645
-4.64	-0.00476074	-0.0103149	0.00463867	-0.0319824	-0.0361328	-0.00830078		-4.63999	0.0516972	0.0254517	0.0429077	0.0393677	0.0618286	-0.000549316		-4.64	0.0587769	-0.013855	0.00787354	0.0519409	0.0132446	0.0515747
-4.53999	-0.00378418	-0.003479	0.00170898	-0.0251465	-0.0351563	-0.0170898		-4.53999	0.0575559	0.0313107	0.0429074	0.0237424	0.0579221	0.00140351		-4.54	0.0538942	-0.00897202	0.0127563	0.0529176	0.0142213	0.0564577
-4.43999	0.00012207	-0.0112915	0.00952148	-0.0290527	-0.03125	-0.0131836		-4.43999	0.0390015	0.0147095	0.0263062	0.0305786	0.0569458	-0.00933838		-4.43999	0.0421753	-0.00701904	-0.00213623	0.0548706	0.0161743	0.048645
-4.34	-0.00769043	-0.0132446	0.0114746	-0.0270996	-0.0351563	-0.0112305		-4.34	0.0409546	0.0166626	0.0321655	0.0305786	0.0628052	-0.003479		-4.34	0.0359497	-0.00933838	-0.00323486	0.0584106	0.013855	0.0521851
-4.24	-0.00906372	-0.0146179	0.000335693	-0.0284729	-0.0404358	-0.0126038		-4.24	0.0438843	0.0195923	0.0350952	0.0237427	0.0657349	-0.0103149		-4.24	0.034729	-0.0144653	-0.00445557	0.0571899	-0.00299072	0.045105
-4.14	-0.00808716	-0.00387573	0.00131226	-0.0177307	-0.0296936	-0.00772095		-4.13999	0.045837	0.0117798	0.0272827	0.0217896	0.0579224	-0.00836182		-4.14	0.0388794	-0.0103149	0.00946045	0.0613403	-0.00860596	0.0453491
-4.03999	-0.0106201	0.00335693	0.00268555	-0.0202637	-0.0322266	-0.00439453		-4.03999	0.0399785	0.0156865	0.0214238	0.0256962	0.0579228	-0.0142207		-4.04	0.038269	-0.00115967	0.0127563	0.0704956	0.0103149	0.0545044
-3.93999	-0.00476074	0.00921631	0.00463867	-0.0202637	-0.0263672	0.00146484		-3.93999	0.0458374	0.00592041	0.0116577	0.0256958	0.0618286	-0.0142212		-3.93999	0.0421753	-0.00115967	0.0088501	0.0744019	0.0103149	0.0545044
-3.84	-0.00183105	0.012146	0.00366211	-0.0153809	-0.0245972	0.00439453		-3.84	0.0497437	0.00592041	0.0116577	0.0256958	0.0618286	-0.0142212		-3.84	0.0363159	-0.00311279	0.00689697	0.0587769	0.00250244	0.0525513
-3.74	-0.00280762	0.0170288	0.0065918	-0.0124512	-0.0361328	0.00341797		-3.74	0.0497437	0.00592041	0.0116577	0.0256958	0.0462036	-0.0142212		-3.74	0.0411987	0.00177002	0.00592041	0.0578003	-0.00628662	0.0515747
-3.64	-0.000854492	0.0170288	0.00854492	-0.010498	-0.0341797	-0.000488281		-3.63999	0.0556035	0.00592041	0.0214233	0.0256958	0.0422974	-0.0317993		-3.64	0.0304565	-0.012146	0.00689697	0.0490112	0.00250244	0.0525513
-3.53999	-0.00494385	0.0160522	0.00561523	-0.0134277	-0.0371094	-0.00732422		-3.53999	0.0458377	0.0117801	0.0175174	0.0315555	0.0481571	-0.0298458		-3.54	0.0285036	-0.0148313	0.00299072	0.0548708	0.00054954	0.0545046
-3.43999	-0.00183105	0.0238647	0.00366211	-0.00952148	-0.0332031	-0.00341797		-3.43999	0.0532837	0.0192261	0.0249634	0.0331421	0.0497437	-0.0223999		-3.43999	0.0255737	-0.000183105	-0.00384521	0.0441284	0.003479	0.0418091
-3.34	-0.00280762	0.0228882	-0.0012207	-0.0175171	-0.0400391	-0.00439453		-3.34	0.0585327	0.0244751	0.0302124	0.0344849	0.0510864	-0.0269165		-3.34	0.0255737	0.00372314	0.00201416	0.0480347	0.00738525	0.0476685
-3.24	-0.0057373	0.0297241	0.0114746	-0.00952148	-0.03125	0.00244141		-3.24	0.0448608	0.0264282	0.0321655	0.036438	0.0432739	-0.0249634		-3.24	0.0333862	-0.00994873	0.00396729	0.0460815	0.00543213	0.0496216
-3.14	-0.0194092	0.0258179	0.0114746	-0.0192871	-0.0410156	0.00830078		-3.13999	0.0468143	0.0147095	0.0223999	0.0422974	0.0432739	-0.0359497		-3.14	0.0343628	0.000793457	0.0088501	0.0568237	0.00640869	0.0545044
-3.03999	-0.0213623	0.027771	0.0134277	-0.0212402	-0.0507813	0.00634766		-3.03999	0.0507203	0.0147095	0.0126344	0.0305787	0.0335084	-0.0366821		-3.04	0.033387	-0.00018236	0.00396729	0.0558479	-0.0101921	0.0496223
-2.93999	-0.0223389	0.0228882	0.0241699	-0.0183105	-0.0458984	-0.00164795		-2.93999	0.0438843	0.00201416	-0.00396729	0.0237427	0.0247192	-0.0435181		-2.93999	0.0360718	0.00958252	0.00396729	0.0499878	-0.0043335	0.0593872
-2.84	-0.0262451	0.0307007	0.0300293	-0.0241699	-0.0478516	0.00146484		-2.84	0.0448608	-0.000915527	-0.00299072	0.0117798	0.0256958	-0.0425415		-2.84	0.0275269	0.00177002	0.00592041	0.0441284	0.003479	0.0574341
-2.74	-0.0350342	0.027771	0.0134277	-0.0368652	-0.0410156	-0.00341797		-2.74	0.0516968	-0.00384521	-0.00787354	0.0256958	0.0227661	-0.0552368		-2.74	0.022644	0.00274658	-0.00286865	0.0333862	-0.00848389	0.0369263
-2.64	-0.0330811	0.0336304	0.017334	-0.0407715	-0.03125	0.00244141		-2.63999	0.0448614	-0.0145874	-0.0342407	0.0169067	0.0088501	-0.0425415		-2.64	0.0245972	0.00469971	-0.00286865	0.0411987	-0.0111694	0.0349731
-2.53999	-0.0301514	0.0463257	0.0230103	-0.0456543	-0.0126953	0.00537109		-2.53999	0.0419323	-0.0136096	-0.0567005	0.0237439	0.0110486	-0.04547		-2.54	0.00409104	-0.0060408	-0.0136108	0.0460832	-0.0258162	0.0203264
-2.43999	-0.0291748	0.0258179	0.0251465	-0.0622559	-0.015625	0.00634766		-2.43999	0.0546265	-0.0126343	-0.0654907	0.020813	0.0139771	-0.019104		-2.43999	0.00274658	-0.00738525	-0.0247192	0.0584106	-0.0134888	0.0150757
-2.34	-0.0340576	0.0307007	0.0339355	-0.0534668	0.00292969	0.0112305		-2.34	0.0419312	-0.0136108	-0.0859985	0.000305176	-0.00262451	0.00531006		-2.34	-0.00726318	0.000183105	-0.0327759	0.0484009	-0.0391235	0.0128784
-2.24	-0.0487061	0.012146	0.0310059	-0.0427246	0.0292969	-0.00341797		-2.24	0.0282593	-0.0214233	-0.0703735	0.0022583	-0.00653076	0.0346069		-2.24	-0.0314331	-0.00640869	-0.0588989	0.0327759	-0.0613403	-0.0151978
-2.14	-0.00769043	0.00238037	0.0153809	-0.0212402	0.0742188	0.0219727		-2.13999	0.05658	-0.00286865	-0.038147	0.0305786	0.00616455	0.090271		-2.14	-0.0447388	-0.0314331	-0.0526733	0.0187378	-0.0473022	0.0183716
-2.03999	-0.000854492	0.0150757	0.015564	-0.0300293	0.0869141	0.0151367		-2.03999	0.0712262	0.0508405	-0.00201595	0.0549909	0.0403425	0.120543		-2.04	-0.0134899	-0.00409046	-0.0214233	0.0499867	-0.0199596	0.0457142
-1.93999	-0.0057373	0.0258179	0.0212402	-0.017334	0.0976563	0.00634766		-1.93999	0.055603	0.0547485	-0.00787354	0.0549927	0.0462036	0.138123		-1.93999	0.00115967	0.0105591	-0.0119019	0.0646362	-0.00531006	0.0505981
-1.84	-0.00515747	0.0322571	0.0257263	0.0203552	0.113861	0.030365		-1.84	0.062439	0.069397	0.00286865	0.0852661	0.0354614	0.107849		-1.84	-0.00238037	-0.0125122	0.00921631	0.0825806	-0.00689697	0.0880737
-1.74	0.00793457	0.0551147	0.0220337	0.0393066	0.0898438	0.0532227		-1.74	0.0722046	0.0940552	0.039978	0.123596	0.0335083	0.0863647		-1.74	0.0353394	-0.00408936	0.0215454	0.0831909	0.00738525	0.116028
-1.64	0.0104675	0.0830383	0.0101013	0.0418396	0.049408	0.0752869		-1.63999	0.0888003	0.109436	0.0507202	0.129211	0.0325317	0.0619507		-1.64	0.0304565	0.00665283	0.0322876	0.0841675	0.0142212	0.130676
-1.53999	0.0177002	0.119568	0.0270996	0.0783691	0.0292969	0.0981445		-1.53999	0.102474	0.10162	0.0487634	0.133114	0.0481531	0.030697		-1.54	0.0158016	0.0154354	0.0274048	0.0831844	-0.00433998	0.119928
-1.43999	0.0368347	0.138702	0.0462341	0.0994568	0.026947	0.11142		-1.43999	0.0995483	0.100647	0.0458374	0.124329	0.0471802	0.0101929		-1.43999	0.00506592	0.0105591	0.0166626	0.0392456	-0.0150757	0.0994263
-1.34	0.0618286	0.167603	0.0634155	0.128357	0.0343628	0.120789		-1.34	0.117126	0.153381	0.0653687	0.145813	0.0315552	0.00164795		-1.34	0.0213013	0.0299683	0.0328979	0.055481	0.0206909	0.125427
-1.24	0.0802002	0.201599	0.0895996	0.140869	0.0203247	0.109863		-1.24	0.155457	0.188538	0.138855	0.171204	0.0698853	0.0180054		-1.24	0.00213623	0.0298462	0.0352173	0.0363159	-0.0101929	0.0964966
-1.14	0.14035	0.261749	0.120453	0.105316	0.042572	0.20517		-1.13999	0.243094	0.259094	0.24408	0.251526	0.0657349	-0.000549316		-1.14	0.02948	0.0427856	0.0293579	0.038269	0.0230103	0.143372
-1.03999	0.197968	0.317413	0.144867	0.118011	0.121674	0.145599		-1.03999	0.238585	0.242369	0.206359	0.170348	0.121764	0.0164171		-1.04	-0.06916	0.0300831	-0.0184937	0.000175893	-0.0307079	-0.00214344
-0.939995	0.275116	0.289093	0.192719	0.224457	0.149994	0.0770569		-0.939995	0.18512	0.184265	0.135315	0.0719604	0.134705	0.0430298		-0.939995	-0.187317	-0.0704956	-0.0819702	-0.0750122	-0.0949097	-0.113708
-0.839996	0.384094	0.329712	0.282166	0.334229	0.159363	0.105164		-0.839996	0.223572	0.183655	0.121765	0.0393677	0.114563	0.0646362		-0.839996	-0.144958	0.0043335	-0.0286255	-0.0443726	-0.0127563	-0.0825806
-0.739998	0.390564	0.390076	0.31012	0.419189	0.146301	0.153809		-0.739998	0.263855	0.188782	-0.0574341	0.0725708	0.0852661	0.00262451		-0.739998	-0.206848	0.00445557	0.00665283	-0.039856	0.0022583	-0.107849
-0.639999	0.157166	0.478943	0.255615	0.681885	0.146484	0.362183		-0.639992	0.153985	0.182922	0.062439	0.0198364	0.00201416	-0.137268		-0.639999	-0.138489	0.00299072	-0.0377808	0.0297241	-0.0448608	0.00982666
-0.539993	0.153046	0.680695	0.180023	0.51059	0.325958	-0.275116		-0.539993	0.237293	1.41845	0.938221	0.583973	-0.00416213	0.492786		-0.540001	1.27997	0.159604	-0.0997925	0.250059	0.307065	1.49969
-0.439995	0.803253	0.746918	-0.134613	-1.03256	-2.60239	-5.43039		-0.439995	0.3703	0.124084	0.100525	0.339539	-1.15826	-3.20428		-0.439995	2.88318	1.83484	1.73193	3.39819	5.38293	14.7229
-0.339996	0.562042	-0.104889	-0.152435	-1.35037	-2.2955	-4.36728		-0.339996	-1.36932	-3.30304	-3.16608	-2.58087	-2.81549	-5.90131		-0.339996	-1.27319	0.0233154	2.03137	3.45117	6.91443	11.8594
-0.239998	-0.434875	-0.460327	-0.309448	-0.56012	-0.419373	-0.494263		-0.239998	-1.01886	-1.56573	-1.70648	-1.30341	-1.23798	-1.85822		-0.239998	-1.59985	-0.690796	0.282837	1.13708	2.65967	3.32776
-0.139999	-0.609833	-0.409149	-0.230499	-0.00698853	0.391998	1.11435		-0.139992	-0.0455229	0.108643	0.0616455	0.142944	0.522339	1.18225		-0.139999	-0.340637	0.00592041	0.0686646	0.368591	0.851746	1.9588
-0.0399933	-0.487579	-0.40329	-0.0984802	0.16568	0.478668	1.3577		-0.0399933	0.131044	0.231264	0.262392	0.326479	0.697816	1.36737		-0.0400009	-0.0705501	0.196662	0.264526	0.710944	1.42066	2.97974
0.0600052	-0.442841	-0.380035	-0.10849	0.140472	0.5289	1.51572		0.0600052	0.165344	0.28241	0.305725	0.419006	0.709412	1.41156		0.0600052	0.0911865	0.268188	0.516479	1.00586	1.81946	3.77112
0.160004	-0.438934	-0.374176	-0.178741	0.149078	0.646881	1.66574		0.160004	0.182129	0.234009	0.269897	0.460815	0.725464	1.44434		0.160004	0.17926	0.290222	0.634216	1.22211	2.30096	4.49823
0.260002	-0.395386	-0.334534	-0.16217	0.206299	0.717773	1.81708		0.260002	0.215759	0.195374	0.26947	0.39679	0.740784	1.52802		0.260002	0.216431	0.305054	0.755371	1.38843	2.62048	5.01978
0.360001	-0.294617	-0.231812	-0.0402832	0.298096	0.827148	2.02686		0.360008	0.216001	0.190491	0.180603	0.389221	0.767883	1.56097		0.360001	0.23999	0.360718	0.814087	1.58948	2.86523	5.57068
0.460007	-0.273895	-0.14743	0.0343323	0.337555	0.936127	2.18936		0.460007	0.205994	0.24347	0.139832	0.3714	0.817689	1.63031		0.459999	0.209409	0.383603	0.799866	1.72015	3.08453	5.80645
0.560005	-0.25946	-0.129456	0.0878296	0.374268	1.05371	2.37646		0.560005	0.220032	0.234802	0.205383	0.404968	0.874695	1.74518		0.560005	0.185486	0.376526	0.796692	1.67279	3.23956	6.1275
0.660004	-0.206329	-0.0986023	0.0999451	0.412933	1.1705	2.5499		0.660004	0.1828	0.254211	0.227478	0.430237	0.944885	1.83832		0.660004	0.137878	0.346497	0.789368	1.6994	3.32867	6.362
0.760002	-0.209045	-0.0739746	0.136292	0.482483	1.27325	2.72101		0.760002	0.200134	0.291077	0.247253	0.486633	1.01105	1.94989		0.760002	0.148987	0.415466	0.865662	1.75934	3.45697	6.65863
0.860001	-0.177032	-0.0361023	0.172211	0.537933	1.39902	2.90616		0.860008	0.198791	0.294373	0.263	0.506775	1.05536	2.06134		0.860001	0.153503	0.430481	0.898743	1.82562	3.57013	6.80841
0.960007	-0.159454	-0.0177307	0.180817	0.585602	1.49472	3.09677		0.960007	0.20868	0.29303	0.281189	0.544007	1.09503	2.15179		0.959999	0.155456	0.462463	0.935364	1.83685	3.6087	6.95563
1.06001	-0.135223	0.0127258	0.226898	0.647308	1.57755	3.28116		1.06001	0.204285	0.301086	0.316589	0.578674	1.14874	2.23285		1.06001	0.165466	0.469788	0.968079	1.88519	3.64801	7.04767
1.16	-0.127808	0.0307007	0.250732	0.718018	1.66895	3.44873		1.16	0.192322	0.299622	0.359314	0.598694	1.19659	2.29437		1.16	0.178284	0.470886	1.0141	1.94684	3.69452	7.16449
1.26	-0.113159	0.0285645	0.281006	0.772522	1.77228	3.62158		1.26	0.17865	0.298157	0.386658	0.644104	1.24347	2.38934		1.26	0.18634	0.444519	1.03192	1.992	3.75092	7.30878
1.36	-0.068634	0.0586243	0.318512	0.845551	1.88437	3.81729		1.36001	0.176697	0.296936	0.406189	0.670227	1.29425	2.49823		1.36	0.174744	0.445129	1.05548	2.03436	3.81012	7.37384
1.46001	-0.0434265	0.0849915	0.379242	0.905121	2.00253	4.01083		1.46001	0.188048	0.295348	0.417541	0.679626	1.32977	2.61236		1.46	0.156677	0.447326	1.07062	2.05682	3.85724	7.47174
1.56001	-0.0393372	0.128937	0.39975	0.967438	2.10782	4.23056		1.56001	0.190735	0.29657	0.410461	0.701843	1.36029	2.6944		1.56001	0.130798	0.440979	1.09283	2.08612	3.88019	7.50836
1.66	-0.0145264	0.142029	0.426514	1.03052	2.18066	4.42023		1.66	0.197205	0.295959	0.391541	0.735657	1.40265	2.7785		1.66	0.12677	0.452576	1.09344	2.0965	3.92108	7.56293
1.76	0.0255127	0.170349	0.474365	1.09399	2.29688	4.61963		1.76	0.199402	0.33136	0.406189	0.782776	1.46613	2.90302		1.76	0.132385	0.484802	1.13226	2.12091	3.98065	7.64398
1.86	0.0518799	0.211182	0.515198	1.1438	2.38654	4.82178		1.86001	0.203065	0.337708	0.393494	0.807922	1.51398	3.00824		1.86	0.12616	0.468323	1.14166	2.12592	4.02594	7.68414
1.96001	0.0592957	0.219757	0.531586	1.22037	2.48691	5.00967		1.96001	0.223938	0.349304	0.421447	0.85028	1.57709	3.11896		1.96	0.153504	0.492982	1.1651	2.14472	4.07477	7.74786
2.06001	0.0620422	0.247101	0.556976	1.27426	2.59042	5.19833		2.06001	0.213806	0.347717	0.419861	0.89093	1.63605	3.22211		2.06001	0.147644	0.503967	1.1651	2.15961	4.10797	7.80182
2.16	0.0635986	0.259216	0.587463	1.30786	2.70605	5.36865		2.16	0.225525	0.344543	0.416687	0.926086	1.69733	3.33344		2.16	0.160339	0.503723	1.15631	2.17377	4.13434	7.83868
2.26	0.0635986	0.267029	0.615967	1.34302	2.8045	5.56982		2.26	0.246643	0.351257	0.433167	0.960876	1.75677	3.4588		2.26	0.174988	0.49762	1.15997	2.17206	4.15875	7.86896
2.36	0.0704346	0.270752	0.634521	1.3819	2.88672	5.73956		2.36001	0.248596	0.351257	0.439026	0.98114	1.7724	3.56158		2.36	0.187927	0.492249	1.16632	2.17719	4.16583	7.91705
2.46001	0.0782471	0.291443	0.661865	1.42798	2.99023	5.93213		2.46001	0.248718	0.362366	0.4599	1.00324	1.8194	3.66254		2.46	0.201111	0.491028	1.16901	2.18768	4.18683	7.94586
2.56001	0.0821533	0.297302	0.702881	1.46704	3.09375	6.11182		2.56001	0.246643	0.372742	0.465149	1.0351	1.8681	3.75372		2.56001	0.194519	0.487854	1.1651	2.20209	4.21735	7.97638
2.66	0.0845032	0.320343	0.718903	1.5018	3.16641	6.29581		2.66	0.255798	0.380676	0.481384	1.08014	1.91632	3.84027		2.66	0.196472	0.479309	1.14825	2.1994	4.24664	7.98419
2.76	0.0948486	0.345154	0.74292	1.55786	3.2666	6.48584		2.76	0.252502	0.392273	0.495667	1.10931	1.9599	3.95807		2.76	0.199036	0.477966	1.15009	2.19415	4.23944	8.01801
2.86	0.102264	0.358429	0.765961	1.61411	3.358	6.68271		2.86001	0.249695	0.400452	0.501892	1.13898	2.02545	4.06976		2.86	0.177917	0.474426	1.13483	2.18866	4.24762	8.03986
2.96001	0.100708	0.38031	0.77417	1.65631	3.45801	6.88037		2.96001	0.255433	0.406922	0.513001	1.14935	2.07611	4.16998		2.96	0.176331	0.482606	1.14032	2.20075	4.26093	8.05585
3.06001	0.0968018	0.386963	0.813232	1.677	3.53418	7.06281		3.06001	0.266541	0.416077	0.531189	1.15656	2.13214	4.28534		3.06001	0.177917	0.492004	1.13947	2.20038	4.26715	8.07501
3.16	0.104614	0.392029	0.844482	1.71997	3.63654	7.23975		3.16	0.280823	0.431091	0.541565	1.19232	2.17572	4.40045		3.16	0.182434	0.510193	1.14325	2.2049	4.29193	8.09711
3.26	0.102081	0.398468	0.86734	1.74789	3.71445	7.44345		3.26	0.293884	0.431702	0.560486	1.23346	2.24542	4.51117		3.26	0.187683	0.507629	1.14264	2.22186	4.30035	8.12189
3.36	0.118286	0.413513	0.887451	1.79028	3.80957	7.61865		3.36001	0.30536	0.430725	0.557556	1.24933	2.29596	4.59418		3.36	0.188049	0.509216	1.14105	2.22931	4.3078	8.13715
3.46001	0.127075	0.406677	0.911865	1.81158	3.89844	7.80713		3.46001	0.322814	0.443054	0.57843	1.27924	2.35443	4.70099		3.46	0.191589	0.506409	1.15436	2.24603	4.31989	8.16168
3.56001	0.135468	0.430695	0.935883	1.87582	3.97794	7.99326		3.56001	0.316345	0.448303	0.579041	1.2923	2.40851	4.80707		3.56001	0.199036	0.513123	1.15985	2.25275	4.32343	8.16644
3.66	0.143677	0.437744	0.951904	1.9231	4.0752	8.17218		3.66	0.320862	0.455505	0.587463	1.2995	2.46381	4.90924		3.66	0.203308	0.525208	1.15826	2.27655	4.33038	8.19025
3.76	0.14856	0.449646	0.965393	1.97681	4.17969	8.34033		3.76	0.327087	0.470764	0.607361	1.32062	2.52863	5.01898		3.76	0.209167	0.519348	1.15045	2.27264	4.33746	8.22345
3.86	0.150513	0.475037	0.984131	2.03345	4.27344	8.53174		3.86001	0.329651	0.463562	0.610657	1.33295	2.57294	5.09772		3.86	0.198792	0.512878	1.14984	2.27325	4.34198	8.23383
3.96001	0.157349	0.491638	1.00464	2.07153	4.37402	8.70654		3.96001	0.335633	0.470765	0.636658	1.35968	2.62628	5.17987		3.96	0.202331	0.522278	1.14948	2.28217	4.34235	8.25568
4.06001	0.156372	0.494568	1.01929	2.10651	4.4754	8.86456		4.06001	0.344299	0.480164	0.651917	1.37103	2.6767	5.25885		4.06001	0.206848	0.515076	1.14423	2.28595	4.34686	8.26093
4.16	0.167908	0.503357	1.03198	2.14771	4.55957	9.05811		4.16	0.342712	0.488342	0.660095	1.39166	2.72589	5.35101		4.16	0.208191	0.520325	1.15338	2.28534	4.36456	8.28497
4.26	0.166321	0.522095	1.05737	2.2016	4.64471	9.25262		4.26	0.340759	0.485168	0.667908	1.41046	2.76959	5.42914		4.26	0.207214	0.515442	1.14264	2.28436	4.35895	8.30353
4.36	0.184692	0.531494	1.07495	2.25708	4.74707	9.43701		4.36001	0.353089	0.490906	0.677063	1.4306	2.81049	5.52032		4.36	0.204895	0.520935	1.14105	2.284	4.37421	8.31879
4.46001	0.186646	0.542419	1.10034	2.29419	4.8291	9.62726		4.46001	0.357361	0.501038	0.680603	1.45441	2.86163	5.62933		4.46	0.192322	0.527893	1.13873	2.28241	4.37653	8.33087
4.56001	0.187622	0.566833	1.12671	2.35376	4.92462	9.79736		4.56001	0.374329	0.50946	0.702698	1.4765	2.91693	5.71783		4.56001	0.191223	0.524841	1.15399	2.29645	4.38593	8.34027
4.66	0.186646	0.579529	1.14526	2.38678	5.02246	9.97607		4.66	0.36322	0.516663	0.715759	1.50787	2.95612	5.80511		4.66	0.197449	0.536926	1.16022	2.30585	4.39606	8.35626
4.76	0.20813	0.585388	1.17065	2.44263	5.12793	10.1577		4.76	0.376892	0.531067	0.721619	1.54034	3.01007	5.93011		4.76	0.192566	0.532043	1.15533	2.30878	4.39191	8.36896
4.86	0.202087	0.588318	1.19196	2.4729	5.19922	10.3384		4.86001	0.392151	0.539734	0.727844	1.58099	3.05658	6.04108		4.86	0.187317	0.532654	1.15009	2.30548	4.38397	8.38007
4.96001	0.198944	0.595734	1.20834	2.50571	5.28867	10.5099		4.96001	0.398376	0.532287	0.739197	1.6087	3.10968	6.13788		4.96	0.19159	0.523987	1.16217	2.30389	4.3941	8.38751
5.06001	0.196411	0.611572	1.22729	2.55005	5.37872	10.6937		5.06001	0.392883	0.537781	0.754456	1.61224	3.14911	6.23444		5.06001	0.190002	0.528748	1.16644	2.31329	4.4035	8.41449
5.16	0.204224	0.63031	1.2644	2.60944	5.45215	10.8745		5.16	0.3974	0.548889	0.759705	1.62213	3.20441	6.32758		5.16	0.1828	0.522278	1.16315	2.31732	4.4068	8.42169
5.26	0.210083	0.634216	1.26831	2.65942	5.5498	11.0386		5.26	0.393494	0.548889	0.765564	1.63702	3.27472	6.43695		5.26	0.183777	0.53302	1.17194	2.32343	4.41632	8.43829
5.36	0.20871	0.642609	1.29819	2.6893	5.63632	11.2188		5.36001	0.39801	0.558044	0.778625	1.66693	3.3183	6.53131		5.36	0.173645	0.522888	1.16571	2.3172	4.42303	8.4516
5.46001	0.226685	0.654724	1.32007	2.75806	5.71875	11.3958		5.46001	0.3974	0.554749	0.781189	1.68585	3.36261	6.61542		5.46	0.167908	0.524964	1.17096	2.31854	4.43219	8.47052
5.56001	0.242889	0.674835	1.35269	2.84457	5.81387	11.5772		5.56001	0.405212	0.564514	0.802673	1.72491	3.40631	6.69867		5.56001	0.181458	0.542419	1.17548	2.33087	4.43671	8.4953
5.66	0.251892	0.688904	1.37573	2.89771	5.89941	11.7534		5.66	0.394226	0.554749	0.810486	1.73468	3.44464	6.77875		5.66	0.172058	0.536926	1.16998	2.32147	4.43512	8.49493
5.76	0.255981	0.701599	1.40015	2.94751	6.00781	11.9419		5.76	0.405823	0.567078	0.816956	1.77509	3.5058	6.87506		5.76	0.173035	0.541809	1.17365	2.32709	4.4361	8.51154
5.86	0.2677	0.713318	1.43726	3.01001	6.08008	12.1274		5.86001	0.413635	0.569031	0.8255	1.79779	3.54877	6.94147		5.86	0.172668	0.541443	1.17255	2.33575	4.44232	8.52679
5.96001	0.274536	0.7229	1.47534	3.07037	6.17285	12.3315		5.96001	0.411072	0.569153	0.835876	1.81866	3.58331	7.02753		5.96	0.172058	0.544739	1.18365	2.33514	4.44879	8.53986
6.06001	0.286835	0.732452	1.49039	3.12875	6.26913	12.5282		6.06001	0.415955	0.575256	0.836853	1.84113	3.64874	7.11957		6.06001	0.165955	0.540588	1.18463	2.34003	4.44586	8.5506
6.16	0.287231	0.736755	1.51733	3.18384	6.34845	12.6978		6.16	0.42865	0.593811	0.843689	1.87335	3.69342	7.22211		6.16	0.170105	0.540833	1.18365	2.33514	4.45465	8.56134
6.26	0.29895	0.742615	1.54663	3.21899	6.44531	12.8931		6.26	0.444641	0.60321	0.86676	1.89447	3.74506	7.32135		6.26	0.173645	0.548279	1.18719	2.34259	4.46796	8.56366
6.36	0.309296	0.764679	1.57846	3.25473	6.55527	13.0577		6.36001	0.442322	0.613342	0.890564	1.91315	3.80402	7.40765		6.36	0.169739	0.538513	1.18988	2.33942	4.47382	8.57269
6.46001	0.319458	0.774841	1.59253	3.31061	6.64941	13.2397		6.46001	0.438049	0.607117	0.898743	1.93549	3.85052	7.47638		6.46	0.173035	0.551575	1.20221	2.34589	4.47711	8.57404
6.56001	0.332947	0.78833	1.61304	3.3479	6.75195	13.4388		6.56001	0.450134	0.614075	0.906189	1.95538	3.89581	7.57367		6.56001	0.168152	0.546692	1.20514	2.34686	4.48663	8.58087
6.66	0.331177	0.796326	1.63354	3.37427	6.81427	13.6128		6.66	0.440369	0.621155	0.912048	1.98077	3.9317	7.65375		6.66	0.161072	0.539612	1.19733	2.34491	4.48395	8.58868
6.76	0.338593	0.813507	1.65854	3.41879	6.91464	13.8136		6.76	0.448547	0.622742	0.925354	2.00385	3.97943	7.76862		6.76	0.15802	0.538513	1.19696	2.34259	4.49139	8.60394
6.86	0.338989	0.819763	1.67731	3.46606	7.00098	13.9956		6.86001	0.444275	0.638733	0.93158	2.01276	4.02472	7.86273		6.86	0.15448	0.544739	1.19733	2.33905	4.48785	8.61407
6.96001	0.340942	0.835388	1.70972	3.49536	7.09668	14.1714		6.96001	0.43512	0.645203	0.942688	2.02435	4.07611	7.95514		6.96	0.152161	0.54242	1.18793	2.3465	4.49725	8.62152
7.06001	0.345825	0.844177	1.73413	3.54596	7.20313	14.3353		7.06001	0.440369	0.640686	0.951111	2.04523	4.1153	8.03729		7.06001	0.156433	0.556458	1.19342	2.33978	4.50153	8.63434
7.16	0.352661	0.856873	1.75659	3.59692	7.30371	14.5073		7.16	0.443298	0.638489	0.963806	2.07159	4.1546	8.11761		7.16	0.159363	0.559387	1.20026	2.34393	4.513	8.64825
7.26	0.359894	0.873077	1.77084	3.64243	7.41953	14.6915		7.26	0.442322	0.642639	0.974548	2.08234	4.19269	8.19672		7.26	0.169861	0.558167	1.20612	2.33807	4.52203	8.65802
7.36	0.377655	0.892426	1.79996	3.69809	7.51505	14.8643		7.36001	0.443298	0.651428	0.985291	2.11847	4.24445	8.27777		7.36	0.158997	0.56488	1.2077	2.33966	4.53925	8.67328
7.46001	0.380981	0.898865	1.81812	3.73657	7.58203	15.0356		7.46001	0.454407	0.657899	0.989808	2.13153	4.26849	8.36823		7.46	0.169739	0.563904	1.21259	2.34845	4.54413	8.67816
7.56001	0.388794	0.90863	1.83374	3.77173	7.67578	15.2005		7.56001	0.452698	0.66864	0.999329	2.16302	4.33002	8.46564		7.56001	0.174988	0.565247	1.21783	2.34857	4.55328	8.69513
7.66	0.39563	0.921326	1.8562	3.80786	7.75293	15.3706		7.66	0.455017	0.667053	1.01263	2.19464	4.39288	8.55511		7.66	0.176941	0.576965	1.22955	2.35565	4.55133	8.70685
7.76	0.391724	0.921326	1.87183	3.86334	7.83887	15.5679		7.76	0.450134	0.675842	1.02142	2.22491	4.44147	8.63812		7.76	0.176941	0.576965	1.23419	2.37128	4.55719	8.72125
7.86	0.410278	0.934021	1.89233	3.89868	7.93164	15.7583		7.86001	0.45697	0.671692	1.03802	2.24152	4.47687	8.71136		7.86	0.171082	0.56012	1.22565	2.35565	4.56378	8.72833
7.96001	0.414185	0.947693	1.91382	3.9436	8.00586	15.9399		7.96001	0.472595	0.669006	1.04779	2.25909	4.51593	8.79926		7.96	0.161072	0.554505	1.21686	2.36053	4.55817	8.72345
8.06001	0.421021	0.956482	1.9234	3.99146	8.08496	16.1011		8.06001	0.473328	0.676819	1.04974	2.28839	4.55499	8.8703		8.06001	0.160583	0.552795	1.22296	2.36469	4.57404	8.73932
8.16	0.427277	0.963898	1.93588	4.01254	8.17911	16.2882		8.16	0.482605	0.694641	1.06171	2.31403	4.62164	8.97137		8.16	0.165222	0.565247	1.2276	2.36932	4.57867	8.74396
8.26	0.427856	0.989502	1.97437	4.06665	8.27148	16.472		8.26	0.476501	0.69635	1.06219	2.34186	4.65265	9.05511		8.26	0.167175	0.56134	1.23346	2.36542	4.59039	8.75568
8.36	0.434692	0.997498	1.99292	4.09576	8.34082	16.6597		8.36001	0.472595	0.694397	1.06927	2.36652	4.70026	9.14301		8.36	0.179871	0.570129	1.23126	2.37299	4.60309	8.76837
8.46001	0.447388	1.01215	2.01147	4.14673	8.43359	16.8521		8.46001	0.481384	0.694153	1.09174	2.38507	4.7298	9.22797		8.46	0.175965	0.565003	1.23248	2.37421	4.60504	8.77032
8.56001	0.449341	1.02386	2.02905	4.1897	8.51758	17.0356		8.56001	0.484314	0.706116	1.10443	2.40753	4.77765	9.33051		8.56001	0.17572	0.565247	1.23151	2.38104	4.61578	8.78571
8.66	0.457153	1.03168	2.05835	4.23853	8.59961	17.2271		8.66	0.480164	0.709045	1.11517	2.41437	4.81183	9.41425		8.66	0.182068	0.564514	1.24445	2.38031	4.62286	8.79987
8.76	0.463989	1.03851	2.07379	4.27466	8.69122	17.4058		8.76	0.482971	0.708679	1.12653	2.43939	4.83881	9.50104		8.76	0.18573	0.56427	1.23834	2.38007	4.63898	8.79767
8.86	0.467499	1.04398	2.1058	4.32309	8.77402	17.5811		8.86001	0.489808	0.721375	1.138	2.46185	4.87885	9.5899		8.86	0.200378	0.565247	1.24713	2.38885	4.63727	8.80841
8.96001	0.476105	1.06155	2.11948	4.36801	8.87167	17.746		8.96001	0.49115	0.720764	1.14642	2.48541	4.92194	9.6889		8.96	0.196472	0.573059	1.24396	2.38568	4.63531	8.82013
9.06001	0.488403	1.06372	2.13843	4.41901	8.9668	17.9243		9.06001	0.500916	0.732483	1.15228	2.50031	4.96613	9.77679		9.06001	0.189636	0.568909	1.2403	2.38202	4.6441	8.82501
9.16	0.487427	1.08148	2.15698	4.45825	9.0459	18.1147		9.16	0.504822	0.727356	1.16205	2.52374	5.00128	9.86737		9.16	0.201355	0.570129	1.24225	2.38397	4.64606	8.83087
9.26	0.49231	1.09808	2.18335	4.52368	9.12109	18.2896		9.26	0.505798	0.739319	1.1767	2.55011	5.05499	9.95746		9.26	0.202698	0.572693	1.23505	2.38849	4.64276	8.85297
9.36	0.502075	1.10785	2.21265	4.55884	9.19531	18.4692		9.36001	0.520203	0.749084	1.20209	2.5755	5.08624	10.0473		9.36	0.209778	0.578552	1.24091	2.40411	4.66034	8.85883
9.46001	0.508911	1.11273	2.24762	4.59888	9.3045	18.644		9.46001	0.534363	0.754212	1.2099	2.60407	5.13824	10.1403		9.46	0.221863	0.580872	1.24323	2.40643	4.66534	8.86969
9.56001	0.514771	1.11859	2.25659	4.63599	9.40723	18.8101		9.56001	0.534119	0.765686	1.2226	2.6358	5.17584	10.226		9.56001	0.224792	0.585754	1.24811	2.40936	4.67145	8.88361
9.66	0.51828	1.13187	2.27573	4.68832	9.52402	18.9823		9.66	0.527283	0.762756	1.22748	2.63409	5.20734	10.3149		9.66	0.226746	0.581848	1.25006	2.414	4.67535	8.89532
9.76	0.529236	1.14594	2.30933	4.73169	9.62012	19.1597		9.76	0.544861	0.779114	1.24506	2.65753	5.26398	10.3976		9.76	0.231628	0.59137	1.25494	2.41425	4.69586	8.90997
9.86	0.537231	1.14771	2.32202	4.78424	9.70703	19.3286		9.86001	0.541932	0.775452	1.24603	2.67609	5.30597	10.4741		9.86	0.233582	0.59259	1.26154	2.42401	4.69781	8.92755
9.96001	0.546997	1.16058	2.34741	4.82642	9.80859	19.5024		9.96001	0.552428	0.783263	1.26752	2.70343	5.35089	10.5659		9.96	0.231262	0.590271	1.26239	2.4256	4.70526	8.94086
10.06	0.558716	1.1684	2.37866	4.87915	9.89648	19.6841		10.06	0.544861	0.7901	1.28802	2.71613	5.39874	10.6489		10.06	0.221252	0.591248	1.25751	2.42657	4.70624	8.94183
10.16	0.557343	1.19241	2.39761	4.92856	9.99472	19.8585		10.16	0.551331	0.802429	1.2984	2.72845	5.45404	10.7432		10.16	0.225769	0.604309	1.2569	2.42987	4.70831	8.9549
10.26	0.549927	1.19476	2.40894	4.96606	10.0889	20.0269		10.26	0.55426	0.7995	1.30597	2.75751	5.49481	10.8223		10.26	0.229675	0.604309	1.27057	2.43378	4.71149	8.95758
10.36	0.535278	1.19379	2.42358	5.0061	10.1922	20.2005		10.36	0.556579	0.811584	1.32318	2.79034	5.54718	10.9203		10.36	0.231628	0.602356	1.27448	2.42987	4.70953	8.96857
10.46	0.548553	1.20316	2.45444	5.06039	10.2848	20.3849		10.46	0.550721	0.810364	1.32123	2.80988	5.56671	11.0004		10.46	0.221863	0.595276	1.27448	2.42474	4.71539	8.98029
10.56	0.54895	1.22113	2.48804	5.11041	10.3555	20.5649		10.56	0.555603	0.812561	1.33978	2.83429	5.63019	11.092		10.56	0.216003	0.590637	1.27325	2.42401	4.72516	8.98029
10.66	0.549744	1.22699	2.50952	5.16235	10.459	20.7466		10.66	0.575134	0.828186	1.34564	2.86945	5.66925	11.183		10.66	0.215637	0.588318	1.27606	2.43341	4.7287	8.99359
10.76	0.568481	1.25433	2.52905	5.20923	10.5469	20.9185		10.76	0.57196	0.828186	1.35931	2.89288	5.71417	11.2573		10.76	0.221252	0.591248	1.2829	2.44611	4.73553	9.01019
10.86	0.565552	1.26001	2.54565	5.25708	10.6436	21.103		10.86	0.568543	0.83136	1.36835	2.92145	5.75128	11.3347		10.86	0.216003	0.580872	1.27252	2.44159	4.73102	9.00568
10.96	0.577271	1.27289	2.56128	5.28247	10.7295	21.2886		10.96	0.572204	0.836975	1.38251	2.94537	5.78741	11.4164		10.96	0.226745	0.580627	1.28326	2.45624	4.73663	9.01056
11.06	0.588989	1.29437	2.59058	5.35083	10.8389	21.4722		11.06	0.586853	0.845764	1.39252	2.96515	5.83136	11.4955		11.06	0.223816	0.573059	1.28229	2.45331	4.73688	9.01349
11.16	0.594849	1.30023	2.62183	5.38794	10.9139	21.6566		11.16	0.585876	0.840881	1.3974	2.98956	5.85968	11.5695		11.16	0.232605	0.575989	1.28912	2.46014	4.74957	9.03473
11.26	0.603638	1.32074	2.63531	5.43774	11.0039	21.8325		11.26	0.590759	0.854309	1.40619	3.0257	5.90167	11.6635		11.26	0.236145	0.581482	1.30048	2.46564	4.75507	9.04926
11.36	0.605194	1.33011	2.66342	5.47525	11.0914	22.0099		11.36	0.5849	0.84967	1.41205	3.03937	5.93683	11.7319		11.36	0.235535	0.578918	1.29669	2.46771	4.75836	9.06232
11.46	0.629028	1.33832	2.69116	5.53345	11.1836	22.1919		11.46	0.5849	0.853577	1.42181	3.0589	5.97003	11.7885		11.46	0.238099	0.577576	1.30829	2.4715	4.76093	9.08051
11.56	0.61731	1.34222	2.70093	5.56665	11.2852	22.3638		11.56	0.58844	0.862976	1.43707	3.08978	6.01068	11.878		11.56	0.235291	0.584534	1.31647	2.47968	4.7691	9.09454
11.66	0.629608	1.36429	2.72885	5.61996	11.3717	22.5499		11.66	0.60614	0.870178	1.45795	3.11066	6.06158	11.9536		11.66	0.233582	0.573059	1.31549	2.48846	4.77863	9.10333
11.76	0.630981	1.3606	2.75171	5.67212	11.4492	22.7259		11.76	0.615784	0.89032	1.47687	3.15033	6.10638	12.0401		11.76	0.231628	0.565247	1.31354	2.48651	4.77594	9.11115
11.86	0.644653	1.37347	2.76343	5.72485	11.5399	22.9087		11.86	0.617126	0.897522	1.48138	3.16608	6.14288	12.1242		11.86	0.235535	0.576965	1.30768	2.49042	4.77985	9.12482
11.96	0.640564	1.38422	2.78003	5.77075	11.6006	23.0601		11.96	0.620057	0.896546	1.48236	3.1839	6.18683	12.2241		11.96	0.229675	0.576965	1.30963	2.49042	4.77985	9.13654
12.06	0.651489	1.39984	2.81598	5.81177	11.6885	23.2319		12.06	0.627869	0.912903	1.49994	3.2132	6.21027	12.3217		12.06	0.227356	0.560974	1.30927	2.48029	4.78925	9.14203
12.16	0.659882	1.41995	2.8353	5.86313	11.7965	23.4161		12.16	0.626892	0.911194	1.50287	3.23175	6.26007	12.3911		12.16	0.227722	0.557434	1.30963	2.46967	4.78961	9.15607
12.26	0.663208	1.4389	2.87183	5.89459	11.8955	23.5991		12.26	0.641541	0.923889	1.51166	3.25812	6.32037	12.4936		12.26	0.235535	0.564026	1.31622	2.4826	4.79938	9.17242
12.36	0.664185	1.45941	2.89429	5.94556	11.9824	23.7915		12.36	0.64154	0.935608	1.52338	3.26593	6.35089	12.5737		12.36	0.233337	0.562317	1.31451	2.48749	4.7984	9.18634
12.46	0.672974	1.47211	2.90698	5.98755	12.0752	23.9839		12.46	0.637635	0.931702	1.51947	3.28156	6.38214	12.6596		12.46	0.239075	0.568787	1.32098	2.49396	4.80365	9.19672
12.56	0.683716	1.47504	2.93335	6.04517	12.1523	24.1497		12.56	0.643494	0.948547	1.5351	3.30817	6.41461	12.7682		12.56	0.244324	0.574036	1.32623	2.49921	4.81793	9.21368
12.66	0.688599	1.49359	2.95776	6.08911	12.2342	24.3335		12.66	0.651306	0.951233	1.54681	3.32135	6.45245	12.851		12.66	0.25116	0.565247	1.33307	2.49628	4.82477	9.23029
12.76	0.703247	1.50824	2.99194	6.13306	12.3301	24.5083		12.76	0.660095	0.965881	1.56146	3.34503	6.50226	12.9348		12.76	0.247253	0.557434	1.32916	2.49237	4.82086	9.22638
12.86	0.700317	1.50415	3.01636	6.18677	12.417	24.7046		12.86	0.662048	0.978333	1.56927	3.37042	6.53424	13.02		12.86	0.241028	0.551208	1.33466	2.49591	4.8244	9.23969
12.96	0.7052	1.52777	3.03882	6.23071	12.5156	24.895		12.96	0.662049	0.98346	1.56537	3.37824	6.57843	13.0961		12.96	0.246277	0.553284	1.33795	2.49921	4.82965	9.24298
13.06	0.721222	1.54691	3.0607	6.28305	12.6305	25.0841		13.06	0.664001	0.999084	1.57709	3.39972	6.62531	13.1684		13.06	0.24884	0.551208	1.33929	2.50177	4.83807	9.25726
13.16	0.728638	1.55902	3.0896	6.31549	12.7227	25.2544		13.16	0.676697	1.00787	1.59174	3.42413	6.66534	13.2436		13.16	0.254822	0.56427	1.34576	2.50775	4.85895	9.27032
13.26	0.73645	1.57074	3.10522	6.35376	12.7949	25.4243		13.26	0.681213	1.00458	1.60089	3.44623	6.70697	13.3438		13.26	0.244324	0.56427	1.35162	2.50702	4.85895	9.27301
13.36	0.743866	1.57816	3.13217	6.39828	12.8766	25.6044		13.36	0.68219	1.00555	1.61871	3.46552	6.75287	13.4053		13.36	0.246277	0.566223	1.35748	2.49921	4.8609	9.284
13.46	0.750122	1.60199	3.15991	6.43188	12.9774	25.7661		13.46	0.682556	1.00787	1.62299	3.48468	6.7923	13.4846		13.46	0.246277	0.556458	1.35748	2.50702	4.85382	9.284
13.56	0.745239	1.61078	3.18433	6.4856	13.0518	25.9312		13.56	0.680359	1.02252	1.63177	3.50519	6.8421	13.5629		13.56	0.25116	0.56134	1.35651	2.51581	4.85406	9.30646
13.66	0.751099	1.62054	3.20581	6.52271	13.1416	26.1323		13.66	0.68158	1.02838	1.64349	3.51691	6.88898	13.6528		13.66	0.25177	0.561951	1.35516	2.51642	4.85468	9.31097
13.76	0.756958	1.63226	3.23315	6.55786	13.2354	26.314		13.76	0.690369	1.03009	1.65814	3.53937	6.92316	13.7338		13.76	0.247253	0.5672	1.36627	2.52167	4.86774	9.32599
13.86	0.757935	1.64301	3.25171	6.59399	13.3398	26.5044		13.86	0.699157	1.03424	1.66302	3.56573	6.99127	13.8246		13.86	0.246887	0.572693	1.36273	2.5213	4.87128	9.33148
13.96	0.755981	1.65277	3.26733	6.63501	13.4141	26.6567		13.96	0.697205	1.0401	1.66888	3.58136	7.02765	13.8813		13.96	0.252869	0.580628	1.36334	2.52655	4.87653	9.3504
14.06	0.764771	1.66351	3.2937	6.67896	13.5049	26.8198		14.06	0.690369	1.04303	1.68158	3.60577	7.06964	13.9604		14.06	0.247253	0.575012	1.37408	2.52753	4.88141	9.36505
14.16	0.77063	1.68109	3.31909	6.73169	13.5771	27.0171		14.16	0.695862	1.05634	1.69562	3.62958	7.12006	14.0499		14.16	0.249207	0.578918	1.37018	2.53217	4.88922	9.36896
14.26	0.764771	1.67798	3.32495	6.76099	13.6717	27.1995		14.26	0.699158	1.06744	1.70013	3.65167	7.16046	14.1528		14.26	0.249207	0.578918	1.37018	2.53143	4.89313	9.36774
14.36	0.776886	1.69827	3.34409	6.79849	13.7603	27.3683		14.36	0.706604	1.07098	1.71735	3.6806	7.20111	14.2403		14.36	0.243347	0.582825	1.37408	2.53729	4.89581	9.37677
14.46	0.787231	1.71722	3.37164	6.83813	13.8691	27.5474		14.46	0.70697	1.07135	1.71771	3.7005	7.23859	14.3098		14.46	0.261902	0.575989	1.36725	2.53632	4.90387	9.39337
14.56	0.800903	1.71722	3.38452	6.88696	13.9336	27.7212		14.56	0.708923	1.08307	1.72943	3.72198	7.27838	14.3871		14.56	0.270691	0.586731	1.37799	2.55096	4.91461	9.39825
14.66	0.811249	1.73734	3.41245	6.93442	14.0357	27.8936		14.66	0.707703	1.0733	1.72943	3.74347	7.31866	14.4614		14.66	0.271301	0.591248	1.38446	2.55548	4.91522	9.39886
14.76	0.815552	1.75531	3.44019	6.97583	14.1318	28.062		14.76	0.710876	1.08893	1.73724	3.75128	7.3421	14.559		14.76	0.272278	0.582458	1.38544	2.55646	4.92206	9.41742
14.86	0.821411	1.75922	3.46558	7.01685	14.208	28.2222		14.86	0.711853	1.08282	1.7558	3.78156	7.38409	14.6362		14.86	0.272644	0.588684	1.37604	2.55682	4.92633	9.43146
14.96	0.83313	1.77484	3.49292	7.07544	14.29	28.3999		14.96	0.723571	1.09186	1.7597	3.8089	7.41925	14.7006		14.96	0.278503	0.602356	1.39166	2.55682	4.93219	9.44122
15.06	0.83313	1.79242	3.49683	7.1145	14.374	28.5737		15.06	0.721619	1.09186	1.76361	3.82648	7.45245	14.7944		15.06	0.280212	0.58844	1.39142	2.55975	4.93317	9.43829
15.16	0.838013	1.80902	3.52515	7.15063	14.4629	28.7603		15.16	0.739197	1.11334	1.78119	3.85382	7.49152	14.8725		15.16	0.28241	0.590637	1.38385	2.55682	4.9361	9.44708
15.26	0.850708	1.81976	3.55542	7.18677	14.5537	28.9409		15.26	0.742126	1.11627	1.78412	3.86139	7.51788	14.9496		15.26	0.28241	0.590637	1.39362	2.57245	4.95172	9.46075
15.36	0.849731	1.83246	3.57007	7.24829	14.6289	29.0962		15.36	0.746033	1.12018	1.78876	3.87042	7.54791	15.0375		15.36	0.281433	0.597473	1.39264	2.56439	4.96051	9.47736
15.46	0.854614	1.85101	3.60229	7.2981	14.7041	29.2983		15.46	0.739807	1.12567	1.80133	3.89935	7.58588	15.1153		15.46	0.28534	0.59552	1.4024	2.57343	4.97028	9.49103
15.56	0.86496	1.85941	3.61734	7.32877	14.7711	29.4638		15.56	0.739197	1.13092	1.81049	3.91437	7.61066	15.1948		15.56	0.283997	0.598083	1.39911	2.58185	4.96893	9.4975
15.66	0.877075	1.87543	3.64819	7.3772	14.8582	29.6353		15.66	0.751526	1.1413	1.82281	3.95599	7.6601	15.2774		15.66	0.291809	0.598083	1.40302	2.58185	4.97675	9.50018
15.76	0.8927	1.89301	3.67749	7.43188	14.9395	29.8325		15.76	0.760681	1.14264	1.83197	3.97491	7.69855	15.3557		15.76	0.284363	0.604309	1.40143	2.57831	4.98492	9.50763
15.86	0.899536	1.89868	3.7019	7.46411	15.0205	30.0093		15.86	0.759705	1.14362	1.84662	3.9837	7.73859	15.4008		15.86	0.277527	0.607239	1.3985	2.58124	4.99054	9.51447
15.96	0.904419	1.90863	3.72241	7.52173	15.1172	30.2056		15.96	0.758484	1.14362	1.85053	4.00909	7.76984	15.4809		15.96	0.28827	0.602357	1.39362	2.58222	4.99078	9.52521
16.06	0.910858	1.92484	3.74057	7.56528	15.2115	30.3995		16.06	0.763611	1.1424	1.85052	4.03253	7.82062	15.5571		16.06	0.30072	0.617981	1.40216	2.59589	5.00446	9.53888
16.16	0.907166	1.93207	3.76733	7.59985	15.2949	30.5747		16.16	0.767517	1.14752	1.86615	4.03644	7.84991	15.6215		16.16	0.284363	0.605042	1.3858	2.59589	5.00446	9.53888
16.26	0.916138	1.96136	3.8064	7.64282	15.3945	30.7544		16.26	0.757751	1.15729	1.87982	4.06964	7.90656	15.7114		16.26	0.291199	0.605286	1.38287	2.591	5.00934	9.54572
16.36	0.928833	1.9682	3.83276	7.68091	15.4795	30.9546		16.36	0.759704	1.16315	1.88177	4.09381	7.93195	15.7739		16.36	0.299011	0.597473	1.39069	2.59296	5.00739	9.55353
16.46	0.934692	1.98578	3.84448	7.74731	15.5693	31.1401		16.46	0.762635	1.16217	1.89642	4.10187	7.96881	15.8608		16.46	0.297058	0.59552	1.39459	2.591	5.0191	9.57111
16.56	0.934692	2.00531	3.86987	7.79224	15.6729	31.3062		16.56	0.771423	1.16705	1.90399	4.11652	7.99249	15.9516		16.56	0.297668	0.60199	1.39911	2.59747	5.02557	9.57562
16.66	0.942505	2.02094	3.90308	7.83911	15.7646	31.4839		16.66	0.776917	1.17841	1.91461	4.14154	8.0351	16.0313		16.66	0.291809	0.594177	1.38739	2.59552	5.02948	9.57953
16.76	0.963013	2.02777	3.92749	7.87524	15.8613	31.6548		16.76	0.774353	1.16803	1.92377	4.16437	8.07355	16.1057		16.76	0.295105	0.599426	1.39264	2.59882	5.02496	9.58282
16.86	0.968872	2.03558	3.95679	7.93073	15.9461	31.813		16.86	0.773377	1.17682	1.93256	4.18097	8.11749	16.1957		16.86	0.302917	0.601379	1.39459	2.61249	5.04254	9.59064
16.96	0.976685	2.05316	3.98102	7.97876	16.0449	31.9946		16.96	0.77887	1.18231	1.94782	4.19818	8.16791	16.2911		16.96	0.300965	0.603333	1.4024	2.61444	5.03864	9.59845
17.06	0.982147	2.06839	4.00717	8.03305	16.1363	32.1396		17.06	0.788025	1.18561	1.95306	4.23077	8.22198	16.3647		17.06	0.3078	0.602356	1.39948	2.62006	5.04742	9.60724
17.16	0.980591	2.0766	4.02319	8.07251	16.2324	32.3169		17.16	0.792664	1.18756	1.95502	4.25812	8.25519	16.4526		17.16	0.305847	0.59845	1.40729	2.61151	5.04352	9.61505
17.26	0.98938	2.08734	4.04761	8.11841	16.2998	32.478		17.26	0.802673	1.18854	1.96576	4.27277	8.31476	16.5414		17.26	0.316345	0.614075	1.40924	2.62714	5.05719	9.62555
17.36	0.999146	2.11078	4.0769	8.17896	16.3916	32.6304		17.36	0.791931	1.18634	1.97455	4.28351	8.34503	16.6225		17.36	0.315613	0.620667	1.41901	2.63104	5.065	9.63458
17.46	0.997192	2.11548	4.09448	8.24731	16.4971	32.7925		17.46	0.807557	1.19342	1.97455	4.29718	8.39459	16.6967		17.46	0.314637	0.605286	1.40704	2.63007	5.05621	9.64923
17.56	1.01184	2.13519	4.12085	8.29517	16.5781	32.9614		17.56	0.814392	1.20026	1.98334	4.32745	8.43195	16.7563		17.56	0.314636	0.620911	1.40631	2.63593	5.07574	9.6629
17.66	1.01535	2.15433	4.14389	8.36118	16.6715	33.1173		17.66	0.818298	1.20807	1.99506	4.35162	8.46906	16.8325		17.66	0.308777	0.618958	1.40045	2.63397	5.06403	9.6629
17.76	1.02356	2.16058	4.17163	8.40845	16.7715	33.3032		17.76	0.810486	1.20416	2.00287	4.36847	8.50031	16.9145		17.76	0.31073	0.615051	1.4024	2.63593	5.07574	9.67462
17.86	1.02649	2.18109	4.20581	8.47192	16.8486	33.4819		17.86	0.81244	1.20612	1.99774	4.38019	8.54718	16.9965		17.86	0.301941	0.612122	1.39948	2.6369	5.06573	9.67169
17.96	1.02551	2.18988	4.2146	8.5022	16.9395	33.6665		17.96	0.823181	1.21686	2.0097	4.40265	8.58331	17.0737		17.96	0.315246	0.617614	1.40887	2.63263	5.07635	9.68304
18.06	1.03625	2.21039	4.24487	8.56177	17.0283	33.8354		18.06	0.824158	1.21783	2.01459	4.42706	8.63507	17.1586		18.06	0.304871	0.609192	1.40045	2.63397	5.0777	9.68243
18.16	1.04114	2.20941	4.26538	8.61353	17.1094	34.0063		18.16	0.832947	1.22662	2.03314	4.45734	8.69464	17.2475		18.16	0.319153	0.621521	1.41473	2.63654	5.08221	9.69672
18.26	1.04779	2.21136	4.28296	8.65845	17.1855	34.1802		18.26	0.830017	1.21393	2.03021	4.47394	8.72491	17.3176		18.26	0.315613	0.619934	1.41315	2.63495	5.08844	9.70294
18.36	1.05383	2.22992	4.30737	8.71606	17.285	34.355		18.36	0.825378	1.21906	2.03534	4.48883	8.76324	17.3942		18.36	0.305847	0.614075	1.40729	2.64471	5.08453	9.7088
18.46	1.07141	2.23773	4.323	8.76764	17.3584	34.5483		18.46	0.825134	1.23639	2.0351	4.51593	8.7962	17.4643		18.46	0.311707	0.614075	1.41315	2.64471	5.08844	9.71857
18.56	1.08411	2.26019	4.34937	8.8147	17.4512	34.7251		18.56	0.833923	1.23346	2.04584	4.53839	8.82648	17.5414		18.56	0.320496	0.607971	1.41803	2.6535	5.09918	9.72736
18.66	1.08801	2.2641	4.37476	8.84985	17.5449	34.9009		18.66	0.843689	1.24908	2.04974	4.56183	8.84869	17.6215		18.66	0.319519	0.617981	1.42487	2.66229	5.09625	9.7381
18.76	1.08899	2.28461	4.40112	8.88989	17.626	35.0972		18.76	0.831726	1.23834	2.06049	4.57257	8.88995	17.6987		18.76	0.314392	0.614075	1.42291	2.66425	5.0943	9.74982
18.86	1.09583	2.30316	4.42163	8.94165	17.707	35.2485		18.86	0.843689	1.24323	2.06927	4.60284	8.93781	17.7914		18.86	0.315613	0.606262	1.41901	2.6662	5.10016	9.75568
18.96	1.10071	2.30804	4.448	8.9895	17.7783	35.4058		18.96	0.851502	1.24713	2.07318	4.61066	8.97296	17.8696		18.96	0.311707	0.602356	1.4151	2.67084	5.10602	9.75446
19.06	1.11243	2.31195	4.47614	9.01685	17.8682	35.5679		19.06	0.844666	1.25592	2.07611	4.63507	9.01105	17.9584		19.06	0.318176	0.608826	1.42157	2.66876	5.10858	9.76215
19.16	1.11731	2.32269	4.48608	9.04712	17.959	35.7376		19.16	0.851501	1.25958	2.08295	4.65753	9.05695	18.0258		19.16	0.319519	0.610168	1.43268	2.67792	5.11774	9.7713
19.26	1.12219	2.33344	4.5105	9.08325	18.0459	35.9233		19.26	0.868103	1.26569	2.09564	4.68781	9.09894	18.0971		19.26	0.312683	0.603333	1.4317	2.67303	5.11285	9.77618
19.36	1.12708	2.34613	4.53687	9.12915	18.1484	36.1021		19.36	0.867127	1.2569	2.09662	4.69855	9.12921	18.1723		19.36	0.312683	0.609192	1.43439	2.67303	5.12262	9.78009
19.46	1.13898	2.35413	4.5683	9.18402	18.2267	36.278		19.46	0.862243	1.28326	2.12103	4.72882	9.17902	18.2475		19.46	0.31366	0.614075	1.43463	2.67206	5.12164	9.79279
19.56	1.14758	2.38031	4.58667	9.22583	18.3311	36.4292		19.56	0.868103	1.28717	2.12494	4.74445	9.22394	18.3334		19.56	0.312683	0.613098	1.43365	2.6828	5.12262	9.80157
19.66	1.15344	2.38306	4.61401	9.27466	18.415	36.5991		19.66	0.874939	1.28619	2.14349	4.77667	9.27179	18.4203		19.66	0.315613	0.600403	1.43658	2.68964	5.12433	9.8045
19.76	1.1593	2.40375	4.6394	9.31567	18.5283	36.7749		19.76	0.881409	1.29071	2.15387	4.80145	9.30756	18.4874		19.76	0.312683	0.609192	1.44342	2.68671	5.12262	9.8172
19.86	1.15637	2.40082	4.66187	9.35376	18.6016	36.9224		19.86	0.8974	1.30084	2.16278	4.82062	9.33722	18.5717		19.86	0.308777	0.609192	1.43365	2.69257	5.12262	9.82111
19.96	1.16516	2.41351	4.68823	9.38208	18.708	37.1011		19.96	0.901917	1.30536	2.17242	4.84076	9.37299	18.6453		19.96	0.316223	0.606873	1.43329	2.69025	5.13007	9.83051
20.06	1.18176	2.43597	4.70093	9.43188	18.8027	37.2954		20.06	0.896423	1.31549	2.18256	4.8587	9.40656	18.7133		20.06	0.309509	0.600159	1.4317	2.69061	5.1402	9.83868
20.16	1.18274	2.43695	4.72144	9.47388	18.8857	37.4624		20.16	0.902283	1.31549	2.19232	4.88019	9.45929	18.7836		20.16	0.319519	0.59845	1.44244	2.69745	5.14313	9.84747
20.26	1.17395	2.43793	4.74194	9.50415	18.9805	37.6392		20.26	0.904236	1.31158	2.19427	4.90753	9.49835	18.8461		20.26	0.318542	0.597473	1.4317	2.68866	5.14215	9.85431
20.36	1.18372	2.4516	4.77319	9.53815	19.075	37.7993		20.36	0.902038	1.32428	2.21283	4.95148	9.53058	18.9252		20.36	0.319519	0.59845	1.43268	2.70331	5.14313	9.8631
20.46	1.19934	2.46332	4.79272	9.59009	19.166	37.9575		20.46	0.904237	1.32526	2.2099	4.96417	9.55963	18.9887		20.46	0.319519	0.592591	1.43268	2.69745	5.14703	9.86896
20.56	1.20813	2.46625	4.81714	9.63794	19.2646	38.1245		20.56	0.904236	1.3299	2.22357	4.98566	9.59601	19.0688		20.56	0.334778	0.603943	1.43231	2.7088	5.14862	9.87836
20.66	1.20715	2.47308	4.82788	9.66821	19.334	38.2993		20.66	0.906189	1.33698	2.23529	5.00714	9.63312	19.1567		20.66	0.336121	0.59552	1.41998	2.70038	5.14996	9.88165
20.76	1.21399	2.47992	4.85425	9.70435	19.4307	38.4702		20.76	0.902283	1.34088	2.2392	5.03058	9.67804	19.2211		20.76	0.327332	0.59259	1.41705	2.70917	5.14703	9.88654
20.86	1.22766	2.50336	4.87769	9.74927	19.5146	38.644		20.86	0.906189	1.34088	2.24896	5.05792	9.7132	19.2973		20.86	0.327332	0.606262	1.42365	2.70599	5.15485	9.8963
20.96	1.2226	2.4975	4.89136	9.78247	19.6143	38.814		20.96	0.905212	1.34967	2.25189	5.07452	9.76105	19.3842		20.96	0.327332	0.596497	1.4151	2.70721	5.14703	9.89508
21.06	1.22766	2.51312	4.90894	9.82935	19.6982	38.9683		21.06	0.918884	1.35748	2.26166	5.10382	9.80011	19.4643		21.06	0.327332	0.600403	1.41901	2.70526	5.15485	9.90411
21.16	1.24329	2.52173	4.92731	9.88794	19.8018	39.1401		21.16	0.93219	1.36102	2.28473	5.12103	9.82709	19.5401		21.16	0.332214	0.597473	1.41412	2.70233	5.14606	9.91681
21.26	1.24719	2.53265	4.95581	9.94849	19.8857	39.314		21.26	0.930603	1.37115	2.29169	5.14093	9.84113	19.6303		21.26	0.326355	0.589661	1.41803	2.71014	5.14996	9.909
21.36	1.25012	2.52972	4.97046	9.98657	19.959	39.4771		21.36	0.932557	1.36139	2.28705	5.1507	9.87238	19.7104		21.36	0.331238	0.59845	1.41901	2.71503	5.16266	9.91583
21.46	1.25598	2.5473	4.99585	10.0549	20.0234	39.6685		21.46	0.933533	1.36823	2.29974	5.18292	9.92413	19.8032		21.46	0.334167	0.599426	1.43561	2.71796	5.16241	9.9422
21.56	1.26477	2.56	5.02417	10.1106	20.1123	39.8413		21.56	0.944885	1.37372	2.31891	5.20404	9.96674	19.8914		21.56	0.335144	0.59259	1.43268	2.71893	5.16461	9.93341
21.66	1.26868	2.57367	5.03394	10.1516	20.1865	40.0054		21.66	0.955017	1.37994	2.32513	5.22003	10.0101	19.9672		21.66	0.348816	0.608215	1.44244	2.72089	5.17438	9.94513
21.76	1.2804	2.58539	5.05151	10.1985	20.2783	40.187		21.76	0.952087	1.38556	2.33197	5.24249	10.043	20.0346		21.76	0.346497	0.598816	1.43622	2.72833	5.16815	9.94672
21.86	1.2843	2.58929	5.073	10.2512	20.3721	40.3569		21.86	0.95697	1.38971	2.34271	5.26569	10.096	20.1098		21.86	0.344666	0.609192	1.44537	2.73749	5.17731	9.95782
21.96	1.29074	2.6055	5.0892	10.3026	20.4488	40.5372		21.96	0.961853	1.40045	2.34955	5.28155	10.138	20.185		21.96	0.346863	0.600403	1.43854	2.73065	5.18024	9.96466
22.06	1.29172	2.62015	5.1058	10.3582	20.5396	40.7022		22.06	0.955994	1.4024	2.3515	5.29913	10.179	20.2495		22.06	0.347839	0.597473	1.44928	2.74139	5.18121	9.9715
22.16	1.30774	2.62836	5.13354	10.4083	20.6221	40.8608		22.16	0.964539	1.3985	2.37299	5.32843	10.2122	20.3295		22.16	0.341003	0.600403	1.44244	2.74432	5.18414	9.97638
22.26	1.31165	2.64008	5.15503	10.4524	20.7041	41.0386		22.26	0.963806	1.41022	2.3808	5.3382	10.2591	20.4194		22.26	0.343567	0.602966	1.44501	2.74689	5.19647	9.98676
22.36	1.32336	2.64984	5.17456	10.4993	20.8018	41.2202		22.36	0.971619	1.41217	2.39447	5.36749	10.3138	20.4819		22.36	0.355652	0.599426	1.45123	2.74335	5.19293	9.99493
22.46	1.33313	2.66937	5.20386	10.5344	20.8818	41.3804		22.46	0.979431	1.42584	2.40814	5.38898	10.3568	20.56		22.46	0.354675	0.600403	1.45221	2.75604	5.20367	10.0096
22.56	1.32629	2.6723	5.22632	10.5784	20.9648	41.5396		22.56	0.982361	1.43463	2.41302	5.39777	10.4007	20.6332		22.56	0.362488	0.606262	1.45416	2.76776	5.21149	10.0154
22.66	1.34778	2.68402	5.25952	10.6331	21.0566	41.7251		22.66	0.971252	1.43719	2.42145	5.414	10.4501	20.7178		22.66	0.351746	0.607239	1.45319	2.75702	5.2027	10.0164
22.76	1.3468	2.70258	5.27808	10.6594	21.1592	41.9038		22.76	0.984314	1.44244	2.43646	5.44855	10.4984	20.809		22.76	0.348816	0.608215	1.45612	2.76971	5.21344	10.0174
22.86	1.36243	2.71625	5.31128	10.6829	21.2451	42.0933		22.86	0.984315	1.4483	2.43915	5.47198	10.5452	20.9028		22.86	0.349792	0.609192	1.45514	2.76874	5.22418	10.0281
22.96	1.36926	2.72504	5.32983	10.7405	21.3379	42.27		22.96	0.996032	1.46002	2.46185	5.49152	10.598	20.9965		22.96	0.348817	0.60431	1.44635	2.76971	5.21344	10.0279
23.06	1.37219	2.74359	5.35114	10.7922	21.4268	42.4448		23.06	0.99115	1.46686	2.46478	5.51593	10.6321	21.0588		23.06	0.352722	0.616028	1.46588	2.77753	5.22125	10.0408
23.16	1.37805	2.7475	5.36597	10.8391	21.4998	42.605		23.16	0.996033	1.47174	2.47357	5.53058	10.678	21.1293		23.16	0.359558	0.609192	1.45587	2.7746	5.21442	10.0477
23.26	1.38782	2.7561	5.39136	10.884	21.585	42.8042		23.26	1.0058	1.48151	2.49115	5.54034	10.7171	21.2133		23.26	0.358582	0.614075	1.46588	2.78217	5.22906	10.0565
23.36	1.38977	2.75922	5.40503	10.927	21.667	42.9526		23.36	1.00348	1.48309	2.49469	5.56927	10.7499	21.2872		23.36	0.353699	0.613098	1.47076	2.78241	5.24371	10.0672
23.46	1.39075	2.78558	5.43335	10.967	21.7773	43.1274		23.46	1.00775	1.48932	2.50873	5.59308	10.7855	21.352		23.46	0.354309	0.613709	1.47528	2.78693	5.23138	10.0659
23.56	1.39563	2.78461	5.45581	10.9973	21.8721	43.3022		23.56	1.02142	1.49982	2.51654	5.60944	10.837	21.4243		23.56	0.351746	0.617004	1.47272	2.78436	5.23981	10.075
23.66	1.39856	2.7973	5.47632	11.0479	21.9688	43.479		23.66	1.01556	1.48346	2.51654	5.61847	10.8558	21.4926		23.66	0.356628	0.616028	1.4776	2.78925	5.23297	10.0838
23.76	1.4054	2.80804	5.49292	11.0833	22.0713	43.6636		23.76	1.0224	1.49225	2.52533	5.63702	10.8939	21.562		23.76	0.353088	0.613708	1.47528	2.79279	5.24237	10.0971
23.86	1.41418	2.82074	5.5271	11.1272	22.1602	43.8306		23.86	1.03607	1.50397	2.539	5.67023	10.9407	21.6342		23.86	0.365417	0.615051	1.47662	2.79803	5.25348	10.0965
23.96	1.41809	2.82074	5.53687	11.1584	22.2285	43.9946		23.96	1.02435	1.4942	2.53705	5.68781	10.9661	21.6948		23.96	0.359558	0.624817	1.48053	2.80194	5.25934	10.1043
24.06	1.41693	2.83246	5.56226	11.2073	22.3301	44.1646		24.06	1.03864	1.51239	2.55328	5.70599	10.9921	21.7755		24.06	0.355652	0.624817	1.47662	2.79803	5.25934	10.1082
24.16	1.4259	2.86176	5.60132	11.2581	22.4238	44.3247		24.16	1.0556	1.5235	2.56635	5.73859	11.0403	21.8627		24.16	0.37323	0.637268	1.4942	2.81171	5.27692	10.1219
24.26	1.43372	2.86371	5.61499	11.3147	22.5215	44.5024		24.26	1.05463	1.52252	2.57904	5.75128	11.098	21.9418		24.26	0.382019	0.625793	1.48737	2.80096	5.27008	10.1307
24.36	1.44406	2.87015	5.63901	11.3602	22.6158	44.6925		24.36	1.05853	1.52838	2.57782	5.77863	11.1351	22.0082		24.36	0.382019	0.637512	1.49908	2.81268	5.2818	10.1307
24.46	1.45618	2.89594	5.65698	11.4036	22.6943	44.8843		24.46	1.05951	1.54303	2.58392	5.78741	11.1849	22.0764		24.46	0.37616	0.625794	1.48737	2.80096	5.27594	10.1307
24.56	1.4552	2.89691	5.6814	11.426	22.7773	45.0688		24.56	1.06512	1.54987	2.59271	5.81573	11.2132	22.1743		24.56	0.375183	0.618958	1.49615	2.80975	5.28278	10.1434
24.66	1.46945	2.92484	5.71323	11.4813	22.8658	45.2472		24.66	1.05951	1.55475	2.60541	5.84406	11.2552	22.267		24.66	0.369324	0.624817	1.4903	2.81366	5.28864	10.1473
24.76	1.48352	2.93304	5.73315	11.5247	22.96	45.4097		24.76	1.06635	1.55182	2.6181	5.87238	11.2952	22.3364		24.76	0.374207	0.62384	1.50299	2.81464	5.29742	10.158
24.86	1.48743	2.94867	5.75854	11.5696	23.04	45.5698		24.86	1.06244	1.55768	2.62396	5.888	11.3487	22.4067		24.86	0.37384	0.63324	1.50653	2.81232	5.30682	10.1733
24.96	1.49231	2.9516	5.77319	11.6135	23.1133	45.7388		24.96	1.06342	1.55865	2.63666	5.89874	11.3802	22.4877		24.96	0.366394	0.631653	1.49908	2.81659	5.29938	10.1717
25.06	1.50793	2.96332	5.79858	11.6545	23.2168	45.9146		25.06	1.06049	1.56744	2.63763	5.9212	11.4261	22.559		25.06	0.37323	0.62677	1.49615	2.81049	5.30621	10.1824
25.16	1.51965	2.97113	5.82477	11.6956	23.3086	46.0814		25.16	1.06342	1.57623	2.64252	5.93585	11.4642	22.6342		25.16	0.382996	0.642395	1.50592	2.82538	5.3277	10.1961
25.26	1.52551	2.98871	5.84546	11.7542	23.4102	46.2653		25.26	1.06598	1.58539	2.65289	5.97162	11.5214	22.7149		25.26	0.391785	0.641418	1.51471	2.83026	5.33649	10.2166
25.36	1.52258	3.00922	5.87183	11.7891	23.4951	46.4534		25.36	1.07513	1.5899	2.65814	5.99518	11.5677	22.7944		25.36	0.390442	0.649841	1.51337	2.82697	5.34491	10.2192
25.46	1.53137	3.01801	5.88647	11.8167	23.5801	46.6177		25.46	1.08685	1.60553	2.67767	6.01984	11.6165	22.8705		25.46	0.398376	0.649231	1.51862	2.83807	5.34308	10.2271
25.56	1.54309	3.03638	5.91772	11.8694	23.6758	46.7935		25.56	1.07709	1.59381	2.67767	6.0296	11.6478	22.935		25.56	0.390808	0.652161	1.51837	2.82928	5.34528	10.2195
25.66	1.55286	3.0473	5.95093	11.9065	23.7539	46.9575		25.66	1.08844	1.5954	2.6839	6.05658	11.6826	22.9913		25.66	0.40155	0.658997	1.52057	2.84198	5.35211	10.2361
25.76	1.55539	3.05569	5.96323	11.9618	23.858	47.1261		25.76	1.08978	1.60846	2.69623	6.06378	11.721	23.0617		25.76	0.402527	0.666565	1.53522	2.85858	5.3609	10.2508
25.86	1.56165	3.06976	5.99097	12.0071	23.9541	47.3062		25.86	1.10052	1.61725	2.71478	6.0882	11.761	23.1635		25.86	0.401184	0.672302	1.52802	2.85138	5.36542	10.2612
25.96	1.57336	3.07758	6.01636	12.0579	24.042	47.4683		25.96	1.09857	1.6192	2.71478	6.09796	11.7806	23.2299		25.96	0.414245	0.679504	1.54108	2.85468	5.37262	10.2723
26.06	1.58899	3.08734	6.03784	12.1106	24.1475	47.6382		26.06	1.11224	1.63092	2.7265	6.13702	11.8431	23.3139		26.06	0.40155	0.670715	1.53229	2.86151	5.3736	10.2752
26.16	1.60266	3.09711	6.04761	12.1594	24.2244	47.7983		26.16	1.11029	1.62115	2.73041	6.14484	11.8907	23.3627		26.16	0.398621	0.677551	1.53912	2.85663	5.37067	10.2801
26.26	1.62024	3.12445	6.07886	12.2239	24.3154	47.9741		26.26	1.10931	1.63385	2.7392	6.1673	11.9398	23.4516		26.26	0.40155	0.670715	1.53815	2.85175	5.37946	10.285
26.36	1.60852	3.12836	6.10229	12.2747	24.3838	48.1382		26.36	1.1181	1.63678	2.74408	6.18195	11.9818	23.5053		26.36	0.403503	0.672668	1.54791	2.86737	5.39703	10.3006
26.46	1.61731	3.15472	6.13062	12.3127	24.4824	48.2954		26.46	1.12372	1.6358	2.75287	6.20636	12.0218	23.5844		26.46	0.399597	0.678528	1.54596	2.86346	5.39313	10.3065
26.56	1.6261	3.15961	6.14526	12.3469	24.5654	48.4507		26.56	1.13275	1.64948	2.76654	6.23956	12.0687	23.6625		26.56	0.395691	0.668762	1.54987	2.86932	5.39899	10.3065
26.66	1.63	3.17914	6.1687	12.3809	24.6611	48.6206		26.66	1.13434	1.65497	2.7818	6.25482	12.0976	23.7344		26.66	0.399597	0.664856	1.55768	2.87909	5.39313	10.3123
26.76	1.64368	3.19281	6.20386	12.4641	24.7549	48.7983		26.76	1.13959	1.66022	2.78119	6.27179	12.1302	23.81		26.76	0.400574	0.669739	1.5567	2.87811	5.40387	10.3231
26.86	1.64896	3.21097	6.2189	12.5057	24.8434	48.9708		26.86	1.13275	1.67291	2.79974	6.28717	12.18	23.8871		26.86	0.399597	0.674622	1.56744	2.87909	5.41266	10.3338
26.96	1.65442	3.21527	6.25366	12.5569	24.9238	49.1606		26.96	1.13373	1.67389	2.80072	6.29718	12.1985	23.9487		26.96	0.402527	0.675598	1.55865	2.88007	5.40582	10.3348
27.06	1.66907	3.23578	6.28979	12.6047	25.0225	49.3374		27.06	1.14252	1.68463	2.80438	6.32159	12.2347	24.0161		27.06	0.397034	0.673279	1.56024	2.88751	5.41718	10.3325
27.16	1.67551	3.24417	6.30405	12.6366	25.0973	49.4962		27.16	1.14838	1.68732	2.80951	6.33722	12.2796	24.0851		27.16	0.399597	0.674622	1.56354	2.88763	5.41852	10.3494
27.26	1.68469	3.25726	6.34448	12.675	25.1982	49.6772		27.26	1.13959	1.68951	2.82025	6.34991	12.3118	24.1674		27.26	0.396667	0.683411	1.55939	2.89569	5.42731	10.3563
27.36	1.69055	3.26117	6.36011	12.7161	25.2783	49.8374		27.36	1.14349	1.69733	2.8183	6.36163	12.3294	24.226		27.36	0.384949	0.681458	1.5528	2.88788	5.42926	10.3543
27.46	1.69739	3.27972	6.38647	12.7542	25.375	50.0142		27.46	1.14349	1.70123	2.82416	6.38702	12.3763	24.31		27.46	0.396667	0.681457	1.5528	2.88983	5.43121	10.366
27.56	1.71692	3.29614	6.41577	12.7932	25.4492	50.1841		27.56	1.14447	1.70416	2.84271	6.39972	12.4222	24.3676		27.56	0.395691	0.67926	1.55768	2.883	5.43292	10.3677
27.66	1.70715	3.2973	6.43726	12.8147	25.5117	50.3599		27.66	1.16168	1.71942	2.85797	6.4267	12.4675	24.4454		27.66	0.396301	0.681091	1.55829	2.88556	5.43475	10.3813
27.76	1.71692	3.31097	6.46655	12.8733	25.6152	50.5239		27.76	1.14935	1.71881	2.85736	6.44952	12.4993	24.519		27.76	0.40155	0.684387	1.55377	2.88885	5.44586	10.3846
27.86	1.72083	3.3266	6.4978	12.9299	25.6895	50.688		27.86	1.15619	1.72565	2.87201	6.46417	12.5218	24.6039		27.86	0.395691	0.680481	1.55768	2.88495	5.44	10.3846
27.96	1.72766	3.33344	6.51245	12.9993	25.7666	50.855		27.96	1.16595	1.72565	2.87592	6.48566	12.5609	24.6938		27.96	0.395691	0.678528	1.55182	2.89471	5.44977	10.3846
28.06	1.73059	3.34418	6.52515	13.0217	25.8633	51.0122		28.06	1.16986	1.73737	2.87396	6.513	12.5823	24.7563		28.06	0.395691	0.680481	1.55377	2.8869	5.44	10.3904
28.16	1.74133	3.35883	6.55347	13.093	25.9627	51.1968		28.16	1.17963	1.73346	2.88959	6.52667	12.6136	24.8422		28.16	0.395691	0.684387	1.55768	2.89081	5.44977	10.4041
28.26	1.7511	3.36469	6.58081	13.1262	26.0381	51.3608		28.26	1.17255	1.73737	2.90131	6.54425	12.6605	24.9164		28.26	0.400574	0.691223	1.56256	2.89569	5.46051	10.4149
28.36	1.75793	3.38324	6.60132	13.1702	26.1289	51.5239		28.36	1.16791	1.74323	2.90521	6.57355	12.6937	24.9926		28.36	0.404114	0.688904	1.5661	2.89923	5.47186	10.4262
28.46	1.75793	3.3891	6.61304	13.2249	26.2207	51.6997		28.46	1.17731	1.75262	2.91656	6.59271	12.7304	25.0782		28.46	0.39862	0.685364	1.57037	2.90936	5.46832	10.4324
28.56	1.77063	3.40961	6.65503	13.2755	26.3271	51.8862		28.56	1.17572	1.75104	2.91888	6.61066	12.7581	25.1645		28.56	0.391785	0.68634	1.56354	2.90057	5.47516	10.4412
28.66	1.78	3.41507	6.68002	13.3211	26.4205	52.0401		28.66	1.18842	1.75787	2.92572	6.63507	12.806	25.2436		28.66	0.395691	0.684387	1.55573	2.89862	5.48297	10.449
28.76	1.78488	3.42972	6.69351	13.3709	26.5191	52.2071		28.76	1.18744	1.77057	2.94623	6.65948	12.8304	25.3325		28.76	0.396667	0.685364	1.56647	2.8996	5.48199	10.4578
28.86	1.79309	3.44769	6.73022	13.426	26.6094	52.3892		28.86	1.1933	1.77448	2.95599	6.68292	12.8773	25.4184		28.86	0.39447	0.684387	1.56427	2.90448	5.49274	10.4686
28.96	1.80774	3.47211	6.7644	13.4661	26.7236	52.5569		28.96	1.1933	1.78033	2.96063	6.7005	12.9092	25.4926		28.96	0.402527	0.687317	1.56256	2.91132	5.48981	10.4656
29.06	1.80267	3.47797	6.77222	13.5032	26.79	52.7241		29.06	1.19916	1.79205	2.96771	6.72198	12.9476	25.5441		29.06	0.403503	0.690247	1.58112	2.92401	5.49664	10.4783
29.16	1.80579	3.48187	6.78589	13.5481	26.8838	52.896		29.16	1.21088	1.79865	2.97552	6.73834	12.9847	25.6235		29.16	0.399597	0.690247	1.57526	2.91693	5.50446	10.4822
29.26	1.81165	3.4975	6.82104	13.593	26.9697	53.0542		29.26	1.21283	1.80182	2.97943	6.76105	13.0023	25.6957		29.26	0.395691	0.694885	1.58307	2.92401	5.50641	10.4901
29.36	1.81458	3.51215	6.84546	13.6174	27.0527	53.2212		29.36	1.20892	1.80573	2.9892	6.77277	13.0491	25.7661		29.36	0.400208	0.683044	1.57587	2.92657	5.51483	10.4926
29.46	1.81848	3.53168	6.8689	13.6702	27.127	53.4009		29.46	1.23102	1.81024	3.01129	6.80463	13.1083	25.8506		29.46	0.399597	0.694153	1.57135	2.92792	5.52399	10.5037
29.56	1.83215	3.54224	6.9021	13.7053	27.2305	53.563		29.56	1.22162	1.82623	3.01166	6.82452	13.1263	25.9096		29.56	0.395691	0.698059	1.56744	2.92206	5.52399	10.4966
29.66	1.83997	3.56879	6.92554	13.7561	27.2969	53.731		29.66	1.22845	1.8233	3.02631	6.84698	13.1644	25.977		29.66	0.397644	0.696106	1.58502	2.93768	5.52789	10.4998
29.76	1.84778	3.59222	6.95093	13.7932	27.3945	53.9028		29.76	1.23431	1.82916	3.03607	6.86847	13.2093	26.0414		29.76	0.405457	0.694153	1.58112	2.93378	5.53961	10.5174
29.86	1.85266	3.59711	6.97144	13.8293	27.4912	54.0835		29.86	1.23724	1.82233	3.04877	6.89093	13.2337	26.1069		29.86	0.399597	0.694153	1.57721	2.92987	5.53253	10.5233
29.96	1.85754	3.62152	6.98804	13.8635	27.5762	54.2466		29.96	1.23041	1.8194	3.0517	6.91339	13.2757	26.1684		29.96	0.400574	0.699036	1.586	2.93866	5.54254	10.5223
30.06	1.86731	3.63129	7.01733	13.9143	27.6551	54.4185		30.06	1.23431	1.82526	3.06146	6.93878	13.3167	26.2289		30.06	0.401184	0.703552	1.5827	2.93536	5.53729	10.5287
30.16	1.88547	3.64944	7.04526	13.9618	27.7525	54.6007		30.16	1.24115	1.836	3.06635	6.96515	13.3528	26.3061		30.16	0.400574	0.704895	1.59186	2.94061	5.5484	10.5379
30.26	1.87512	3.65668	7.06616	14.0022	27.832	54.7681		30.26	1.23602	1.84186	3.07416	6.98663	13.3997	26.3725		30.26	0.406433	0.714661	1.58795	2.94452	5.55231	10.5379
30.36	1.88586	3.67133	7.08667	14.0422	27.9326	54.9526		30.36	1.2431	1.84186	3.08392	7.00226	13.4544	26.4416		30.36	0.402527	0.710754	1.5899	2.95233	5.55035	10.5457
30.46	1.88977	3.685	7.11011	14.0891	28.0166	55.1226		30.46	1.24701	1.84772	3.08978	7.02765	13.4981	26.5151		30.46	0.391541	0.700989	1.59381	2.95233	5.55621	10.5496
30.56	1.89465	3.68793	7.13452	14.1155	28.0898	55.2798		30.56	1.25836	1.86298	3.1109	7.06244	13.538	26.6124		30.56	0.388855	0.699036	1.586	2.94843	5.56403	10.5594
30.66	1.90207	3.70511	7.15756	14.151	28.1773	55.4532		30.66	1.25775	1.87408	3.12006	7.08331	13.5882	26.6918		30.66	0.394714	0.706848	1.59381	2.95624	5.56598	10.5809
30.76	1.89642	3.70648	7.18512	14.1829	28.2686	55.6187		30.76	1.26361	1.87018	3.12592	7.09894	13.6351	26.7778		30.76	0.40155	0.703918	1.59479	2.95135	5.57086	10.576
30.86	1.90637	3.73285	7.19507	14.2366	28.3594	55.813		30.86	1.26361	1.87286	3.14545	7.12238	13.6937	26.852		30.86	0.399597	0.71051	1.60138	2.95404	5.58063	10.5799
30.96	1.90442	3.74652	7.22046	14.2756	28.4297	55.9771		30.96	1.27826	1.88287	3.15424	7.1546	13.7239	26.9428		30.96	0.396301	0.706482	1.59149	2.95001	5.591	10.5793
31.06	1.91809	3.75824	7.24194	14.3303	28.5313	56.1587		31.06	1.28119	1.89166	3.16107	7.17316	13.7776	27.0043		31.06	0.389832	0.700012	1.59869	2.95331	5.58453	10.5838
31.16	1.93176	3.77777	7.27124	14.3772	28.6406	56.3286		31.16	1.27203	1.88641	3.18121	7.18744	13.8134	27.1026		31.16	0.398621	0.708801	1.60162	2.95233	5.59332	10.5906
31.26	1.93372	3.77972	7.29077	14.4163	28.7227	56.4771		31.26	1.28607	1.90436	3.19208	7.21124	13.8685	27.185		31.26	0.392761	0.702942	1.60553	2.94647	5.59723	10.5809
31.36	1.93567	3.79144	7.29858	14.4553	28.8027	56.6411		31.36	1.28998	1.90436	3.19135	7.22687	13.886	27.2495		31.36	0.382996	0.699036	1.60162	2.95233	5.59332	10.5867
31.46	1.94739	3.81293	7.32593	14.5042	28.8652	56.8286		31.46	1.28021	1.91022	3.20697	7.23663	13.9271	27.3217		31.46	0.390808	0.702942	1.60553	2.94647	5.60309	10.5926
31.56	1.94739	3.81293	7.33569	14.5432	28.9551	56.9966		31.56	1.29486	1.92291	3.21771	7.25909	13.9749	27.3911		31.56	0.383972	0.703918	1.60065	2.94159	5.60211	10.6033
31.66	1.96301	3.83246	7.36304	14.594	29.0535	57.1685		31.66	1.29193	1.91608	3.2226	7.2757	14.0052	27.4545		31.66	0.389832	0.698059	1.60651	2.9494	5.60992	10.5975
31.76	1.98352	3.85492	7.39331	14.6262	29.126	57.3569		31.76	1.29974	1.92389	3.22455	7.29327	14.0247	27.5229		31.76	0.385925	0.703918	1.60065	2.9494	5.61261	10.6033
31.86	1.97864	3.86176	7.41382	14.6663	29.2051	57.522		31.86	1.31439	1.93268	3.23529	7.32233	14.0648	27.5825		31.86	0.398254	0.706482	1.61493	2.96173	5.61639	10.6157
31.96	1.98157	3.87836	7.42651	14.7278	29.2881	57.6792		31.96	1.30853	1.93854	3.2392	7.33722	14.0901	27.6586		31.96	0.381775	0.697083	1.60358	2.95233	5.61481	10.616
32.06	1.97083	3.87622	7.43726	14.7698	29.3574	57.8384		32.06	1.315	1.93329	3.24567	7.36127	14.1259	27.7225		32.06	0.392761	0.712708	1.60553	2.9621	5.62067	10.616
32.16	1.98019	3.88284	7.45834	14.8143	29.4352	58.006		32.16	1.31927	1.93951	3.26556	7.38898	14.17	27.8178		32.16	0.394714	0.708801	1.60162	2.96014	5.61285	10.6238
32.26	1.9884	3.91058	7.48608	14.8752	29.5	58.1997		32.26	1.31146	1.93951	3.27142	7.4046	14.2103	27.8881		32.26	0.393738	0.709778	1.6026	2.97479	5.6236	10.6326
32.36	1.99231	3.91449	7.50171	14.9124	29.582	58.3579		32.36	1.3222	1.94635	3.27631	7.42902	14.2464	27.975		32.36	0.383972	0.713684	1.60529	2.96893	5.6236	10.6385
32.46	1.99701	3.92816	7.53296	14.9678	29.6797	58.5298		32.46	1.32977	1.94537	3.289	7.44562	14.2864	28.0795		32.46	0.397644	0.71759	1.60846	2.97284	5.63141	10.6502
32.56	2.00363	3.94339	7.55795	14.994	29.7809	58.6856		32.56	1.33685	1.95319	3.30072	7.47296	14.3138	28.1459		32.56	0.390808	0.719299	1.60748	2.97455	5.63434	10.657
32.66	2.0177	3.95355	7.5896	15.053	29.8809	58.8462		32.66	1.34174	1.96271	3.30951	7.49738	14.3538	28.2368		32.66	0.400208	0.718201	1.61493	2.98322	5.63397	10.6535
32.76	2.02258	3.96429	7.61987	15.1106	29.958	59.0073		32.76	1.3476	1.96198	3.30951	7.51691	14.3831	28.3149		32.76	0.397644	0.721497	1.61237	2.98065	5.63531	10.6658
32.86	2.02747	3.98285	7.65015	15.1526	30.0703	59.1763		32.86	1.35638	1.961	3.32806	7.52765	14.4134	28.3998		32.86	0.395691	0.721497	1.61237	2.98456	5.63531	10.6795
32.96	2.03528	3.9848	7.66071	15.2073	30.1445	59.354		32.96	1.35016	1.97626	3.33746	7.55072	14.4619	28.4893		32.96	0.399598	0.713684	1.60455	2.98651	5.64313	10.6815
33.06	2.04309	3.99457	7.68726	15.26	30.2402	59.5356		33.06	1.3681	1.98639	3.34955	7.57648	14.4837	28.5561		33.06	0.398621	0.724426	1.61725	2.98749	5.64215	10.6863
33.16	2.05286	4.00824	7.7146	15.3186	30.3242	59.7095		33.16	1.36224	1.99225	3.35541	7.59406	14.5091	28.6166		33.16	0.391785	0.721497	1.61432	2.98456	5.65094	10.6951
33.26	2.04993	4.02484	7.74487	15.3665	30.4229	59.8753		33.26	1.36676	2.00067	3.35284	7.61615	14.5527	28.6661		33.26	0.395325	0.734802	1.62762	2.992	5.65253	10.7026
33.36	2.05481	4.02972	7.75757	15.4104	30.5078	60.02		33.36	1.3808	1.99908	3.36224	7.63605	14.5921	28.7465		33.36	0.394714	0.740051	1.62701	2.99335	5.66559	10.7117
33.46	2.07141	4.03656	7.79175	15.4622	30.5936	60.187		33.46	1.38568	2.00592	3.38275	7.65655	14.638	28.8002		33.46	0.394714	0.734192	1.61725	3.00311	5.66827	10.7137
33.56	2.07141	4.04633	7.8269	15.5129	30.7041	60.3628		33.56	1.37592	2.00397	3.3808	7.67609	14.6614	28.8537		33.56	0.386902	0.736145	1.60944	2.99921	5.65973	10.7
33.66	2.08469	4.07132	7.85776	15.5672	30.8111	60.5597		33.66	1.38568	2.01569	3.39252	7.69757	14.7142	28.9252		33.66	0.385681	0.736145	1.62506	3.01093	5.67535	10.7117
33.76	2.08997	4.0766	7.88062	15.6116	30.8906	60.729		33.76	1.39349	2.01764	3.39838	7.72882	14.7571	28.9916		33.76	0.388855	0.745911	1.62311	3.00507	5.6734	10.7195
33.86	2.09875	4.09125	7.90894	15.677	30.9814	60.9312		33.86	1.39642	2.03229	3.40326	7.74615	14.7823	29.0707		33.86	0.385925	0.741028	1.62286	3.00214	5.67047	10.7264
33.96	2.10364	4.09808	7.9314	15.7034	31.0527	61.1079		33.96	1.40619	2.03033	3.41302	7.75909	14.8206	29.1274		33.96	0.384949	0.745911	1.61725	3.00507	5.6734	10.7293
34.06	2.11926	4.11371	7.95874	15.7542	31.166	61.2837		34.06	1.39838	2.03229	3.42279	7.78058	14.8519	29.184		34.06	0.380066	0.741028	1.61237	3.00214	5.68024	10.7264
34.16	2.12219	4.1264	7.9812	15.8	31.249	61.4468		34.16	1.40033	2.0401	3.4267	7.7923	14.8948	29.2582		34.16	0.388489	0.739685	1.62079	3.01447	5.67694	10.7316
34.26	2.13391	4.13812	8.01245	15.8293	31.3447	61.6089		34.26	1.40778	2.04559	3.43219	7.82123	14.9316	29.3301		34.26	0.384949	0.736145	1.61725	3.01093	5.68512	10.7391
34.36	2.13684	4.15863	8.0271	15.8733	31.4492	61.7778		34.36	1.4079	2.0528	3.44525	7.8421	14.9739	29.4213		34.36	0.390808	0.740051	1.62115	3.01483	5.67731	10.741
34.46	2.14563	4.16547	8.05542	15.9102	31.5479	61.9546		34.46	1.40717	2.0528	3.45306	7.86163	15.013	29.4819		34.46	0.393738	0.742981	1.61823	3.01776	5.6861	10.7518
34.56	2.15833	4.18402	8.08179	15.9592	31.625	62.1333		34.56	1.40228	2.05182	3.45599	7.87238	15.0648	29.5414		34.56	0.40448	0.742737	1.63092	3.01874	5.68707	10.7625
34.66	2.1636	4.1893	8.11166	16.0008	31.6978	62.3155		34.66	1.41107	2.06256	3.47455	7.89288	15.0931	29.6225		34.66	0.397644	0.744934	1.6319	3.02167	5.69	10.7596
34.76	2.1759	4.19965	8.14624	16.0569	31.7773	62.4927		34.76	1.41205	2.06744	3.47943	7.92706	15.1448	29.7114		34.76	0.402527	0.740051	1.62897	3.03241	5.69098	10.7664
34.86	2.18372	4.21722	8.16382	16.0979	31.8711	62.6704		34.86	1.41107	2.07819	3.49017	7.93585	15.1927	29.7729		34.86	0.390808	0.745911	1.63092	3.02338	5.69489	10.7586
34.96	2.18762	4.23285	8.18024	16.1292	31.9707	62.8442		34.96	1.42242	2.08954	3.49835	7.96283	15.2392	29.8624		34.96	0.387513	0.746522	1.63348	3.02521	5.69159	10.7709
35.06	2.19739	4.24652	8.20679	16.1721	32.0566	63.0142		35.06	1.41205	2.08771	3.49896	7.97394	15.2698	29.9269		35.06	0.400574	0.749817	1.63483	3.03632	5.69489	10.782
35.16	2.20285	4.2637	8.22787	16.2206	32.1313	63.1759		35.16	1.42279	2.08795	3.51947	7.99249	15.3099	30.017		35.16	0.393494	0.743958	1.62506	3.03241	5.70465	10.7879
35.26	2.21594	4.2807	8.25464	16.2825	32.2236	63.3472		35.26	1.43744	2.09479	3.52826	8.013	15.3597	30.1039		35.26	0.398621	0.740051	1.63287	3.04218	5.70465	10.7977
35.36	2.22083	4.27972	8.27124	16.3225	32.3086	63.4985		35.36	1.42572	2.09479	3.53217	8.02667	15.3858	30.1743		35.36	0.394714	0.745911	1.62897	3.03827	5.71051	10.8035
35.46	2.22278	4.29926	8.3064	16.3596	32.4043	63.6704		35.46	1.43744	2.10455	3.54193	8.04498	15.428	30.2543		35.46	0.393738	0.744934	1.62091	3.04901	5.7193	10.8026
35.56	2.24817	4.31488	8.33765	16.3948	32.4902	63.8462		35.56	1.44037	2.09967	3.54681	8.0589	15.47	30.3295		35.56	0.403503	0.744934	1.61627	3.04315	5.72906	10.8026
35.66	2.23547	4.32172	8.35229	16.4348	32.5498	63.9937		35.66	1.4472	2.10455	3.5517	8.08136	15.5179	30.4145		35.66	0.402527	0.753723	1.62506	3.04413	5.73395	10.8133
35.76	2.24133	4.32758	8.36597	16.4778	32.6436	64.1597		35.76	1.45404	2.1192	3.57025	8.10187	15.5579	30.4916		35.76	0.405457	0.756653	1.61823	3.0451	5.7337	10.8162
35.86	2.25305	4.33734	8.38745	16.5305	32.7256	64.3198		35.86	1.45856	2.12372	3.56696	8.1181	15.5898	30.5528		35.86	0.401184	0.75238	1.62958	3.04279	5.73065	10.8205
35.96	2.26575	4.3598	8.42358	16.5862	32.8066	64.4829		35.96	1.46381	2.13483	3.57611	8.14679	15.6302	30.644		35.96	0.40155	0.746887	1.62799	3.05682	5.74469	10.8299
36.06	2.27258	4.36664	8.43628	16.6282	32.8799	64.644		36.06	1.46381	2.13287	3.58588	8.14679	15.6595	30.7026		36.06	0.406433	0.753723	1.62506	3.05194	5.73981	10.825
36.16	2.27356	4.37347	8.46265	16.6663	32.9648	64.8208		36.16	1.46283	2.14362	3.60443	8.17706	15.6839	30.7836		36.16	0.40155	0.745667	1.61823	3.04706	5.73492	10.8299
36.26	2.2843	4.38617	8.48901	16.7258	33.042	65.0015		36.26	1.46356	2.13971	3.60638	8.19464	15.721	30.8481		36.26	0.393738	0.739075	1.61627	3.04901	5.74274	10.8318
36.36	2.28235	4.40765	8.51245	16.7649	33.1201	65.1597		36.36	1.47455	2.14948	3.61615	8.22198	15.7698	30.9113		36.36	0.389832	0.742981	1.61237	3.0451	5.74274	10.8318
36.46	2.28528	4.41449	8.51929	16.8069	33.1973	65.3325		36.46	1.48004	2.15497	3.63214	8.23529	15.8085	30.9883		36.46	0.403504	0.746887	1.61432	3.05292	5.75641	10.8455
36.56	2.29993	4.42523	8.53979	16.8458	33.2783	65.5296		36.56	1.48041	2.15533	3.63177	8.24542	15.8265	31.0532		36.56	0.395691	0.752747	1.61237	3.06464	5.75446	10.8416
36.66	2.30441	4.43558	8.56381	16.8807	33.352	65.6954		36.66	1.48724	2.16095	3.63861	8.26788	15.8646	31.1303		36.66	0.390808	0.747864	1.60553	3.0578	5.75348	10.8484
36.76	2.30286	4.45941	8.58374	16.9084	33.4492	65.8735		36.76	1.48724	2.15631	3.63861	8.28156	15.8887	31.1909		36.76	0.383728	0.747864	1.61139	3.05389	5.75739	10.8524
36.86	2.31262	4.46332	8.60327	16.9534	33.5332	66.0181		36.86	1.49603	2.1651	3.65717	8.31183	15.93	31.2543		36.86	0.393738	0.756653	1.61627	3.06146	5.75836	10.8631
36.96	2.32239	4.47308	8.63062	17.0178	33.623	66.2036		36.96	1.50384	2.17487	3.67474	8.32941	15.9612	31.3344		36.96	0.388489	0.753357	1.62079	3.0672	5.76874	10.8578
37.06	2.32687	4.47446	8.64487	17.0497	33.7076	66.3663		37.06	1.49213	2.16705	3.67474	8.34308	16.0023	31.4067		37.06	0.389832	0.768372	1.62213	3.06659	5.76813	10.869
37.16	2.33704	4.48969	8.67651	17.0969	33.7979	66.5327		37.16	1.50287	2.17194	3.68549	8.37335	16.0384	31.4702		37.16	0.389832	0.762512	1.62213	3.06268	5.77399	10.8787
37.26	2.33118	4.51117	8.69604	17.1516	33.8936	66.6968		37.26	1.51263	2.17194	3.68939	8.38898	16.0735	31.5405		37.26	0.392761	0.75177	1.61407	3.05585	5.77301	10.8817
37.36	2.34192	4.53558	8.72437	17.2014	33.9883	66.8579		37.36	1.51166	2.18268	3.7099	8.40631	16.1038	31.6332		37.36	0.394348	0.747498	1.62469	3.0672	5.7785	10.893
37.46	2.35657	4.54437	8.75659	17.2415	34.0771	67.0425		37.46	1.50385	2.18854	3.72552	8.42706	16.1507	31.7289		37.46	0.388855	0.755677	1.62506	3.06757	5.78278	10.8934
37.56	2.36926	4.56293	8.78882	17.2893	34.1602	67.1997		37.56	1.51324	2.19598	3.73297	8.44623	16.1972	31.8067		37.56	0.383972	0.7547	1.62408	3.07831	5.78375	10.9022
37.66	2.38586	4.57953	8.80933	17.3567	34.2725	67.3726		37.66	1.5202	2.20026	3.7431	8.47394	16.2308	31.895		37.66	0.386902	0.747864	1.62701	3.07147	5.78082	10.907
37.76	2.38	4.59906	8.8269	17.3821	34.3643	67.5269		37.76	1.52631	2.20514	3.7597	8.49054	16.2728	31.9721		37.76	0.386902	0.756409	1.62701	3.07147	5.79059	10.9129
37.86	2.38586	4.60492	8.8562	17.4172	34.4482	67.6929		37.86	1.53509	2.21198	3.76141	8.50519	16.3187	32.0344		37.86	0.391785	0.770325	1.64362	3.08612	5.79547	10.9244
37.96	2.40247	4.62543	8.88336	17.4729	34.5293	67.8677		37.96	1.52728	2.21393	3.76849	8.51886	16.3597	32.102		37.96	0.386902	0.765442	1.63873	3.0871	5.80621	10.9207
38.06	2.40521	4.63519	8.90991	17.5159	34.623	68.0376		38.06	1.53217	2.22467	3.77924	8.53741	16.39	32.1811		38.06	0.399597	0.762512	1.65143	3.09784	5.82281	10.9315
38.16	2.41516	4.65961	8.92847	17.5774	34.7178	68.2065		38.16	1.53998	2.22931	3.7851	8.56476	16.4258	32.2631		38.16	0.398621	0.763489	1.65045	3.09882	5.82184	10.9422
38.26	2.41614	4.67035	8.94116	17.635	34.791	68.3696		38.26	1.53571	2.23016	3.79254	8.58197	16.4736	32.3506		38.26	0.389832	0.762512	1.65143	3.1037	5.82281	10.9412
38.36	2.41574	4.68167	8.95834	17.6717	34.8746	68.5235		38.36	1.54095	2.23541	3.80756	8.60089	16.512	32.4145		38.36	0.385925	0.760559	1.65338	3.09979	5.81769	10.949
38.46	2.42004	4.67621	8.97632	17.719	34.9774	68.688		38.46	1.54877	2.23737	3.81537	8.62433	16.5511	32.4672		38.46	0.397644	0.770325	1.65924	3.10175	5.83063	10.9588
38.56	2.422	4.68793	8.99585	17.7667	35.0684	68.8501		38.56	1.54779	2.24225	3.82611	8.6546	16.5892	32.5327		38.56	0.389587	0.765442	1.66803	3.10077	5.82965	10.9539
38.66	2.42688	4.70258	9.00659	17.8176	35.1553	69.0081		38.66	1.54095	2.24127	3.83099	8.66144	16.6214	32.5805		38.66	0.400574	0.765442	1.66803	3.10077	5.83942	10.9637
38.76	2.4343	4.71585	9.03549	17.8524	35.231	69.1768		38.76	1.54291	2.25104	3.84271	8.69659	16.6526	32.6489		38.76	0.393738	0.7547	1.67291	3.10565	5.83453	10.9686
38.86	2.44055	4.72992	9.05151	17.8958	35.3291	69.3374		38.86	1.55658	2.26666	3.8681	8.73053	16.7132	32.725		38.86	0.388489	0.749451	1.66571	3.10699	5.84296	10.9731
38.96	2.4425	4.73969	9.08276	17.9387	35.415	69.4937		38.96	1.55072	2.26862	3.86224	8.74347	16.7542	32.7778		38.96	0.394715	0.761536	1.66412	3.10468	5.83942	10.9754
39.06	2.44934	4.74457	9.09741	17.9788	35.4961	69.6548		39.06	1.55267	2.26666	3.87396	8.75519	16.7894	32.852		39.06	0.397278	0.762146	1.68036	3.10529	5.85175	10.9877
39.16	2.45325	4.74847	9.1228	18.0237	35.5801	69.8345		39.16	1.55634	2.27155	3.8847	8.76984	16.8275	32.9311		39.16	0.405457	0.760559	1.68268	3.11346	5.85797	10.9998
39.26	2.46301	4.76801	9.1521	18.0745	35.6797	70.0024		39.26	1.55853	2.27448	3.88568	8.78448	16.8441	32.9875		39.26	0.392761	0.761536	1.67389	3.1203	5.85114	11.0008
39.36	2.4679	4.77679	9.17847	18.1125	35.7686	70.1538		39.36	1.55914	2.28485	3.90778	8.80463	16.8974	33.0596		39.36	0.394714	0.763489	1.68561	3.1203	5.8609	11.0027
39.46	2.46008	4.7807	9.20581	18.1477	35.8525	70.3315		39.46	1.56732	2.28326	3.93158	8.82257	16.9407	33.1362		39.46	0.400574	0.775208	1.69025	3.11835	5.86871	11.0074
39.56	2.46594	4.79047	9.21948	18.1965	35.917	70.5112		39.56	1.57318	2.2879	3.93622	8.84796	16.9857	33.2182		39.56	0.381042	0.768127	1.68561	3.12225	5.86871	11.0125
39.66	2.4718	4.80804	9.24878	18.2395	36.0146	70.6772		39.66	1.55951	2.28522	3.93158	8.86163	17.0286	33.2807		39.66	0.391785	0.762512	1.69049	3.12323	5.8775	11.0115
39.76	2.47864	4.81488	9.27905	18.2834	36.1113	70.8442		39.76	1.56927	2.29498	3.95111	8.88898	17.0755	33.3471		39.76	0.393738	0.778137	1.6983	3.1369	5.88141	11.0252
39.86	2.49231	4.82855	9.31226	18.3342	36.1914	71.0181		39.86	1.58197	2.29987	3.96185	8.90558	17.0967	33.434		39.86	0.403503	0.776184	1.71393	3.1369	5.88531	11.035
39.96	2.5011	4.85101	9.34058	18.3879	36.2979	71.1851		39.96	1.58002	2.30963	3.97943	8.92511	17.1448	33.5024		39.96	0.394471	0.764466	1.70612	3.14471	5.88922	11.033
40.06	2.50287	4.85669	9.3689	18.4299	36.3867	71.3638		40.06	1.58002	2.30377	3.99701	8.9505	17.1761	33.5786		40.06	0.394714	0.775208	1.70709	3.14374	5.8902	11.034
40.16	2.51184	4.87738	9.39233	18.467	36.4637	71.5376		40.16	1.58746	2.31122	4.0025	8.96576	17.2206	33.6544		40.16	0.391418	0.771912	1.71942	3.1424	5.89276	11.0463
40.26	2.51672	4.88617	9.39996	18.509	36.5342	71.687		40.26	1.58099	2.31451	4.00775	8.99054	17.2513	33.7299		40.26	0.396667	0.767395	1.71295	3.14569	5.89215	11.0496
40.36	2.51672	4.89203	9.41675	18.5442	36.6045	71.8433		40.36	1.57904	2.32819	4.01947	9.00299	17.2845	33.7827		40.36	0.383972	0.764465	1.71198	3.15448	5.89899	11.0486
40.46	2.52649	4.90765	9.44214	18.595	36.6846	72.0308		40.46	1.58978	2.33893	4.03021	9.03253	17.3343	33.8578		40.46	0.381043	0.767395	1.70905	3.14179	5.90192	11.0555
40.56	2.52356	4.9184	9.47241	18.626	36.7871	72.1899		40.56	1.58881	2.34967	4.05072	9.05695	17.3685	33.9487		40.56	0.382996	0.767395	1.71881	3.15155	5.9007	11.0652
40.66	2.5343	4.92914	9.50464	18.675	36.8916	72.3628		40.66	1.59955	2.35846	4.07123	9.07745	17.4007	34.0168		40.66	0.389832	0.770325	1.72174	3.15448	5.90289	11.0682
40.76	2.55148	4.94632	9.52377	18.7118	36.9615	72.5284		40.76	1.59247	2.36432	4.0849	9.08331	17.4437	34.0961		40.76	0.388855	0.769348	1.72662	3.14374	5.90778	11.0672
40.86	2.55774	4.96234	9.54175	18.7473	37.04	72.689		40.86	1.5976	2.36823	4.09076	9.10675	17.4905	34.1723		40.86	0.379089	0.765442	1.72662	3.1496	5.90192	11.0731
40.96	2.55188	4.96625	9.56519	18.802	37.1377	72.8687		40.96	1.60931	2.37482	4.10248	9.13019	17.5218	34.2543		40.96	0.380676	0.773621	1.72626	3.15509	5.9035	11.0844
41.06	2.56555	4.98578	9.59058	18.8625	37.2119	73.0483		41.06	1.60443	2.37897	4.112	9.14484	17.5423	34.3237		41.06	0.390808	0.769348	1.72272	3.15814	5.91364	11.0836
41.16	2.56848	4.99261	9.61108	18.8987	37.3066	73.2153		41.16	1.61127	2.39166	4.12006	9.17316	17.5706	34.393		41.16	0.386902	0.765442	1.73444	3.15546	5.90973	11.0809
41.26	2.56653	4.99652	9.6228	18.9475	37.4004	73.3794		41.26	1.60309	2.39325	4.11969	9.18256	17.5956	34.463		41.26	0.388855	0.777161	1.7403	3.16132	5.91559	11.1004
41.36	2.57883	5.01859	9.65268	18.9891	37.5103	73.5597		41.36	1.62006	2.39459	4.1308	9.20343	17.6348	34.5327		41.36	0.379089	0.767395	1.73053	3.15155	5.90778	11.0926
41.46	2.57629	5.02777	9.67163	19.0334	37.5801	73.6997		41.46	1.63178	2.41022	4.14642	9.22101	17.6614	34.6245		41.46	0.382751	0.768371	1.74127	3.16229	5.91656	11.1014
41.56	2.58508	5.05023	9.69604	19.0598	37.6826	73.8628		41.56	1.63666	2.41119	4.16302	9.23761	17.7171	34.6801		41.56	0.375183	0.759583	1.73834	3.1535	5.90973	11.1043
41.66	2.5968	5.06	9.71948	19.1067	37.7666	74.0425		41.66	1.6308	2.40533	4.17084	9.25909	17.7601	34.7543		41.66	0.375183	0.765442	1.73248	3.15936	5.91364	11.1043
41.76	2.60071	5.07562	9.73511	19.1555	37.8525	74.2026		41.76	1.6441	2.41864	4.18024	9.27826	17.8183	34.8223		41.76	0.37616	0.760559	1.72955	3.16034	5.91071	11.1092
41.86	2.60852	5.08344	9.76831	19.1926	37.9443	74.3647		41.86	1.63763	2.42194	4.18549	9.29913	17.8548	34.8881		41.86	0.379089	0.749817	1.73834	3.1535	5.91559	11.1082
41.96	2.60736	5.09906	9.78784	19.2454	38.0322	74.5405		41.96	1.63373	2.43756	4.18939	9.32257	17.888	34.9526		41.96	0.376771	0.747498	1.73407	3.15118	5.90741	11.1059
42.06	2.61633	5.10687	9.81714	19.2981	38.1084	74.7046		42.06	1.63959	2.43365	4.20697	9.34015	17.9368	35.0307		42.06	0.378113	0.7547	1.73737	3.1701	5.91461	11.1229
42.16	2.62122	5.12347	9.8396	19.3401	38.1973	74.8853		42.16	1.64349	2.43756	4.21869	9.35968	17.9681	35.0912		42.16	0.380066	0.744934	1.74323	3.16034	5.9068	11.1307
42.26	2.6261	5.14398	9.85114	19.3977	38.2861	75.0472		42.26	1.6474	2.44928	4.22455	9.38312	18.015	35.1791		42.26	0.377136	0.738098	1.74615	3.15936	5.91949	11.1336
42.36	2.62415	5.15179	9.87378	19.4309	38.3584	75.2104		42.36	1.64545	2.45514	4.23236	9.4007	18.0501	35.2495		42.36	0.378113	0.74884	1.75104	3.16815	5.92706	11.1424
42.46	2.63586	5.17328	9.90112	19.4797	38.4248	75.3726		42.46	1.65033	2.45612	4.2392	9.42389	18.0784	35.3207		42.46	0.386902	0.738831	1.74225	3.16132	5.9234	11.1453
42.56	2.64465	5.18988	9.91968	19.5217	38.5008	75.5591		42.56	1.64325	2.47565	4.24701	9.43488	18.1155	35.3879		42.56	0.389832	0.731262	1.74127	3.16425	5.92242	11.1424
42.66	2.6427	5.19769	9.9353	19.5588	38.5781	75.7173		42.66	1.64642	2.47174	4.24896	9.46027	18.1487	35.4536		42.66	0.385925	0.729309	1.75299	3.1662	5.92828	11.1502
42.76	2.65051	5.21021	9.94897	19.6018	38.668	75.8657		42.76	1.6601	2.47833	4.26532	9.47784	18.1917	35.5141		42.76	0.386902	0.730286	1.74689	3.16132	5.91949	11.1551
42.86	2.6593	5.22992	9.98511	19.6672	38.7471	76.0503		42.86	1.66107	2.4942	4.27142	9.49445	18.2474	35.5893		42.86	0.382019	0.735168	1.74127	3.1662	5.91852	11.1502
42.96	2.66223	5.23676	10.0056	19.6975	38.8184	76.2017		42.96	1.66888	2.50983	4.28509	9.51398	18.2864	35.6596		42.96	0.379089	0.734192	1.75592	3.17303	5.91754	11.157
43.06	2.67004	5.24457	10.0193	19.7522	38.8965	76.3657		43.06	1.66107	2.50006	4.29681	9.53546	18.3177	35.7084		43.06	0.384949	0.734192	1.75006	3.17889	5.92145	11.1531
43.16	2.67102	5.26117	10.0417	19.7942	38.9854	76.5132		43.16	1.66888	2.50983	4.30658	9.5589	18.3665	35.7631		43.16	0.386902	0.730286	1.74811	3.17377	5.92926	11.1578
43.26	2.68039	5.26859	10.0706	19.8524	39.0728	76.6671		43.26	1.67279	2.51178	4.30853	9.57257	18.4056	35.8276		43.26	0.389465	0.734802	1.75067	3.16779	5.92792	11.1616
43.36	2.68372	5.27386	10.0818	19.8909	39.1465	76.8149		43.36	1.66693	2.51764	4.32416	9.5882	18.4251	35.8705		43.36	0.385925	0.729309	1.74713	3.17792	5.92242	11.1561
43.46	2.68274	5.29633	10.1023	19.9231	39.2432	76.9722		43.46	1.6734	2.52216	4.32867	9.60248	18.4479	35.9571		43.46	0.380066	0.725403	1.7569	3.18182	5.92438	11.1639
43.56	2.69601	5.3096	10.1292	19.9704	39.3463	77.13		43.56	1.67474	2.51959	4.32611	9.62531	18.4818	36.019		43.56	0.381042	0.730286	1.75592	3.1828	5.91827	11.1629
43.66	2.70422	5.32172	10.1531	20.0149	39.4502	77.2886		43.66	1.66656	2.51727	4.34528	9.64252	18.5283	36.0909		43.66	0.390808	0.734192	1.75201	3.17694	5.91754	11.1688
43.76	2.70813	5.33148	10.1667	20.0579	39.499	77.4526		43.76	1.67963	2.53424	4.35638	9.67511	18.5609	36.1476		43.76	0.383728	0.730286	1.75201	3.17694	5.91364	11.1688
43.86	2.71106	5.3559	10.2048	20.1057	39.5977	77.6099		43.86	1.68158	2.5401	4.35834	9.69464	18.5901	36.2094		43.86	0.393738	0.735168	1.7608	3.17792	5.92828	11.1776
43.96	2.71204	5.35687	10.2273	20.1477	39.7158	77.7632		43.96	1.68353	2.55182	4.3681	9.71808	18.6234	36.2758		43.96	0.382996	0.734192	1.74225	3.17304	5.91754	11.1629
44.06	2.72375	5.37836	10.2488	20.1946	39.8057	77.939		44.06	1.68842	2.54889	4.3847	9.74835	18.6634	36.351		44.06	0.394348	0.735779	1.75165	3.18439	5.92303	11.1743
44.16	2.72766	5.38226	10.2683	20.2317	39.8955	78.1128		44.16	1.68719	2.55865	4.39447	9.76202	18.6985	36.4252		44.16	0.393738	0.744934	1.75299	3.18573	5.91852	11.1834
44.26	2.74329	5.39789	10.3132	20.2747	39.9854	78.2847		44.26	1.68256	2.56256	4.39838	9.78937	18.7337	36.5209		44.26	0.385925	0.742981	1.74908	3.19745	5.92633	11.1815
44.36	2.75208	5.41644	10.3365	20.3069	40.0703	78.438		44.36	1.69428	2.57037	4.40814	9.80377	18.7708	36.5932		44.36	0.374207	0.744934	1.74713	3.18378	5.91266	11.1834
44.46	2.75012	5.42035	10.3591	20.3518	40.1797	78.606		44.46	1.7099	2.58014	4.42377	9.83429	18.8118	36.6635		44.46	0.379089	0.749817	1.74615	3.18475	5.90778	11.1883
44.56	2.76184	5.43597	10.3728	20.385	40.252	78.7778		44.56	1.70306	2.58502	4.4267	9.84698	18.846	36.7368		44.56	0.384949	0.745911	1.75397	3.19061	5.91559	11.1942
44.66	2.76575	5.43988	10.4001	20.4319	40.3281	78.9419		44.66	1.70599	2.58209	4.43549	9.87726	18.8685	36.8159		44.66	0.386902	0.757629	1.75275	3.19257	5.92145	11.1961
44.76	2.77649	5.46039	10.4285	20.4778	40.4131	79.0913		44.76	1.70404	2.58014	4.4472	9.88898	18.8958	36.8627		44.76	0.384583	0.74823	1.74579	3.19415	5.92303	11.1977
44.86	2.78625	5.47406	10.4539	20.5305	40.5174	79.2515		44.86	1.70404	2.59576	4.46283	9.90851	18.9427	36.9643		44.86	0.389832	0.742981	1.74518	3.1955	5.93414	11.199
44.96	2.79114	5.48676	10.49	20.592	40.6172	79.4204		44.96	1.71381	2.60944	4.46942	9.93976	18.9915	37.0483		44.96	0.378113	0.733216	1.74518	3.18256	5.92828	11.2049
45.06	2.79993	5.50531	10.5085	20.6477	40.6963	79.5913		45.06	1.71088	2.61432	4.46967	9.94659	18.9932	37.1254		45.06	0.379089	0.742004	1.7442	3.1828	5.93781	11.2195
45.16	2.80148	5.50687	10.5296	20.6766	40.7779	79.7472		45.16	1.71185	2.62189	4.47845	9.9671	19.0423	37.1909		45.16	0.379089	0.738098	1.7403	3.19257	5.93317	11.2125
45.26	2.80872	5.52386	10.5427	20.7209	40.8594	79.9048		45.26	1.73199	2.63544	4.48688	10.0048	19.0859	37.2852		45.26	0.384949	0.728333	1.73444	3.18671	5.93707	11.2176
45.36	2.8136	5.53149	10.5632	20.759	40.9404	80.0698		45.36	1.73529	2.63483	4.49213	10.0198	19.1204	37.3283		45.36	0.388855	0.740051	1.74811	3.20038	5.94489	11.2254
45.46	2.81946	5.54437	10.5886	20.7922	41.04	80.2397		45.46	1.72064	2.63971	4.50092	10.0306	19.1409	37.3891		45.46	0.382019	0.725402	1.74127	3.1994	5.94	11.2283
45.56	2.83371	5.55667	10.6165	20.8366	41.1187	80.4181		45.56	1.72455	2.64166	4.50482	10.0521	19.1741	37.4711		45.56	0.37323	0.714661	1.73248	3.18866	5.93903	11.2293
45.66	2.83197	5.57562	10.6375	20.8977	41.2178	80.5933		45.66	1.74274	2.65594	4.51715	10.0878	19.2275	37.5401		45.66	0.372009	0.726379	1.7442	3.18475	5.93512	11.2352
45.76	2.83411	5.57855	10.658	20.9338	41.3027	80.7407		45.76	1.73627	2.64948	4.51654	10.1068	19.262	37.6254		45.76	0.371277	0.72052	1.73444	3.18475	5.93512	11.2332
45.86	2.84094	5.58929	10.6824	20.9661	41.3896	80.8909		45.86	1.74799	2.66119	4.53021	10.1263	19.3089	37.6957		45.86	0.374817	0.718201	1.73212	3.18243	5.93866	11.2426
45.96	2.85266	5.59711	10.698	21.0129	41.4658	81.0581		45.96	1.74115	2.66998	4.54877	10.1507	19.3411	37.7709		45.96	0.364441	0.719544	1.73346	3.17401	5.93805	11.2381
46.06	2.85559	5.6098	10.7263	21.0667	41.5332	81.231		46.06	1.74506	2.67389	4.55072	10.1702	19.3704	37.8217		46.06	0.362488	0.715637	1.73541	3.18573	5.93024	11.244
46.16	2.86438	5.62445	10.7496	21.1106	41.6182	81.3706		46.16	1.7597	2.67487	4.57123	10.1888	19.4202	37.893		46.16	0.378113	0.71759	1.73541	3.18573	5.94196	11.2557
46.26	2.86047	5.63226	10.7761	21.1575	41.6943	81.5366		46.26	1.76239	2.68463	4.58099	10.2044	19.4456	37.9731		46.26	0.371277	0.710754	1.73053	3.18475	5.94489	11.2488
46.36	2.86633	5.64203	10.7898	21.1985	41.7861	81.7026		46.36	1.75677	2.69342	4.58392	10.2276	19.4896	38.0463		46.36	0.365417	0.716614	1.73834	3.17889	5.93903	11.243
46.46	2.86926	5.64886	10.8083	21.2346	41.8535	81.8657		46.46	1.76263	2.69733	4.59174	10.2523	19.515	38.1323		46.46	0.370301	0.714417	1.73615	3.18964	5.94977	11.2596
46.56	2.88391	5.65961	10.8347	21.2864	41.9326	82.0405		46.56	1.77338	2.6983	4.5993	10.2806	19.5648	38.227		46.56	0.37677	0.712341	1.74384	3.18829	5.94843	11.2563
46.66	2.88879	5.6684	10.863	21.342	42.032	82.2153		46.66	1.76361	2.70416	4.60052	10.2825	19.5948	38.2836		46.66	0.380066	0.72345	1.74518	3.18964	5.95831	11.2693
46.76	2.89758	5.67328	10.8757	21.3821	42.1143	82.3667		46.76	1.77533	2.71002	4.62592	10.3099	19.6448	38.3637		46.76	0.374207	0.719543	1.73541	3.1955	5.95367	11.2635
46.86	2.91028	5.68011	10.9001	21.4221	42.2012	82.5454		46.86	1.7818	2.71649	4.63239	10.3163	19.6826	38.4229		46.86	0.3703	0.713684	1.74127	3.1955	5.96344	11.2693
46.96	2.91907	5.69086	10.9285	21.4797	42.292	82.7417		46.96	1.78021	2.72467	4.64056	10.3343	19.72	38.4995		46.96	0.382996	0.712708	1.7442	3.20111	5.96051	11.2723
47.06	2.91223	5.69769	10.9412	21.5139	42.3828	82.8911		47.06	1.7851	2.72955	4.64545	10.3646	19.7464	38.5649		47.06	0.379089	0.708801	1.75006	3.19843	5.96832	11.2781
47.16	2.91711	5.69672	10.9617	21.5422	42.4541	83.0425		47.16	1.78412	2.73639	4.65228	10.3792	19.7747	38.6479		47.16	0.380066	0.719543	1.75104	3.19745	5.96735	11.2791
47.26	2.93274	5.7182	10.9675	21.5852	42.5498	83.23		47.26	1.78314	2.73932	4.66498	10.4075	19.8148	38.727		47.26	0.397644	0.727356	1.76276	3.21112	5.98102	11.2967
47.36	2.94153	5.73285	10.9822	21.6272	42.6523	83.3931		47.36	1.79193	2.75397	4.68353	10.4261	19.8626	38.8022		47.36	0.395691	0.735168	1.7569	3.20917	5.98883	11.3033
47.46	2.94641	5.73383	11.0066	21.679	42.7295	83.5425		47.46	1.78412	2.75006	4.67572	10.4339	19.8919	38.8576		47.46	0.386536	0.731873	1.76337	3.21564	5.98553	11.309
47.56	2.95129	5.75433	11.0212	21.7209	42.8164	83.7036		47.56	1.79486	2.74908	4.69427	10.4525	19.928	38.9262		47.56	0.382019	0.725403	1.7569	3.21503	5.98883	11.3084
47.66	2.95129	5.76801	11.0427	21.7639	42.9043	83.8833		47.66	1.79547	2.74261	4.69879	10.4687	19.9599	39.001		47.66	0.377869	0.734192	1.76764	3.22186	5.98785	11.3211
47.76	2.96106	5.77075	11.0662	21.7979	42.9805	84.0493		47.76	1.78876	2.74811	4.70502	10.4886	20.0052	39.0776		47.76	0.390808	0.736145	1.76959	3.22577	5.99957	11.3348
47.86	2.96848	5.77737	11.0833	21.8338	43.0562	84.2208		47.86	1.79877	2.76276	4.72162	10.5032	20.0413	39.1528		47.86	0.387878	0.739075	1.77252	3.22675	5.99274	11.3279
47.96	2.97864	5.78558	11.1021	21.8674	43.1563	84.3794		47.96	1.80267	2.76666	4.72553	10.5169	20.0745	39.2231		47.96	0.386902	0.753724	1.77155	3.22772	6.00153	11.327
48.06	2.98352	5.7807	11.1218	21.8977	43.251	84.5503		48.06	1.81342	2.76764	4.73041	10.5394	20.1048	39.3002		48.06	0.382629	0.753357	1.7829	3.23712	6.00311	11.3383
48.16	2.99973	5.80472	11.1478	21.9491	43.3473	84.7208		48.16	1.81342	2.77155	4.74603	10.5589	20.14	39.3666		48.16	0.379089	0.749817	1.77618	3.23358	6.00934	11.3484
48.26	3.01379	5.81293	11.1833	21.9885	43.4551	84.8911		48.26	1.82513	2.78522	4.75653	10.5804	20.1829	39.4389		48.26	0.391785	0.762512	1.77448	3.24823	6.00836	11.3455
48.36	3.02649	5.83148	11.2	22.0383	43.5342	85.0569		48.36	1.82806	2.79205	4.77826	10.6028	20.2237	39.5024		48.36	0.384949	0.754456	1.7774	3.24139	6.01715	11.3504
48.46	3.04114	5.84027	11.2302	22.1018	43.6191	85.2173		48.46	1.82416	2.78815	4.78217	10.6165	20.2503	39.5746		48.46	0.381042	0.767395	1.7735	3.23749	6.01593	11.3602
48.56	3.0509	5.8559	11.2439	22.1526	43.7137	85.3872		48.56	1.83356	2.78778	4.78961	10.6337	20.2851	39.6329		48.56	0.37616	0.760559	1.77252	3.24237	6.02008	11.3651
48.66	3.05383	5.86469	11.2585	22.1926	43.7959	85.564		48.66	1.8349	2.79694	4.79291	10.637	20.3157	39.685		48.66	0.377136	0.757629	1.76373	3.25311	6.03082	11.3602
48.76	3.06262	5.87152	11.2908	22.2424	43.8789	85.7017		48.76	1.83685	2.8067	4.80853	10.6553	20.3587	39.7553		48.76	0.392761	0.771301	1.76373	3.24994	6.02887	11.3602
48.86	3.07727	5.89203	11.3093	22.2825	43.9736	85.8511		48.86	1.85053	2.81647	4.82611	10.6761	20.3958	39.8256		48.86	0.392761	0.771301	1.77936	3.25116	6.04059	11.3758
48.96	3.08118	5.90179	11.3367	22.3176	44.0674	86.0112		48.96	1.85736	2.82135	4.83295	10.6907	20.428	39.9067		48.96	0.385559	0.764099	1.77606	3.25372	6.03729	11.3823
49.06	3.08704	5.9057	11.3503	22.3586	44.1436	86.1655		49.06	1.85736	2.83112	4.84076	10.72	20.4573	39.9848		49.06	0.382019	0.760559	1.77252	3.258	6.04352	11.3787
49.16	3.10168	5.91644	11.3708	22.4163	44.2285	86.3169		49.16	1.86127	2.83112	4.84857	10.7298	20.5023	40.0512		49.16	0.383972	0.766418	1.77448	3.25604	6.04547	11.3924
49.26	3.10168	5.91058	11.3904	22.4436	44.3086	86.4712		49.26	1.87103	2.84479	4.87201	10.7591	20.5413	40.1254		49.26	0.37323	0.757629	1.7735	3.2453	6.04449	11.3914
49.36	3.11145	5.9184	11.4119	22.4924	44.3789	86.6177		49.36	1.86322	2.83698	4.87982	10.7728	20.5745	40.2133		49.36	0.367371	0.755676	1.76178	3.23944	6.03864	11.3953
49.46	3.12903	5.93402	11.4373	22.5432	44.4688	86.7935		49.46	1.87201	2.84576	4.88666	10.7894	20.6068	40.2905		49.46	0.364441	0.762512	1.7608	3.24237	6.03571	11.3924
49.56	3.12219	5.94556	11.45	22.5891	44.5439	86.9819		49.56	1.8786	2.85358	4.89642	10.8089	20.636	40.3705		49.56	0.374207	0.756653	1.77448	3.25018	6.04547	11.4022
49.66	3.1261	5.95844	11.4734	22.6301	44.6064	87.1245		49.66	1.87201	2.85944	4.89838	10.8226	20.6751	40.4416		49.66	0.364197	0.749817	1.76447	3.24335	6.04254	11.409
49.76	3.13373	5.97308	11.5095	22.6819	44.6875	87.2856		49.76	1.88373	2.86139	4.9101	10.8499	20.7103	40.5073		49.76	0.365051	0.755309	1.77509	3.25861	6.05389	11.4074
49.86	3.14075	5.98871	11.5251	22.7268	44.7734	87.4673		49.86	1.88568	2.86212	4.91595	10.8616	20.7454	40.5952		49.86	0.35077	0.750794	1.77838	3.24432	6.04157	11.4041
49.96	3.15344	5.99945	11.5535	22.7668	44.8721	87.6538		49.96	1.88239	2.86786	4.92047	10.8779	20.7878	40.6661		49.96	0.352722	0.752746	1.77838	3.24628	6.05133	11.4197
50.06	3.15891	6.01859	11.5804	22.8114	44.9576	87.8253		50.06	1.89215	2.88348	4.93219	10.9052	20.8203	40.7422		50.06	0.345886	0.745911	1.7735	3.25507	6.04645	11.4285
50.16	3.1554	6.01703	11.5964	22.8575	45.0342	87.9995		50.16	1.90228	2.87994	4.93842	10.9212	20.8714	40.809		50.16	0.34198	0.742005	1.7735	3.24921	6.04645	11.4324
50.26	3.16418	6.03949	11.6248	22.9163	45.1133	88.1665		50.26	1.89349	2.87701	4.94135	10.9437	20.9036	40.8725		50.26	0.34198	0.740783	1.78326	3.26093	6.05621	11.4344
50.36	3.16614	6.04535	11.658	22.9709	45.1953	88.3247		50.36	1.90424	2.87799	4.94891	10.9622	20.9534	40.9477		50.36	0.34491	0.742981	1.77643	3.258	6.04938	11.4256
50.46	3.17883	6.06	11.6843	23.011	45.2979	88.5073		50.46	1.90521	2.88483	4.95111	10.9769	20.9857	41.0073		50.46	0.343933	0.742005	1.78131	3.26288	6.05695	11.4266
50.56	3.17981	6.06293	11.697	23.0471	45.3848	88.6743		50.56	1.91693	2.88483	4.96674	10.9952	21.0267	41.0698		50.56	0.34198	0.749817	1.78717	3.27069	6.05426	11.4402
50.66	3.18567	6.07074	11.7263	23.0999	45.4668	88.8169		50.66	1.92377	2.89752	4.97943	11.0169	21.0843	41.1313		50.66	0.341004	0.739075	1.77838	3.2619	6.05328	11.4393
50.76	3.19406	6.0928	11.7375	23.1649	45.5611	88.9913		50.76	1.92279	2.89655	4.98041	11.0374	21.1243	41.1928		50.76	0.332215	0.736145	1.7735	3.26288	6.05035	11.4363
50.86	3.21301	6.10785	11.7615	23.2073	45.6719	89.1606		50.86	1.92572	2.91119	5.00092	11.0599	21.1605	41.2797		50.86	0.344909	0.752746	1.78619	3.26385	6.06696	11.4471
50.96	3.21204	6.12445	11.7878	23.2493	45.7568	89.3257		50.96	1.92767	2.90338	5.00482	11.0814	21.1956	41.3422		50.96	0.346863	0.74884	1.78815	3.27167	6.07281	11.4451
51.06	3.22083	6.14691	11.8103	23.2971	45.8438	89.5013		51.06	1.9267	2.91217	5.01752	11.1058	21.2474	41.4096		51.06	0.347839	0.757629	1.79303	3.26556	6.06989	11.45
51.16	3.22668	6.15277	11.8259	23.3342	45.9316	89.6587		51.16	1.93549	2.92096	5.03607	11.1302	21.2816	41.4789		51.16	0.358582	0.758606	1.79596	3.26776	6.08649	11.4627
51.26	3.23059	6.16644	11.8494	23.387	46.0098	89.8169		51.26	1.93646	2.91608	5.04877	11.1507	21.3275	41.56		51.26	0.348206	0.75531	1.79071	3.27228	6.08124	11.4575
51.36	3.24231	6.18793	11.8728	23.4241	46.0859	89.979		51.36	1.94427	2.92584	5.06244	11.178	21.3821	41.644		51.36	0.354309	0.750427	1.79755	3.26935	6.07831	11.4545
51.46	3.24817	6.19183	11.8962	23.4749	46.1816	90.1431		51.46	1.95209	2.91998	5.06635	11.1898	21.4153	41.7182		51.46	0.356628	0.758606	1.79401	3.26581	6.08063	11.4608
51.56	3.25208	6.19769	11.9197	23.5178	46.2723	90.2974		51.56	1.94879	2.92841	5.08453	11.2021	21.4492	41.7969		51.56	0.348816	0.756653	1.79083	3.26971	6.08453	11.4647
51.66	3.26477	6.21039	11.9441	23.5657	46.3604	90.4644		51.66	1.95013	2.94342	5.09369	11.223	21.4896	41.8823		51.66	0.349792	0.755676	1.79108	3.2746	6.08551	11.4695
51.76	3.27258	6.22406	11.9617	23.5989	46.458	90.644		51.76	1.95477	2.94928	5.09564	11.2386	21.5325	41.9584		51.76	0.353699	0.75177	1.79108	3.26874	6.08551	11.4722
51.86	3.27356	6.23871	11.9822	23.6487	46.5332	90.8091		51.86	1.96088	2.95612	5.10248	11.2669	21.5655	42.0453		51.86	0.349792	0.75177	1.80084	3.2746	6.08942	11.4676
51.96	3.28625	6.24438	12.0164	23.6985	46.6025	90.9819		51.96	1.96283	2.96783	5.1142	11.2813	21.6038	42.1176		51.96	0.358582	0.750793	1.79987	3.27362	6.09039	11.4842
52.06	3.3009	6.2641	12.0408	23.7354	46.6875	91.147		52.06	1.96869	2.96271	5.12201	11.2982	21.6448	42.1938		52.06	0.354675	0.746887	1.79596	3.27948	6.08453	11.4783
52.16	3.30539	6.2764	12.0706	23.7723	46.7682	91.3018		52.16	1.97748	2.97272	5.1308	11.3167	21.6732	42.2534		52.16	0.356629	0.74884	1.80963	3.28143	6.09235	11.4803
52.26	3.29797	6.28656	12.0984	23.7981	46.8545	91.4644		52.26	1.97711	2.98798	5.1402	11.3476	21.7236	42.3389		52.26	0.351746	0.749817	1.80475	3.27655	6.08746	11.4871
52.36	3.30774	6.29047	12.1199	23.8411	46.9365	91.6323		52.36	1.98041	2.98932	5.13641	11.3587	21.7659	42.3976		52.36	0.351745	0.756408	1.80475	3.28632	6.08746	11.4852
52.46	3.31946	6.31195	12.1472	23.8782	47.0244	91.7788		52.46	1.97845	2.98346	5.14935	11.3724	21.7991	42.4614		52.46	0.345886	0.745911	1.8028	3.2746	6.09137	11.4852
52.56	3.32513	6.31879	12.1697	23.926	47.1133	91.9575		52.56	1.98236	2.98737	5.15912	11.388	21.8304	42.5161		52.56	0.342956	0.74884	1.80182	3.27362	6.08844	11.4822
52.66	3.32532	6.31976	12.1863	23.9661	47.1846	92.1226		52.66	1.98334	3.00787	5.17377	11.4085	21.8685	42.5776		52.66	0.341004	0.750794	1.79791	3.28534	6.09625	11.4901
52.76	3.33997	6.33636	12.2146	24.012	47.2676	92.2817		52.76	1.98431	3.01471	5.1767	11.4193	21.9124	42.6489		52.76	0.336121	0.755676	1.80475	3.28046	6.09015	11.4852
52.86	3.34973	6.35004	12.24	24.0608	47.3535	92.4263		52.86	1.99603	3.01471	5.19818	11.4407	21.9515	42.7309		52.86	0.340027	0.753723	1.80084	3.2785	6.08746	11.493
52.96	3.34387	6.36566	12.2615	24.092	47.4297	92.5864		52.96	1.99506	3.01959	5.20697	11.4651	21.9778	42.7885		52.96	0.341004	0.758606	1.80182	3.27753	6.10211	11.5018
53.06	3.35168	6.37152	12.2869	24.1272	47.5098	92.7524		53.06	1.98431	3.01471	5.20599	11.47	22.0023	42.8442		53.06	0.345886	0.757629	1.81647	3.28827	6.10699	11.5027
53.16	3.36243	6.37836	12.3035	24.175	47.6025	92.9097		53.16	1.99799	3.02643	5.22748	11.4857	22.0472	42.934		53.16	0.339783	0.744934	1.80182	3.27948	6.09235	11.4881
53.26	3.35559	6.38715	12.3337	24.2346	47.6758	93.0688		53.26	2.00189	3.02643	5.24115	11.5052	22.096	43.0141		53.26	0.338074	0.747864	1.81061	3.28241	6.10114	11.4898
53.36	3.36496	6.39456	12.3509	24.2713	47.7535	93.2423		53.36	2.01263	3.03717	5.24799	11.5218	22.1321	43.0756		53.36	0.342956	0.746887	1.80963	3.29193	6.10016	11.5018
53.46	3.37024	6.41742	12.3718	24.3176	47.8506	93.4019		53.46	2.02045	3.04498	5.25775	11.5413	22.1712	43.1537		53.46	0.329285	0.744934	1.80768	3.27948	6.08844	11.494
53.56	3.37805	6.43304	12.4031	24.3645	47.9463	93.5796		53.56	2.01459	3.03912	5.26556	11.5616	22.1985	43.2182		53.56	0.338684	0.748474	1.80536	3.27716	6.09589	11.4916
53.66	3.3761	6.43109	12.4265	24.3918	48.0244	93.7261		53.66	2.02142	3.0401	5.26654	11.5579	22.2327	43.2895		53.66	0.339661	0.743591	1.80243	3.27423	6.09296	11.4985
53.76	3.38098	6.44574	12.4537	24.4534	48.1024	93.897		53.76	2.02826	3.04889	5.27533	11.5882	22.2747	43.3569		53.76	0.336121	0.736145	1.80475	3.28046	6.09528	11.5047
53.86	3.3927	6.45746	12.4822	24.5042	48.1992	94.0591		53.86	2.02399	3.04852	5.28864	11.6074	22.3154	43.421		53.86	0.335144	0.744934	1.8006	3.27948	6.10797	11.5037
53.96	3.39465	6.46527	12.4939	24.5374	48.2773	94.2005		53.96	2.02899	3.05475	5.29681	11.6292	22.3411	43.4799		53.96	0.329285	0.744934	1.79596	3.27948	6.10211	11.5135
54.06	3.39758	6.47797	12.5164	24.5891	48.374	94.3726		54.06	2.03412	3.05084	5.30658	11.6605	22.3782	43.5444		54.06	0.340026	0.749817	1.81061	3.28827	6.10309	11.5281
54.16	3.40149	6.48383	12.5476	24.6231	48.4678	94.5327		54.16	2.0351	3.0545	5.31342	11.6751	22.4014	43.6215		54.16	0.34491	0.74884	1.81549	3.28925	6.11383	11.5272
54.26	3.4054	6.49554	12.5593	24.6555	48.5635	94.6851		54.26	2.04352	3.06415	5.32379	11.6953	22.4423	43.6788		54.26	0.350769	0.746887	1.82721	3.28534	6.11188	11.5252
54.36	3.40637	6.49847	12.5818	24.7034	48.6445	94.8384		54.36	2.03802	3.08014	5.33783	11.7132	22.4759	43.7592		54.36	0.342957	0.737122	1.8233	3.27753	6.10797	11.5213
54.46	3.4054	6.52094	12.6042	24.7395	48.7432	95.0112		54.46	2.04388	3.07819	5.34955	11.7288	22.4974	43.8276		54.46	0.341003	0.737121	1.82135	3.28143	6.10602	11.5291
54.56	3.41418	6.52972	12.6267	24.7932	48.8203	95.1821		54.56	2.04291	3.09283	5.36029	11.7376	22.5491	43.893		54.56	0.329285	0.744934	1.82721	3.28339	6.10992	11.5233
54.66	3.42453	6.55569	12.6585	24.8407	48.9205	95.3448		54.66	2.05365	3.09772	5.37762	11.7581	22.5833	43.9709		54.66	0.328308	0.747864	1.83014	3.28241	6.10699	11.5359
54.76	3.42883	6.5639	12.6765	24.8723	49.0049	95.5132		54.76	2.04974	3.10358	5.38666	11.7835	22.6204	44.0287		54.76	0.332215	0.74469	1.82819	3.28632	6.10699	11.5399
54.86	3.43372	6.57153	12.6873	24.8987	49.0898	95.6782		54.86	2.05658	3.11041	5.40131	11.8001	22.6566	44.1098		54.86	0.329284	0.752746	1.82721	3.29315	6.11969	11.5467
54.96	3.4386	6.57172	12.7078	24.9387	49.1592	95.8276		54.96	2.05951	3.10358	5.40619	11.8148	22.6907	44.183		54.96	0.320496	0.743958	1.82233	3.28046	6.11359	11.534
55.06	3.44543	6.59418	12.7244	24.9768	49.248	96.0063		55.06	2.05853	3.11237	5.42865	11.8333	22.7191	44.2563		55.06	0.322448	0.749816	1.82428	3.28632	6.11481	11.5399
55.16	3.45325	6.60199	12.7361	25.0237	49.3301	96.1685		55.16	2.05853	3.10651	5.43256	11.8626	22.7484	44.3207		55.16	0.326355	0.747864	1.82819	3.29999	6.11871	11.5379
55.26	3.45911	6.61371	12.7595	25.0803	49.4199	96.3442		55.26	2.0683	3.11237	5.43842	11.8782	22.7737	44.3911		55.26	0.339661	0.747498	1.82587	3.30353	6.12616	11.5473
55.36	3.46301	6.62738	12.7732	25.1077	49.4902	96.4888		55.36	2.07709	3.12701	5.45502	11.8987	22.8138	44.4604		55.36	0.332947	0.742004	1.83209	3.3078	6.13239	11.5477
55.46	3.47357	6.64301	12.8083	25.1506	49.6016	96.645		55.46	2.07806	3.14166	5.46967	11.9258	22.8538	44.5219		55.46	0.328308	0.738099	1.83209	3.30389	6.12653	11.5535
55.56	3.48743	6.66547	12.8308	25.1926	49.6963	96.8042		55.56	2.08258	3.13641	5.48981	11.9413	22.8896	44.5967		55.56	0.333191	0.742981	1.83112	3.31146	6.1275	11.5545
55.66	3.48157	6.67328	12.8484	25.22	49.7959	96.9585		55.66	2.08099	3.14459	5.50189	11.9651	22.9329	44.6655		55.66	0.327332	0.746888	1.82721	3.30682	6.1275	11.5584
55.76	3.47766	6.67328	12.8679	25.2688	49.8701	97.1147		55.76	2.08392	3.14948	5.49896	11.972	22.9691	44.727		55.76	0.328919	0.748474	1.82684	3.31232	6.14276	11.56
55.86	3.47961	6.685	12.8882	25.3079	49.9502	97.2729		55.86	2.09344	3.15436	5.50385	12.0023	23.011	44.8061		55.86	0.343933	0.747863	1.84381	3.31757	6.14215	11.575
55.96	3.48059	6.69574	12.9099	25.3733	50.0527	97.4575		55.96	2.09369	3.16315	5.52435	12.0267	23.0452	44.8813		55.96	0.336121	0.736145	1.83405	3.31561	6.13043	11.5699
56.06	3.48645	6.71136	12.9353	25.3928	50.1348	97.6177		56.06	2.09564	3.16119	5.53217	12.0443	23.0823	44.9301		56.06	0.330261	0.736145	1.83014	3.31171	6.13434	11.5652
56.16	3.48547	6.71039	12.9402	25.4329	50.2295	97.769		56.16	2.09467	3.16608	5.53314	12.055	23.1126	44.9858		56.16	0.329285	0.733215	1.82721	3.31854	6.13336	11.5779
56.26	3.49484	6.71976	12.9691	25.4813	50.3158	97.9327		56.26	2.10345	3.16901	5.53998	12.0872	23.1495	45.0629		56.26	0.322449	0.740052	1.82233	3.31366	6.13239	11.5867
56.36	3.50989	6.73676	12.99	25.5237	50.3965	98.1021		56.36	2.10797	3.17938	5.55621	12.1093	23.1845	45.128		56.36	0.335144	0.739074	1.82721	3.31268	6.13141	11.5916
56.46	3.51379	6.75629	13.0193	25.5627	50.4863	98.2778		56.46	2.1015	3.18073	5.56342	12.1165	23.2054	45.2055		56.46	0.334167	0.740051	1.83478	3.31366	6.13238	11.6004
56.56	3.52356	6.76801	13.0349	25.6085	50.5801	98.4595		56.56	2.10541	3.18658	5.56732	12.14	23.2425	45.2902		56.56	0.325379	0.735169	1.82526	3.30292	6.13922	11.6014
56.66	3.5343	6.78265	13.0535	25.6438	50.6533	98.6147		56.66	2.09662	3.1817	5.5683	12.1605	23.2767	45.3393		56.66	0.324402	0.734192	1.82428	3.3078	6.13239	11.5945
56.76	3.53821	6.79242	13.0867	25.6985	50.7139	98.7847		56.76	2.10736	3.18658	5.57513	12.1829	23.3226	45.4301		56.76	0.322449	0.742005	1.83795	3.30585	6.13239	11.5945
56.86	3.53528	6.79926	13.1091	25.7346	50.7715	98.9282		56.86	2.10541	3.1795	5.5849	12.2103	23.3616	45.4985		56.86	0.322448	0.742004	1.836	3.30585	6.1402	11.6102
56.96	3.54309	6.80902	13.1267	25.7776	50.8594	99.1001		56.96	2.11127	3.18463	5.59735	12.2259	23.3968	45.5746		56.96	0.320495	0.749817	1.83014	3.31366	6.13434	11.6082
57.06	3.54407	6.82953	13.1433	25.8137	50.9404	99.2542		57.06	2.10541	3.19049	5.59271	12.2454	23.4437	45.6547		57.06	0.317566	0.741028	1.82135	3.3205	6.13409	11.619
57.16	3.55774	6.84711	13.1609	25.8684	51.0088	99.4136		57.16	2.11224	3.18756	5.60345	12.262	23.4837	45.7358		57.16	0.318177	0.736512	1.83368	3.32697	6.13593	11.6215
57.26	3.55774	6.8432	13.1765	25.9094	51.085	99.5835		57.26	2.1015	3.19244	5.60248	12.2728	23.512	45.7953		57.26	0.318542	0.736145	1.83795	3.33124	6.1441	11.6356
57.36	3.57336	6.86859	13.2136	25.9583	51.1611	99.769		57.36	2.10834	3.19733	5.61908	12.2933	23.5501	45.8725		57.36	0.311707	0.72931	1.83112	3.32831	6.13336	11.6287
57.46	3.58118	6.8772	13.2468	26.009	51.249	99.9526		57.46	2.12006	3.19342	5.62494	12.3128	23.5833	45.9467		57.46	0.307801	0.741028	1.84283	3.32636	6.13531	11.6404
57.56	3.57239	6.88715	13.2556	26.0588	51.3301	100.112		57.56	2.11322	3.19635	5.62982	12.3333	23.6097	46.0121		57.56	0.306823	0.738098	1.8399	3.33905	6.14215	11.6434
57.66	3.58215	6.89496	13.281	26.0823	51.418	100.256		57.66	2.1181	3.19147	5.63861	12.346	23.6419	46.0795		57.66	0.309509	0.728333	1.836	3.33319	6.14801	11.6473
57.76	3.58411	6.90082	13.3064	26.1331	51.5098	100.438		57.76	2.12689	3.1944	5.64154	12.3607	23.6878	46.1645		57.76	0.306824	0.736145	1.83209	3.341	6.1441	11.6453
57.86	3.59738	6.91995	13.3353	26.1815	51.6168	100.606		57.86	2.12494	3.1944	5.65131	12.3802	23.7308	46.2133		57.86	0.306823	0.736145	1.84381	3.33978	6.14606	11.6609
57.96	3.58606	6.93597	13.3513	26.2229	51.6992	100.776		57.96	2.13177	3.20514	5.65619	12.3968	23.7669	46.2787		57.96	0.306823	0.74591	1.84772	3.33905	6.14996	11.6649
58.06	3.59387	6.94769	13.3767	26.2737	51.7852	100.928		58.06	2.12372	3.21393	5.66107	12.4251	23.8011	46.3344		58.06	0.297669	0.736756	1.84442	3.34161	6.15057	11.6713
58.16	3.60364	6.95746	13.3923	26.2991	51.8711	101.079		58.16	2.12201	3.22272	5.67377	12.4476	23.845	46.3803		58.16	0.298035	0.737122	1.84869	3.34198	6.15094	11.6756
58.26	3.61224	6.97699	13.4197	26.3499	51.957	101.258		58.26	2.1308	3.22369	5.68451	12.4622	23.8721	46.4614		58.26	0.295105	0.743958	1.85162	3.33905	6.15387	11.6844
58.36	3.61633	6.98187	13.4421	26.384	52.04	101.414		58.36	2.13373	3.23053	5.68744	12.4737	23.9153	46.5385		58.36	0.296081	0.744934	1.86823	3.35565	6.16266	11.6854
58.46	3.6261	6.99164	13.4578	26.4504	52.1455	101.574		58.46	2.12787	3.23444	5.69134	12.4984	23.9485	46.6127		58.46	0.293152	0.736145	1.85944	3.35077	6.15582	11.6922
58.56	3.63	6.99945	13.4812	26.5032	52.2139	101.718		58.56	2.1275	3.23407	5.69098	12.5019	23.9794	46.6631		58.56	0.296081	0.735168	1.85846	3.35956	6.15875	11.6951
58.66	3.64328	7.00882	13.4972	26.5485	52.2916	101.868		58.66	2.12689	3.23932	5.70599	12.5267	24.0237	46.7387		58.66	0.290222	0.735168	1.86823	3.3537	6.15289	11.7049
58.76	3.64758	7.02289	13.5261	26.5872	52.376	102.037		58.76	2.13959	3.24811	5.71478	12.553	24.0735	46.8041		58.76	0.293152	0.72638	1.8653	3.35663	6.15778	11.702
58.86	3.65149	7.02679	13.5554	26.6379	52.4463	102.205		58.86	2.13666	3.25104	5.7204	12.5638	24.1058	46.8527		58.86	0.290222	0.735168	1.86823	3.35956	6.15485	11.7147
58.96	3.66028	7.03558	13.5798	26.6858	52.5195	102.366		58.96	2.13861	3.24908	5.72552	12.5775	24.1448	46.9262		58.96	0.291198	0.730285	1.87311	3.36835	6.15582	11.7137
59.06	3.66516	7.05023	13.6042	26.7454	52.617	102.515		59.06	2.13666	3.2608	5.72748	12.5989	24.1859	47.0082		59.06	0.28241	0.730042	1.87018	3.36151	6.14703	11.7166
59.16	3.67981	7.07465	13.6384	26.8108	52.6973	102.667		59.16	2.14349	3.2735	5.74408	12.6273	24.2239	47.0659		59.16	0.287292	0.734192	1.87897	3.3703	6.16168	11.7254
59.26	3.68665	7.07562	13.6667	26.8411	52.7842	102.833		59.26	2.13666	3.28033	5.73724	12.6302	24.2562	47.1293		59.26	0.285339	0.732239	1.87115	3.36835	6.15973	11.7332
59.36	3.68567	7.07855	13.6912	26.8831	52.8691	102.969		59.36	2.14935	3.2774	5.74994	12.6624	24.2845	47.2026		59.36	0.287292	0.740051	1.8692	3.36444	6.17145	11.7293
59.46	3.70325	7.09418	13.7205	26.9495	52.9551	103.139		59.46	2.14349	3.28522	5.75385	12.6937	24.3392	47.2651		59.46	0.294129	0.739075	1.8819	3.37323	6.1673	11.7283
59.56	3.71497	7.11761	13.7419	26.9963	53.0234	103.29		59.56	2.15131	3.29694	5.77142	12.7151	24.3763	47.3237		59.56	0.292175	0.744934	1.88385	3.38495	6.17438	11.7498
59.66	3.70618	7.1225	13.7566	27.0383	53.1143	103.455		59.66	2.15619	3.30768	5.78217	12.7298	24.4124	47.395		59.66	0.280823	0.736756	1.87372	3.38068	6.17011	11.7385
59.76	3.7218	7.13812	13.7761	27.095	53.21	103.63		59.76	2.15619	3.32135	5.79193	12.7493	24.4476	47.4692		59.76	0.280457	0.735169	1.87408	3.38886	6.16852	11.7479
59.86	3.73254	7.15082	13.8005	27.1233	53.3027	103.79		59.86	2.16595	3.31427	5.79779	12.765	24.4808	47.5336		59.86	0.286315	0.737121	1.88971	3.39081	6.17438	11.7537
59.96	3.74524	7.16156	13.8347	27.1711	53.3916	103.947		59.96	2.16107	3.31451	5.80267	12.7659	24.513	47.6245		59.96	0.290222	0.735168	1.89362	3.38885	6.17438	11.7693
60.06	3.74719	7.18304	13.8562	27.2083	53.5049	104.093		60.06	2.17084	3.32428	5.81634	12.7796	24.556	47.6948		60.06	0.288269	0.729309	1.88458	3.383	6.17242	11.7615
60.16	3.75851	7.19437	13.8871	27.2547	53.5904	104.245		60.16	2.16242	3.32684	5.82086	12.7939	24.5917	47.7676		60.16	0.27948	0.72052	1.88678	3.38397	6.16949	11.7645
60.26	3.7677	7.20355	13.908	27.2795	53.6758	104.415		60.26	2.17474	3.32819	5.83588	12.8128	24.6302	47.8393		60.26	0.278504	0.729309	1.88971	3.383	6.17633	11.7615
60.36	3.77747	7.22308	13.9373	27.3401	53.75	104.565		60.36	2.16498	3.31256	5.83588	12.8206	24.6575	47.9096		60.36	0.282043	0.72699	1.89716	3.39825	6.17596	11.7709
60.46	3.78528	7.22504	13.9392	27.3674	53.8438	104.723		60.46	2.17474	3.31842	5.84564	12.8499	24.6966	47.9721		60.46	0.286316	0.727356	1.89752	3.39545	6.19	11.7693
60.56	3.79504	7.2309	13.9646	27.4124	53.9336	104.874		60.56	2.17767	3.33307	5.86029	12.8821	24.7335	48.0414		60.56	0.293152	0.724426	1.90045	3.38788	6.19293	11.7781
60.66	3.8009	7.25433	13.988	27.4592	54.0293	105.048		60.66	2.18353	3.33502	5.87592	12.8997	24.7601	48.1332		60.66	0.289246	0.71344	1.90045	3.38788	6.19293	11.7723
60.76	3.79993	7.26001	14.0105	27.5129	54.1084	105.207		60.76	2.17474	3.33405	5.87689	12.9007	24.7903	48.1733		60.76	0.291198	0.710754	1.89655	3.38593	6.19879	11.7801
60.86	3.80872	7.27191	14.0271	27.5706	54.1758	105.374		60.86	2.18158	3.33307	5.89935	12.9329	24.8323	48.2426		60.86	0.287293	0.706848	1.8985	3.37616	6.19098	11.7762
60.96	3.82922	7.29242	14.0691	27.6145	54.2607	105.544		60.96	2.17767	3.34283	5.90912	12.9427	24.8577	48.3129		60.96	0.28534	0.704895	1.9024	3.37616	6.19489	11.784
61.06	3.83313	7.29633	14.0828	27.6653	54.3506	105.689		61.06	2.18939	3.35455	5.91498	12.9759	24.9007	48.3676		61.06	0.284363	0.707824	1.9151	3.37323	6.19781	11.783
61.16	3.83704	7.30023	14.1121	27.7141	54.4404	105.853		61.16	2.1933	3.34869	5.92279	12.9798	24.9398	48.4243		61.16	0.289246	0.708801	1.91998	3.38397	6.19684	11.7879
61.26	3.83606	7.31097	14.1287	27.751	54.5176	106.032		61.26	2.18744	3.3526	5.94037	13.0032	24.9827	48.4926		61.26	0.283386	0.708801	1.91412	3.37811	6.2027	11.782
61.36	3.84778	7.3266	14.1482	27.8088	54.6055	106.213		61.36	2.19232	3.35748	5.94916	13.0276	25.0247	48.5522		61.36	0.289246	0.712708	1.90436	3.37421	6.19684	11.7879
61.46	3.85266	7.32758	14.1628	27.8528	54.6904	106.378		61.46	2.19818	3.36334	5.95697	13.0511	25.056	48.6303		61.46	0.291199	0.710754	1.9024	3.3703	6.2066	11.7899
61.56	3.8595	7.34027	14.1951	27.9065	54.7567	106.536		61.56	2.19781	3.36298	5.97296	13.0742	25.0927	48.7022		61.56	0.285339	0.72052	1.91412	3.37616	6.21637	11.7996
61.66	3.86047	7.35492	14.2136	27.9543	54.8467	106.697		61.66	2.20502	3.36432	5.97553	13.0938	25.1273	48.77		61.66	0.282043	0.72699	1.92059	3.37677	6.21698	11.8002
61.76	3.86536	7.37347	14.2361	28.0061	54.9316	106.862		61.76	2.20209	3.36334	5.99017	13.1116	25.1634	48.8334		61.76	0.275574	0.718567	1.91217	3.3703	6.21051	11.8055
61.86	3.87219	7.37836	14.2468	28.0422	55.0127	107.029		61.86	2.20306	3.37213	6.00482	13.1419	25.2151	48.9211		61.86	0.277527	0.72052	1.91022	3.38202	6.21515	11.8004
61.96	3.87903	7.38324	14.2673	28.0784	55.1152	107.184		61.96	2.21478	3.3819	6.01654	13.1595	25.2503	49.0082		61.96	0.28241	0.717591	1.91119	3.383	6.21149	11.7967
62.06	3.89172	7.39594	14.2917	28.1145	55.208	107.361		62.06	2.20697	3.37994	6.03412	13.1771	25.2757	49.0766		62.06	0.281067	0.714294	1.91766	3.37848	6.22382	11.7993
62.16	3.89758	7.40179	14.3171	28.1477	55.2939	107.523		62.16	2.21967	3.37775	6.04291	13.1956	25.3196	49.142		62.16	0.286316	0.715637	1.91901	3.37909	6.22906	11.8143
62.26	3.90109	7.41898	14.3499	28.1903	55.3619	107.696		62.26	2.22455	3.38776	6.06342	13.2278	25.3597	49.2211		62.26	0.282409	0.721496	1.92096	3.38104	6.23492	11.8104
62.36	3.91321	7.42719	14.3679	28.2375	55.46	107.869		62.36	2.23236	3.3858	6.07123	13.2396	25.3929	49.2836		62.36	0.274597	0.713684	1.92682	3.3869	6.22711	11.8123
62.46	3.9216	7.43558	14.3822	28.2713	55.5523	108.031		62.46	2.24115	3.40436	6.09174	13.264	25.4427	49.3725		62.46	0.278504	0.711731	1.93073	3.38495	6.23102	11.8162
62.56	3.92395	7.44769	14.4041	28.3049	55.6406	108.18		62.56	2.24896	3.40241	6.09955	13.2776	25.4798	49.4155		62.56	0.281433	0.710754	1.9278	3.38397	6.22809	11.8133
62.66	3.93372	7.46918	14.4431	28.3538	55.75	108.34		62.66	2.2486	3.41766	6.10895	13.2988	25.5192	49.4971		62.66	0.280213	0.706848	1.91998	3.38397	6.22028	11.8152
62.76	3.94348	7.47308	14.4576	28.3889	55.8301	108.514		62.76	2.2597	3.42291	6.12006	13.3235	25.5491	49.5922		62.76	0.278503	0.709778	1.92291	3.383	6.23297	11.8182
62.86	3.95032	7.49164	14.4851	28.427	55.9287	108.673		62.86	2.25677	3.42389	6.12689	13.3401	25.5794	49.6401		62.86	0.274597	0.705872	1.91901	3.383	6.22906	11.8084
62.96	3.95325	7.49847	14.5017	28.4749	55.9902	108.831		62.96	2.26947	3.42291	6.14349	13.3626	25.6194	49.7055		62.96	0.292175	0.729309	1.93073	3.39081	6.24078	11.826
63.06	3.95325	7.50824	14.5232	28.5081	56.0703	108.985		63.06	2.26727	3.4278	6.15424	13.3831	25.6634	49.7573		63.06	0.274597	0.720276	1.92291	3.38885	6.23883	11.8182
63.16	3.96497	7.52386	14.5427	28.5452	56.1445	109.129		63.16	2.27728	3.43658	6.17084	13.4036	25.6995	49.8422		63.16	0.281433	0.716614	1.91998	3.38983	6.23981	11.8152
63.26	3.9718	7.54242	14.5691	28.5872	56.2236	109.283		63.26	2.2724	3.43756	6.17572	13.4124	25.7083	49.9018		63.26	0.281433	0.72052	1.92389	3.38788	6.24762	11.8231
63.36	3.97961	7.55414	14.5769	28.6399	56.3154	109.435		63.36	2.27435	3.43951	6.19135	13.4417	25.7357	49.9487		63.36	0.276551	0.709778	1.92877	3.37909	6.23883	11.8143
63.46	3.9845	7.56879	14.6033	28.6956	56.3906	109.581		63.46	2.28119	3.44635	6.20014	13.4681	25.764	50.0317		63.46	0.28241	0.711731	1.92755	3.39667	6.23883	11.824
63.56	3.98743	7.58148	14.6199	28.7317	56.4678	109.734		63.56	2.28766	3.46258	6.22027	13.4941	25.8095	50.1163		63.56	0.280456	0.715637	1.92682	3.40057	6.2486	11.824
63.66	3.99915	7.60492	14.6472	28.7903	56.5557	109.925		63.66	2.29779	3.46295	6.23041	13.514	25.845	50.2026		63.66	0.281434	0.704895	1.92194	3.38983	6.24371	11.8231
63.76	4.00891	7.60883	14.6667	28.8293	56.6475	110.07		63.76	2.30267	3.47369	6.2392	13.5333	25.8851	50.2778		63.76	0.287903	0.717224	1.92255	3.3924	6.24432	11.8256
63.86	4.01459	7.62738	14.7009	28.8831	56.75	110.208		63.86	2.31342	3.48444	6.25189	13.553	25.9153	50.3276		63.86	0.281433	0.710754	1.91803	3.39178	6.25153	11.825
63.96	4.00696	7.63422	14.7273	28.925	56.8115	110.369		63.96	2.31146	3.48053	6.26361	13.5745	25.9368	50.4057		63.96	0.285339	0.71466	1.91998	3.4035	6.25934	11.8387
64.06	4.01672	7.64398	14.741	28.97	56.9072	110.525		64.06	2.32416	3.48932	6.28021	13.5911	25.9749	50.4789		64.06	0.277527	0.700989	1.90826	3.39179	6.25153	11.827
64.16	4.02844	7.64789	14.7683	29.0208	56.9971	110.675		64.16	2.32416	3.48346	6.28607	13.6087	26.0003	50.5434		64.16	0.284363	0.709778	1.91119	3.39471	6.25836	11.8299
64.26	4.03137	7.65668	14.781	29.053	57.0801	110.841		64.26	2.33881	3.4942	6.30072	13.6331	26.0403	50.6245		64.26	0.281067	0.710389	1.90594	3.38947	6.25507	11.8332
64.36	4.04602	7.67328	14.8093	29.093	57.165	111.011		64.36	2.34369	3.50885	6.3056	13.6614	26.0694	50.7075		64.36	0.286316	0.709777	1.90729	3.39081	6.26422	11.8338
64.46	4.05188	7.69476	14.8289	29.1516	57.2596	111.183		64.46	2.33978	3.50494	6.32123	13.679	26.1155	50.7726		64.46	0.287292	0.702942	1.90436	3.38788	6.25739	11.8309
64.56	4.04797	7.70453	14.8582	29.1809	57.335	111.337		64.56	2.34918	3.51434	6.33063	13.6982	26.1601	50.8614		64.56	0.281433	0.704895	1.89655	3.38593	6.2652	11.8328
64.66	4.05774	7.71704	14.8777	29.2415	57.4248	111.494		64.66	2.3515	3.52643	6.33295	13.7161	26.2015	50.9243		64.66	0.296082	0.705872	1.89752	3.39081	6.27008	11.8338
64.76	4.07043	7.73206	14.9119	29.2834	57.5117	111.641		64.76	2.34467	3.52936	6.3476	13.7288	26.2454	50.9721		64.76	0.292176	0.701966	1.90338	3.39545	6.2818	11.8397
64.86	4.07336	7.73853	14.9304	29.3165	57.5967	111.826		64.86	2.35345	3.52716	6.34662	13.7591	26.2737	51.0532		64.86	0.294128	0.703918	1.90533	3.39667	6.28766	11.8416
64.96	4.06555	7.7514	14.95	29.3567	57.6572	111.982		64.96	2.34564	3.53033	6.35834	13.7708	26.3069	51.1196		64.96	0.298034	0.700744	1.90338	3.40057	6.29425	11.8553
65.06	4.07727	7.76312	14.9675	29.3997	57.7451	112.154		65.06	2.35834	3.54303	6.37103	13.7933	26.3587	51.2065		65.06	0.28827	0.696107	1.88971	3.38495	6.27985	11.8397
65.16	4.08899	7.78265	14.989	29.4387	57.835	112.318		65.16	2.35736	3.54791	6.38568	13.8118	26.3987	51.2661		65.16	0.284119	0.699036	1.89655	3.38397	6.28278	11.8484
65.26	4.08899	7.80219	15.0085	29.4836	57.9189	112.494		65.26	2.35834	3.5567	6.39325	13.8323	26.4485	51.3354		65.26	0.294128	0.703918	1.89752	3.39862	6.28766	11.8533
65.36	4.08801	7.80121	15.0271	29.5237	57.9902	112.639		65.36	2.36517	3.55963	6.39545	13.8548	26.4808	51.4086		65.36	0.294128	0.698059	1.89752	3.39862	6.2818	11.8475
65.46	4.09387	7.81879	15.0447	29.5647	58.0742	112.793		65.46	2.37689	3.57721	6.41498	13.888	26.5335	51.4965		65.46	0.290222	0.696106	1.89948	3.39471	6.27985	11.8553
65.56	4.10168	7.8266	15.072	29.6018	58.1484	112.958		65.56	2.37592	3.57428	6.42767	13.9007	26.5579	51.5737		65.56	0.284363	0.694153	1.90021	3.38885	6.28766	11.8533
65.66	4.11536	7.84418	15.0955	29.6409	58.2324	113.131		65.66	2.38666	3.57916	6.43646	13.9251	26.5901	51.6293		65.66	0.289245	0.699035	1.90045	3.39764	6.29254	11.8524
65.76	4.11145	7.85199	15.1267	29.6975	58.3086	113.303		65.76	2.3902	3.59247	6.44391	13.9443	26.6308	51.7266		65.76	0.286316	0.700012	1.89752	3.39081	6.28961	11.8553
65.86	4.11731	7.87152	15.1482	29.7385	58.3848	113.463		65.86	2.39642	3.60455	6.45599	13.959	26.6663	51.7856		65.86	0.290222	0.696106	1.89166	3.39081	6.29938	11.8553
65.96	4.11731	7.87152	15.1775	29.762	58.4648	113.614		65.96	2.39545	3.60748	6.46478	13.9769	26.7064	51.8588		65.96	0.292175	0.701965	1.89362	3.39667	6.29938	11.8553
66.06	4.12219	7.89789	15.2078	29.8235	58.5654	113.773		66.06	2.40424	3.61237	6.46771	13.9974	26.7444	51.9262		66.06	0.27948	0.68927	1.88678	3.39374	6.30035	11.8445
66.16	4.13196	7.90179	15.2234	29.8743	58.6514	113.929		66.16	2.40326	3.62311	6.48041	14.0316	26.7884	51.9858		66.16	0.278504	0.688294	1.88385	3.39276	6.30328	11.8475
66.26	4.12903	7.91058	15.2654	29.926	58.7344	114.086		66.26	2.40424	3.63776	6.49506	14.056	26.8382	52.0668		66.26	0.284363	0.690247	1.8819	3.39471	6.29938	11.8592
66.36	4.13977	7.935	15.2847	29.9758	58.8193	114.248		66.36	2.40912	3.63678	6.49408	14.0648	26.8587	52.1127		66.36	0.280457	0.690247	1.8819	3.40448	6.29547	11.8533
66.46	4.15207	7.94534	15.3099	30.0116	58.9137	114.408		66.46	2.41376	3.64459	6.50189	14.0745	26.8821	52.185		66.46	0.284363	0.698059	1.87994	3.40839	6.29938	11.8533
66.56	4.16418	7.96332	15.3318	30.0745	59.002	114.571		66.56	2.41205	3.65143	6.50873	14.097	26.9183	52.2407		66.56	0.287903	0.697693	1.88934	3.41193	6.30682	11.8569
66.66	4.17395	7.96918	15.3611	30.1155	59.0918	114.725		66.66	2.41693	3.66217	6.52338	14.1155	26.9505	52.2827		66.66	0.284363	0.700012	1.8858	3.41425	6.30524	11.8638
66.76	4.16907	7.97406	15.3718	30.1594	59.1709	114.875		66.76	2.42181	3.66705	6.52435	14.136	26.9886	52.3481		66.76	0.28827	0.707825	1.87994	3.42206	6.29742	11.8572
66.86	4.17883	7.99359	15.3875	30.2102	59.2471	115.025		66.86	2.43219	3.6618	6.53473	14.1425	27.0263	52.3904		66.86	0.293762	0.713317	1.88544	3.42169	6.29901	11.8725
66.96	4.19153	8.00629	15.4197	30.2561	59.3398	115.188		66.96	2.43158	3.67291	6.54584	14.1634	27.0635	52.4684		66.96	0.288269	0.707825	1.8858	3.41815	6.30914	11.867
67.06	4.19739	8.01801	15.4529	30.3049	59.4414	115.343		67.06	2.43939	3.67487	6.55365	14.1946	27.1019	52.5578		67.06	0.298035	0.715637	1.89948	3.4201	6.3111	11.8748
67.16	4.1886	8.02875	15.4617	30.3411	59.5193	115.503		67.16	2.43744	3.68463	6.56415	14.2064	27.1234	52.6313		67.16	0.300964	0.718567	1.9024	3.42303	6.31403	11.8777
67.26	4.20813	8.03461	15.4871	30.3899	59.5947	115.664		67.26	2.44135	3.68854	6.56927	14.2239	27.1585	52.7016		67.26	0.302918	0.714661	1.90436	3.43671	6.31012	11.8895
67.36	4.20618	8.05219	15.5164	30.429	59.7041	115.812		67.36	2.43939	3.68658	6.58099	14.2493	27.2015	52.7778		67.36	0.309753	0.713684	1.90729	3.43378	6.30914	11.8865
67.46	4.22278	8.06683	15.5408	30.4827	59.7988	115.961		67.46	2.45697	3.70221	6.59662	14.2708	27.2405	52.8696		67.46	0.300964	0.708801	1.91217	3.42499	6.30426	11.8875
67.56	4.22864	8.0766	15.5564	30.5139	59.875	116.102		67.56	2.46088	3.71588	6.60443	14.2884	27.2659	52.9438		67.56	0.295837	0.704895	1.90826	3.42694	6.31598	11.8836
67.66	4.24133	8.08539	15.5789	30.552	59.9717	116.277		67.66	2.45892	3.72369	6.62006	14.3138	27.3187	53.0063		67.66	0.294129	0.709778	1.90729	3.42401	6.31891	11.8924
67.76	4.25403	8.09222	15.5916	30.5999	60.0547	116.417		67.76	2.46283	3.7276	6.62982	14.3431	27.3499	53.0825		67.76	0.299011	0.712707	1.92194	3.43475	6.32379	11.8973
67.86	4.255	8.10687	15.6199	30.6458	60.1475	116.585		67.86	2.47064	3.73541	6.63568	14.3587	27.3851	53.1645		67.86	0.296082	0.705872	1.91901	3.43182	6.33063	11.8943
67.96	4.2677	8.12347	15.656	30.6897	60.2578	116.762		67.96	2.48041	3.74518	6.64154	14.3763	27.4124	53.2075		67.96	0.302917	0.701721	1.92194	3.42889	6.3277	11.9012
68.06	4.27551	8.13519	15.6853	30.7268	60.3418	116.901		68.06	2.48431	3.7569	6.65521	14.3958	27.4456	53.2836		68.06	0.296082	0.705872	1.91315	3.42206	6.32086	11.9041
68.16	4.27747	8.13324	15.7068	30.7698	60.4141	117.057		68.16	2.48334	3.75275	6.664	14.4183	27.4739	53.3471		68.16	0.301941	0.711731	1.9151	3.42792	6.33649	11.91
68.26	4.29016	8.1557	15.739	30.8118	60.4912	117.197		68.26	2.49506	3.75983	6.67767	14.4339	27.5208	53.4037		68.26	0.299988	0.709778	1.92291	3.44159	6.33453	11.908
68.36	4.29895	8.17035	15.7654	30.8674	60.582	117.372		68.36	2.48883	3.76337	6.68512	14.4453	27.5615	53.4522		68.36	0.299621	0.709411	1.92255	3.43536	6.33417	11.9077
68.46	4.30383	8.17719	15.7761	30.9063	60.6494	117.539		68.46	2.50384	3.77252	6.69623	14.4798	27.6058	53.5121		68.46	0.305846	0.721496	1.92487	3.4306	6.33649	11.9217
68.56	4.29895	8.177	15.7869	30.9475	60.7246	117.704		68.56	2.49994	3.78033	6.70209	14.4942	27.639	53.5805		68.56	0.292176	0.705872	1.9151	3.42597	6.33649	11.9119
68.66	4.31165	8.185	15.8191	31.0012	60.8076	117.876		68.66	2.50092	3.77545	6.70306	14.5042	27.6673	53.6303		68.66	0.298035	0.701966	1.91388	3.43182	6.34235	11.9276
68.76	4.3136	8.20648	15.8425	31.052	60.8838	118.033		68.76	2.4931	3.78326	6.72064	14.5081	27.7005	53.7045		68.76	0.296081	0.701965	1.91315	3.43573	6.34894	11.9315
68.86	4.32141	8.21429	15.8542	31.0911	60.9775	118.197		68.86	2.50092	3.78717	6.72455	14.5237	27.7247	53.767		68.86	0.28534	0.69513	1.90631	3.42889	6.34723	11.9285
68.96	4.33313	8.22601	15.8718	31.1321	61.0693	118.359		68.96	2.49701	3.78522	6.73431	14.5452	27.7708	53.8452		68.96	0.299988	0.703919	1.9151	3.43378	6.35211	11.9295
69.06	4.34152	8.23441	15.89	31.1561	61.1324	118.527		69.06	2.49603	3.79791	6.75677	14.5618	27.8148	53.9379		69.06	0.296081	0.701965	1.91315	3.42987	6.34821	11.9315
69.16	4.34778	8.25824	15.9138	31.1936	61.2207	118.684		69.16	2.50775	3.79987	6.77826	14.5814	27.8558	53.9848		69.16	0.290222	0.703918	1.92096	3.42401	6.34235	11.9295
69.26	4.3468	8.26508	15.9402	31.2375	61.3037	118.843		69.26	2.51752	3.81158	6.78217	14.6009	27.8968	54.061		69.26	0.281433	0.697083	1.91803	3.42108	6.33356	11.9207
69.36	4.36145	8.28558	15.9705	31.301	61.3887	119.028		69.36	2.51337	3.82428	6.80072	14.6234	27.9388	54.1271		69.36	0.287292	0.697083	1.91803	3.42108	6.34137	11.9266
69.46	4.35754	8.29144	15.988	31.3518	61.4648	119.178		69.46	2.51263	3.82233	6.80658	14.6312	27.9681	54.187		69.46	0.287293	0.702942	1.92389	3.42694	6.34723	11.9324
69.56	4.37219	8.30609	16.0222	31.4133	61.5791	119.328		69.56	2.52435	3.82037	6.80145	14.6507	27.9954	54.2534		69.56	0.287292	0.710754	1.9278	3.42499	6.3609	11.9461
69.66	4.38	8.3139	16.0398	31.4504	61.6729	119.498		69.66	2.5318	3.83368	6.81989	14.6835	28.04	54.3214		69.66	0.292176	0.701966	1.91705	3.4162	6.35016	11.9412
69.76	4.38196	8.31976	16.071	31.5129	61.7705	119.642		69.76	2.53021	3.836	6.83197	14.6956	28.0755	54.3881		69.76	0.289246	0.704895	1.91608	3.41913	6.35895	11.9442
69.86	4.39661	8.32855	16.0955	31.5549	61.8477	119.801		69.86	2.54291	3.84869	6.84467	14.722	28.1155	54.4477		69.86	0.290222	0.703918	1.92096	3.41815	6.36383	11.942
69.96	4.39661	8.34027	16.115	31.5959	61.9336	119.961		69.96	2.52826	3.84381	6.84955	14.7308	28.14	54.519		69.96	0.28534	0.69513	1.91998	3.40936	6.35309	11.9422
70.06	4.41125	8.35492	16.1335	31.6438	62.0381	120.117		70.06	2.54877	3.84283	6.84857	14.7532	28.1683	54.5707		70.06	0.283752	0.700622	1.92157	3.41486	6.36444	11.9477
70.16	4.41107	8.36176	16.158	31.678	62.118	120.264		70.16	2.54486	3.85455	6.86615	14.7689	28.2054	54.6371		70.16	0.284363	0.705871	1.92682	3.42987	6.36969	11.9529
70.26	4.41965	8.3848	16.1908	31.7323	62.2164	120.438		70.26	2.55658	3.87018	6.8681	14.7903	28.2464	54.7094		70.26	0.290222	0.696106	1.91705	3.42011	6.36578	11.9432
70.36	4.422	8.39691	16.2224	31.7834	62.3086	120.59		70.36	2.54974	3.87311	6.87689	14.8109	28.2806	54.7592		70.36	0.293762	0.705505	1.92645	3.41974	6.36346	11.9428
70.46	4.43176	8.40668	16.2439	31.844	62.3984	120.75		70.46	2.55072	3.86432	6.87592	14.8353	28.3109	54.8442		70.46	0.284363	0.694885	1.92291	3.4162	6.35602	11.949
70.56	4.43958	8.40863	16.2751	31.8909	62.4922	120.9		70.56	2.56049	3.8819	6.8974	14.8548	28.348	54.9047		70.56	0.280457	0.690247	1.92291	3.42596	6.35016	11.949
70.66	4.44543	8.4184	16.2927	31.9338	62.5488	121.047		70.66	2.5556	3.89069	6.90619	14.8694	28.39	54.9682		70.66	0.275574	0.69513	1.91217	3.41522	6.34137	11.9442
70.76	4.46008	8.44086	16.3152	31.9758	62.6318	121.22		70.76	2.5556	3.89459	6.9101	14.8909	28.4173	55.019		70.76	0.281433	0.700989	1.91412	3.41718	6.35699	11.9598
70.86	4.4552	8.44769	16.3337	32.0139	62.709	121.377		70.86	2.57123	3.89654	6.93158	14.9163	28.4564	55.0854		70.86	0.274597	0.694153	1.91315	3.4162	6.35016	11.9588
70.96	4.46887	8.45746	16.3463	32.053	62.7891	121.538		70.96	2.56927	3.91022	6.9472	14.93	28.4876	55.142		70.96	0.265808	0.685364	1.91803	3.41132	6.34137	11.9481
71.06	4.4884	8.46722	16.3767	32.1096	62.8848	121.704		71.06	2.57513	3.91412	6.95111	14.9495	28.5098	55.1987		71.06	0.262878	0.692199	1.9151	3.41425	6.34698	11.9471
71.16	4.49622	8.47699	16.4021	32.1526	62.9434	121.858		71.16	2.57221	3.91583	6.9599	14.9661	28.5374	55.2758		71.16	0.270691	0.688294	1.91119	3.40839	6.34235	11.9529
71.26	4.50012	8.49652	16.4236	32.1917	63.0371	122.01		71.26	2.58356	3.91669	6.98492	14.9892	28.5781	55.338		71.26	0.275573	0.687317	1.91022	3.41913	6.35699	11.9539
71.36	4.50558	8.51175	16.4544	32.242	63.1129	122.172		71.36	2.58099	3.93366	6.98627	14.9991	28.6107	55.3959		71.36	0.266785	0.680481	1.9151	3.4162	6.35406	11.951
71.46	4.5177	8.52386	16.4783	32.2795	63.1992	122.344		71.46	2.58661	3.93658	6.99506	15.0169	28.6546	55.4828		71.46	0.263855	0.681458	1.91022	3.41132	6.35309	11.9559
71.56	4.52844	8.53461	16.4929	32.3215	63.2959	122.509		71.56	2.58197	3.9483	7.00482	15.0364	28.678	55.5375		71.56	0.267761	0.68341	1.91608	3.41717	6.35504	11.9559
71.66	4.53723	8.5473	16.5173	32.3596	63.375	122.665		71.66	2.59369	3.9444	7.01263	15.0599	28.7171	55.6293		71.66	0.267761	0.687317	1.91998	3.42108	6.37067	11.9656
71.76	4.53137	8.55316	16.531	32.3987	63.4648	122.844		71.76	2.59174	3.9483	7.01654	15.0716	28.7484	55.6906		71.76	0.259949	0.679505	1.91217	3.42304	6.36285	11.9734
71.86	4.53723	8.56293	16.5583	32.4592	63.5391	122.999		71.86	2.60052	3.94537	7.02338	15.0843	28.7825	55.7827		71.86	0.270691	0.690246	1.91315	3.42401	6.36383	11.9783
71.96	4.55188	8.57562	16.5808	32.4973	63.6279	123.148		71.96	2.60309	3.9577	7.03571	15.1122	28.8242	55.8829		71.96	0.267761	0.687317	1.91022	3.42108	6.3609	11.9754
72.06	4.55188	8.58734	16.6042	32.5422	63.7197	123.318		72.06	2.61127	3.96588	7.05365	15.1302	28.8616	55.975		72.06	0.265808	0.679505	1.90826	3.41913	6.35309	11.9832
72.16	4.5636	8.59906	16.6238	32.6106	63.7842	123.49		72.16	2.61224	3.96686	7.05731	15.1468	28.9036	56.0444		72.16	0.270691	0.690247	1.92291	3.42401	6.36383	11.9979
72.26	4.56165	8.61273	16.6316	32.6477	63.8643	123.658		72.26	2.62006	3.98053	7.06634	15.18	28.9583	56.1225		72.26	0.264831	0.684387	1.91583	3.41693	6.36383	11.992
72.36	4.57043	8.62543	16.6599	32.7014	63.959	123.827		72.36	2.62103	3.98541	7.07318	15.1888	28.9769	56.184		72.36	0.257996	0.677552	1.90826	3.41913	6.35504	11.9852
72.46	4.58215	8.63715	16.6814	32.7444	64.0391	123.989		72.46	2.62787	3.98834	7.08002	15.2093	29.0267	56.267		72.46	0.257996	0.687317	1.90826	3.41913	6.3609	11.9852
72.56	4.57141	8.65179	16.698	32.7727	64.1084	124.144		72.56	2.62299	4.00299	7.09076	15.2278	29.0706	56.3364		72.56	0.257995	0.686096	1.91412	3.42499	6.36676	11.9949
72.66	4.5802	8.66058	16.7302	32.8225	64.1992	124.311		72.66	2.63568	4.01959	7.10736	15.2503	29.1107	56.4096		72.66	0.267761	0.685364	1.91217	3.42303	6.37457	11.9949
72.76	4.59485	8.67133	16.7546	32.8762	64.2822	124.472		72.76	2.64545	4.02545	7.11713	15.2698	29.1478	56.4604		72.76	0.267761	0.679505	1.90826	3.41913	6.37067	12.0047
72.86	4.6095	8.69574	16.7908	32.9221	64.3789	124.616		72.86	2.6474	4.01959	7.11908	15.2894	29.1966	56.5366		72.86	0.271301	0.679138	1.9118	3.43243	6.37421	12.0082
72.96	4.61633	8.70258	16.8015	32.9622	64.46	124.773		72.96	2.6601	4.01862	7.13959	15.3079	29.2405	56.5922		72.96	0.26654	0.675598	1.90826	3.43475	6.38043	12.0106
73.06	4.62219	8.72211	16.8171	32.9993	64.5244	124.927		73.06	2.65717	4.01178	7.14642	15.3206	29.2825	56.644		73.06	0.259949	0.679505	1.91217	3.42694	6.37457	12.0184
73.16	4.62903	8.74457	16.8474	33.0608	64.6367	125.084		73.16	2.66107	4.02155	7.15228	15.3401	29.3079	56.7104		73.16	0.259949	0.673645	1.91217	3.42304	6.38434	12.0125
73.26	4.6427	8.75824	16.8826	33.1135	64.7207	125.258		73.26	2.65521	4.02936	7.15619	15.3597	29.3568	56.767		73.26	0.265442	0.675232	1.91766	3.44025	6.38983	12.0141
73.36	4.65247	8.76801	16.9119	33.137	64.8035	125.409		73.36	2.65521	4.02936	7.1601	15.3734	29.3997	56.8217		73.36	0.265808	0.675598	1.91217	3.43475	6.38434	12.0145
73.46	4.65442	8.77582	16.9236	33.1819	64.8867	125.557		73.46	2.66107	4.03522	7.16791	15.3909	29.4388	56.8901		73.46	0.261902	0.681458	1.91998	3.4328	6.39215	12.0164
73.56	4.6554	8.79437	16.946	33.2278	64.9912	125.707		73.56	2.66693	4.03131	7.17767	15.4105	29.4778	56.9448		73.56	0.260925	0.680481	1.91315	3.43573	6.388	12.0135
73.66	4.66418	8.79926	16.9744	33.2659	65.0898	125.86		73.66	2.65033	4.03034	7.17084	15.4212	29.4984	56.9985		73.66	0.275573	0.685363	1.91217	3.44061	6.38824	12.0262
73.76	4.67004	8.80511	16.9998	33.2913	65.1563	126.006		73.76	2.66205	4.03033	7.18256	15.4407	29.546	57.0844		73.76	0.260926	0.676575	1.90924	3.43182	6.3736	12.0174
73.86	4.67941	8.82034	17.0197	33.3405	65.2457	126.172		73.86	2.67572	4.0401	7.19623	15.4603	29.5862	57.1801		73.86	0.261901	0.675598	1.91412	3.43671	6.37457	12.0223
73.96	4.68958	8.83441	17.0466	33.3889	65.334	126.344		73.96	2.68353	4.03815	7.20013	15.4778	29.6077	57.2309		73.96	0.262879	0.682434	1.9151	3.44159	6.38531	12.0162
74.06	4.69446	8.83228	17.0613	33.4231	65.4131	126.5		74.06	2.68622	4.04791	7.20599	15.4922	29.6331	57.2973		74.06	0.266784	0.68634	1.91315	3.44159	6.38922	12.0154
74.16	4.69232	8.84222	17.0876	33.469	65.4941	126.659		74.16	2.69293	4.04755	7.22125	15.5126	29.6699	57.3731		74.16	0.266785	0.68634	1.91901	3.44159	6.38336	12.0252
74.26	4.70032	8.85492	17.1101	33.5012	65.5674	126.808		74.26	2.68549	4.04987	7.23138	15.5228	29.68	57.4399		74.26	0.276551	0.686341	1.91901	3.45136	6.37946	12.0193
74.36	4.71204	8.8764	17.1316	33.554	65.6709	126.96		74.36	2.6806	4.05475	7.23236	15.5237	29.7103	57.5151		74.36	0.27948	0.68341	1.92194	3.45428	6.3941	12.0184
74.46	4.71359	8.88773	17.1566	33.5887	65.7408	127.112		74.46	2.69232	4.06256	7.24994	15.5511	29.7689	57.5873		74.46	0.278504	0.684388	1.92682	3.45331	6.39313	12.033
74.56	4.71692	8.89886	17.1736	33.6409	65.8145	127.282		74.56	2.68842	4.07428	7.2597	15.5726	29.8021	57.642		74.56	0.27948	0.699035	1.93561	3.46405	6.3941	12.0379
74.66	4.72278	8.9184	17.2029	33.6838	65.9121	127.435		74.66	2.70306	4.07208	7.27631	15.5911	29.8441	57.7172		74.66	0.275574	0.69513	1.9278	3.46014	6.38434	12.034
74.76	4.73254	8.92816	17.2224	33.7151	65.9805	127.6		74.76	2.70502	4.07916	7.29071	15.6087	29.8851	57.7797		74.76	0.278504	0.698059	1.93073	3.46307	6.39313	12.0369
74.86	4.74719	8.95062	17.2507	33.761	66.0732	127.773		74.86	2.69427	4.07428	7.29096	15.6175	29.9153	57.8354		74.86	0.280456	0.694153	1.94244	3.45917	6.39508	12.0486
74.96	4.74329	8.96234	17.2683	33.8	66.167	127.935		74.96	2.69879	4.07684	7.29938	15.6337	29.9492	57.8926		74.96	0.283387	0.693177	1.93951	3.46796	6.39215	12.0457
75.06	4.74426	8.96722	17.2927	33.844	66.2305	128.088		75.06	2.69037	4.07037	7.30072	15.6351	29.9681	57.9604		75.06	0.288269	0.698059	1.94049	3.47284	6.39313	12.0467
75.16	4.75403	8.97894	17.3123	33.885	66.3203	128.233		75.16	2.69232	4.086	7.31244	15.6663	30.013	58.0197		75.16	0.299988	0.692932	1.94244	3.48456	6.40485	12.0584
75.26	4.75793	8.98871	17.3337	33.9436	66.4004	128.385		75.26	2.70599	4.09381	7.32611	15.6839	30.0579	58.0991		75.26	0.299988	0.688293	1.95221	3.48456	6.40485	12.0623
75.36	4.75598	8.99066	17.3455	33.9866	66.4883	128.536		75.36	2.69525	4.08502	7.32513	15.6966	30.0862	58.1645		75.36	0.296082	0.696106	1.93854	3.48456	6.40094	12.0545
75.46	4.7677	9.01215	17.3611	34.0237	66.5664	128.694		75.46	2.70209	4.09576	7.34369	15.7073	30.1243	58.2338		75.46	0.294128	0.700012	1.94513	3.48456	6.41461	12.0623
75.56	4.75696	9.01703	17.3835	34.0637	66.6553	128.839		75.56	2.70306	4.09088	7.34857	15.722	30.1487	58.2993		75.56	0.290222	0.694153	1.94049	3.48456	6.40875	12.0584
75.66	4.75793	9.01605	17.408	34.094	66.7266	128.983		75.66	2.70795	4.09772	7.35541	15.7484	30.1849	58.3764		75.66	0.290222	0.690246	1.94049	3.48456	6.40485	12.0584
75.76	4.76184	9.02191	17.4275	34.1487	66.8164	129.155		75.76	2.71576	4.09967	7.36713	15.7718	30.2278	58.4487		75.76	0.28827	0.688294	1.95026	3.49237	6.40289	12.0662
75.86	4.77356	9.03754	17.4626	34.2053	66.9219	129.299		75.86	2.72064	4.10455	7.37592	15.7806	30.2659	58.5336		75.86	0.293762	0.703552	1.95575	3.49786	6.41815	12.0717
75.96	4.78918	9.0473	17.4822	34.2424	67.0098	129.458		75.96	2.71869	4.1026	7.37982	15.7943	30.3011	58.5961		75.96	0.290222	0.700012	1.95221	3.50018	6.41461	12.0799
76.06	4.77844	9.05219	17.4871	34.2883	67.0752	129.613		76.06	2.71771	4.1192	7.39642	15.8284	30.338	58.6772		76.06	0.291199	0.691224	1.94342	3.50702	6.40582	12.0711
76.16	4.79114	9.06488	17.5193	34.342	67.1777	129.76		76.16	2.7226	4.11041	7.40326	15.847	30.3714	58.7348		76.16	0.291199	0.691223	1.95319	3.49994	6.41559	12.0711
76.26	4.78821	9.07172	17.5378	34.3879	67.2549	129.923		76.26	2.7226	4.11627	7.41302	15.8509	30.4105	58.809		76.26	0.291199	0.691223	1.94733	3.4953	6.40973	12.0809
76.36	4.79797	9.07562	17.5476	34.4329	67.3447	130.083		76.36	2.73334	4.12701	7.41791	15.8675	30.4271	58.8647		76.36	0.285339	0.691223	1.94342	3.4953	6.41559	12.0809
76.46	4.81458	9.09418	17.5701	34.4709	67.4219	130.256		76.46	2.73724	4.12506	7.42767	15.8909	30.4759	58.9428		76.46	0.294739	0.704529	1.94696	3.49884	6.41913	12.0844
76.56	4.82239	9.10785	17.6013	34.5237	67.5098	130.418		76.56	2.73993	4.12115	7.43744	15.9222	30.511	58.9995		76.56	0.297058	0.700989	1.95905	3.50116	6.41437	12.0906
76.66	4.82727	9.11273	17.6121	34.5637	67.585	130.583		76.66	2.72748	4.11334	7.43939	15.9268	30.5286	59.0717		76.66	0.297058	0.697083	1.95905	3.50116	6.41949	12.0965
76.76	4.83801	9.11761	17.6287	34.5999	67.6699	130.754		76.76	2.73627	4.12213	7.45404	15.9564	30.5745	59.1371		76.76	0.294129	0.700013	1.96198	3.50409	6.41657	12.0936
76.86	4.83704	9.13226	17.657	34.634	67.7451	130.908		76.86	2.73431	4.12018	7.46185	15.972	30.5999	59.1977		76.86	0.295105	0.704895	1.97662	3.50311	6.41754	12.0945
76.96	4.83801	9.13715	17.6716	34.6838	67.8203	131.059		76.96	2.73138	4.12311	7.46088	15.9827	30.6282	59.2416		76.96	0.285096	0.701966	1.96783	3.49628	6.41461	12.0916
77.06	4.83411	9.14691	17.7029	34.7151	67.9031	131.209		77.06	2.72943	4.12506	7.46283	16.0042	30.681	59.308		77.06	0.292419	0.706848	1.96881	3.50116	6.41363	12.1063
77.16	4.84387	9.1684	17.7224	34.7581	68	131.358		77.16	2.72943	4.12897	7.46674	16.0276	30.72	59.3647		77.16	0.302674	0.707825	1.96979	3.5119	6.42047	12.1072
77.26	4.8425	9.16702	17.7503	34.7938	68.0787	131.511		77.26	2.73236	4.12799	7.46576	16.0267	30.7444	59.4203		77.26	0.301941	0.711731	1.97369	3.51581	6.42438	12.1138
77.36	4.84973	9.18402	17.7693	34.8303	68.166	131.665		77.36	2.73138	4.14264	7.48041	16.0569	30.7982	59.4916		77.36	0.301941	0.705872	1.98346	3.50995	6.41852	12.1163
77.46	4.85248	9.19379	17.7888	34.8909	68.2402	131.815		77.46	2.73334	4.13287	7.48627	16.0687	30.8353	59.558		77.46	0.297058	0.697083	1.97858	3.50116	6.40973	12.1089
77.56	4.85754	9.20355	17.8123	34.9299	68.3262	131.965		77.56	2.73041	4.1319	7.49188	16.0911	30.8616	59.6157		77.56	0.303894	0.700012	1.97174	3.50409	6.41266	12.1072
77.66	4.85071	9.20062	17.821	34.9669	68.3877	132.119		77.66	2.73822	4.14557	7.49896	16.1185	30.9105	59.6938		77.66	0.304871	0.704895	1.98639	3.50897	6.41168	12.1219
77.76	4.86536	9.21136	17.8474	35.0178	68.4844	132.284		77.76	2.7486	4.14423	7.50739	16.1425	30.9482	59.7471		77.76	0.306823	0.706848	1.98834	3.51092	6.40973	12.118
77.86	4.87708	9.22308	17.8689	35.0686	68.5801	132.434		77.86	2.75092	4.15631	7.51556	16.1741	30.9915	59.8256		77.86	0.296082	0.701966	1.98346	3.50604	6.40485	12.1092
77.96	4.88684	9.23285	17.8982	35.094	68.6465	132.594		77.96	2.74506	4.14923	7.52142	16.1956	31.0247	59.9155		77.96	0.292175	0.696106	1.9776	3.50018	6.40485	12.1092
78.06	4.88098	9.22699	17.9119	35.1331	68.7207	132.749		78.06	2.7525	4.15594	7.53278	16.2167	31.0634	59.9686		78.06	0.292175	0.6922	1.97369	3.50604	6.41656	12.119
78.16	4.88196	9.24359	17.9285	35.1692	68.7783	132.914		78.16	2.75189	4.15924	7.53217	16.2454	31.1019	60.0532		78.16	0.292176	0.698059	1.97955	3.5119	6.41656	12.119
78.26	4.90442	9.2641	17.9646	35.2092	68.8809	133.081		78.26	2.75189	4.1651	7.54193	16.2591	31.1273	60.1235		78.26	0.301941	0.701965	1.9776	3.51581	6.41656	12.119
78.36	4.89758	9.26312	17.9871	35.2493	68.9756	133.228		78.36	2.75189	4.1651	7.54584	16.2767	31.1526	60.1977		78.36	0.297058	0.697083	1.96881	3.50507	6.40582	12.1082
78.46	4.90149	9.27289	18.0125	35.2981	69.0654	133.375		78.46	2.76459	4.17194	7.55463	16.2991	31.1946	60.267		78.46	0.291199	0.697083	1.97858	3.50702	6.40192	12.116
78.56	4.91028	9.28949	18.031	35.342	69.168	133.547		78.56	2.76068	4.16998	7.55658	16.305	31.2278	60.3237		78.56	0.290222	0.709778	1.98151	3.508	6.40485	12.119
78.66	4.90735	9.29242	18.0476	35.3821	69.2393	133.705		78.66	2.7597	4.16705	7.58099	16.3235	31.264	60.393		78.66	0.292175	0.711731	1.98346	3.50604	6.41071	12.1209
78.76	4.91711	9.30414	18.0718	35.4192	69.335	133.865		78.76	2.7597	4.16315	7.57513	16.345	31.2913	60.4516		78.76	0.287292	0.700988	1.97858	3.50116	6.40192	12.1258
78.86	4.92688	9.3139	18.0769	35.4583	69.415	134.009		78.86	2.75678	4.16412	7.58783	16.3558	31.3204	60.5287		78.86	0.28241	0.6922	1.9776	3.49628	6.39703	12.1151
78.96	4.93176	9.31879	18.1013	35.4944	69.4805	134.149		78.96	2.76947	4.17291	7.5849	16.3743	31.3499	60.5961		78.96	0.288269	0.698059	1.97955	3.50214	6.40558	12.117
79.06	4.92883	9.34125	18.1238	35.5364	69.5674	134.292		79.06	2.76849	4.18951	7.60541	16.3987	31.3841	60.6577		79.06	0.286316	0.701965	1.98346	3.50018	6.40485	12.1307
79.16	4.93176	9.34222	18.1404	35.5784	69.6602	134.469		79.16	2.77142	4.18658	7.60248	16.4102	31.4105	60.725		79.16	0.28241	0.701965	1.98346	3.49628	6.40485	12.1404
79.26	4.93176	9.34808	18.1658	35.594	69.7598	134.62		79.26	2.77435	4.19342	7.62494	16.428	31.4485	60.7924		79.26	0.292176	0.701966	1.9776	3.49628	6.39899	12.1346
79.36	4.9386	9.3725	18.1843	35.6379	69.8525	134.773		79.36	2.76727	4.19928	7.62884	16.4476	31.4739	60.8686		79.36	0.285339	0.699035	1.97662	3.49921	6.39801	12.1434
79.46	4.93665	9.38422	18.2058	35.6887	69.9248	134.925		79.46	2.76947	4.19049	7.62201	16.4739	31.512	60.9243		79.46	0.291199	0.697083	1.97858	3.50116	6.40973	12.1453
79.56	4.94836	9.39398	18.2273	35.7395	70.0088	135.074		79.56	2.7724	4.19928	7.6308	16.4984	31.554	60.9975		79.56	0.287292	0.697083	1.97858	3.51093	6.40973	12.1453
79.66	4.95813	9.41351	18.2468	35.7727	70.1162	135.198		79.66	2.7724	4.20905	7.63666	16.5218	31.5794	61.0717		79.66	0.287292	0.697083	1.97858	3.50507	6.40973	12.1453
79.76	4.96497	9.42621	18.2732	35.8127	70.2285	135.346		79.76	2.77826	4.22076	7.64838	16.5394	31.597	61.1303		79.76	0.287292	0.700989	1.9715	3.50116	6.40387	12.1551
79.86	4.95813	9.42603	18.2859	35.8684	70.2998	135.503		79.86	2.78021	4.22076	7.65814	16.555	31.6419	61.226		79.86	0.285339	0.69513	1.9649	3.49921	6.40778	12.1531
79.96	4.9679	9.43109	18.3171	35.9192	70.376	135.652		79.96	2.789	4.23541	7.67279	16.5794	31.6761	61.2895		79.96	0.281433	0.697083	1.96686	3.50116	6.40973	12.1551
80.06	4.97766	9.45258	18.3367	35.9524	70.4658	135.824		80.06	2.79584	4.23053	7.66791	16.5804	31.7064	61.3491		80.06	0.281067	0.700622	1.96454	3.5047	6.40741	12.1586
80.16	4.98743	9.46234	18.3562	35.9993	70.5584	135.982		80.16	2.81146	4.24615	7.67767	16.6058	31.7532	61.4252		80.16	0.281433	0.700989	1.961	3.49921	6.41364	12.1629
80.26	4.99133	9.47211	18.3699	36.05	70.6436	136.132		80.26	2.81537	4.2547	7.68744	16.6292	31.7903	61.4838		80.26	0.288269	0.698059	1.95807	3.49237	6.41071	12.1561
80.36	4.99719	9.48187	18.3875	36.0989	70.7549	136.292		80.36	2.80463	4.24518	7.68524	16.6439	31.8226	61.5356		80.36	0.288269	0.698059	1.95807	3.50214	6.40485	12.1658
80.46	4.99524	9.49359	18.405	36.1477	70.8428	136.435		80.46	2.80463	4.24908	7.68451	16.6536	31.8401	61.5883		80.46	0.286316	0.705872	1.95612	3.50018	6.40875	12.1639
80.56	5.00598	9.50433	18.4392	36.1917	70.9277	136.606		80.56	2.81439	4.25299	7.67865	16.6693	31.8753	61.6516		80.56	0.285949	0.704284	1.96161	3.50568	6.41425	12.1635
80.66	5.00403	9.51019	18.4509	36.2229	71.0137	136.772		80.66	2.82147	4.25616	7.69354	16.6959	31.9234	61.7341		80.66	0.284363	0.701965	1.96393	3.51776	6.41656	12.1717
80.76	5.01477	9.52484	18.4792	36.2825	71.0693	136.935		80.76	2.83588	4.27057	7.70795	16.72	31.9573	61.809		80.76	0.284363	0.696106	1.95807	3.51776	6.41656	12.1717
80.86	5.02258	9.53656	18.5105	36.3235	71.1182	137.087		80.86	2.83002	4.27448	7.71185	16.7357	31.9925	61.893		80.86	0.287292	0.695129	1.95709	3.51483	6.41364	12.1675
80.96	5.02258	9.53656	18.5222	36.3547	71.1982	137.232		80.96	2.83588	4.27057	7.71771	16.7415	32.0179	61.9399		80.96	0.283386	0.691223	1.95319	3.50702	6.41559	12.1661
81.06	5.01672	9.55609	18.5417	36.3868	71.2881	137.388		81.06	2.83392	4.27838	7.72552	16.7591	32.0609	62.018		81.06	0.283386	0.691223	1.95319	3.50702	6.41559	12.1636
81.16	5.02258	9.56	18.571	36.4329	71.3721	137.548		81.16	2.84857	4.28326	7.74994	16.7776	32.0911	62.0815		81.16	0.293152	0.691223	1.95319	3.50702	6.40973	12.1707
81.26	5.03586	9.57913	18.598	36.495	71.4518	137.722		81.26	2.85052	4.28912	7.76166	16.7952	32.1321	62.1479		81.26	0.289002	0.688294	1.95026	3.50995	6.40875	12.1619
81.36	5.04602	9.59125	18.6257	36.5364	71.542	137.855		81.36	2.86029	4.28522	7.76166	16.8167	32.1732	62.2143		81.36	0.27655	0.68634	1.9483	3.5119	6.42242	12.1756
81.46	5.04504	9.60004	18.6384	36.5745	71.6016	138		81.46	2.85736	4.29791	7.77045	16.8392	32.1995	62.2875		81.46	0.27948	0.68927	1.94537	3.51483	6.41949	12.1785
81.56	5.0509	9.61566	18.6599	36.6018	71.6621	138.167		81.56	2.85834	4.31451	7.79095	16.8636	32.2318	62.3725		81.56	0.281433	0.691223	1.94342	3.51947	6.41754	12.1746
81.66	5.06946	9.64203	18.6882	36.6477	71.7549	138.324		81.66	2.86029	4.30084	7.78705	16.8694	32.263	62.4252		81.66	0.294129	0.694153	1.94635	3.51776	6.42047	12.1834
81.76	5.0675	9.65375	18.7058	36.6907	71.833	138.486		81.76	2.85736	4.30963	7.8056	16.89	32.2999	62.4809		81.76	0.296082	0.690247	1.9483	3.51971	6.41534	12.1854
81.86	5.06244	9.66156	18.7371	36.7278	71.9248	138.654		81.86	2.86713	4.32135	7.81732	16.9056	32.3362	62.5395		81.86	0.290222	0.68634	1.9483	3.51385	6.42047	12.1854
81.96	5.06262	9.6684	18.7634	36.7639	72.0195	138.819		81.96	2.85638	4.32623	7.81635	16.9163	32.3724	62.5952		81.96	0.274597	0.684387	1.95612	3.508	6.41852	12.1776
82.06	5.06262	9.68793	18.783	36.8127	72.0898	138.969		82.06	2.86517	4.33307	7.82709	16.9317	32.4144	62.6586		82.06	0.270691	0.690247	1.94635	3.51386	6.41461	12.1697
82.16	5.08508	9.71039	18.8152	36.8665	72.1768	139.152		82.16	2.87006	4.33405	7.84174	16.9534	32.4603	62.7162		82.16	0.273621	0.693176	1.94537	3.51093	6.42145	12.1824
82.26	5.08704	9.73187	18.8308	36.9172	72.2549	139.294		82.26	2.87592	4.34576	7.84759	16.9749	32.4857	62.7846		82.26	0.275574	0.68927	1.94733	3.50897	6.40973	12.1785
82.36	5.0968	9.7475	18.8582	36.9622	72.3154	139.455		82.36	2.86615	4.34967	7.8476	16.9925	32.515	62.8686		82.36	0.283386	0.683411	1.94537	3.51874	6.41754	12.1727
82.46	5.09973	9.77582	18.8806	36.9905	72.3984	139.606		82.46	2.88177	4.35553	7.86322	17.014	32.5618	62.9545		82.46	0.278504	0.688294	1.95026	3.52362	6.42242	12.1776
82.56	5.10071	9.77679	18.907	37.0383	72.4756	139.779		82.56	2.88763	4.36529	7.88275	17.0413	32.6165	63.0346		82.56	0.290222	0.690246	1.95221	3.51971	6.42438	12.1795
82.66	5.1095	9.78558	18.9255	37.0706	72.5781	139.926		82.66	2.90131	4.37506	7.89252	17.0589	32.6614	63.0854		82.66	0.290222	0.690247	1.95221	3.51581	6.42438	12.1736
82.76	5.12122	9.7973	18.9529	37.1135	72.6602	140.098		82.76	2.88959	4.3692	7.88934	17.0687	32.6888	63.1498		82.76	0.293152	0.697083	1.95514	3.5285	6.43121	12.1824
82.86	5.13098	9.81683	18.9724	37.1624	72.7344	140.233		82.86	2.8808	4.37604	7.89154	17.0677	32.7112	63.2075		82.86	0.293152	0.693176	1.95514	3.52264	6.42731	12.1766
82.96	5.13098	9.8266	18.9939	37.1877	72.8203	140.389		82.96	2.88373	4.37897	7.90424	17.0882	32.763	63.2768		82.96	0.298035	0.698059	1.95416	3.52362	6.43219	12.1776
83.06	5.1427	9.83832	19.033	37.2327	72.9199	140.53		83.06	2.89545	4.39069	7.91595	17.1194	32.8001	63.3686		83.06	0.297058	0.702942	1.95514	3.53827	6.44684	12.1863
83.16	5.14758	9.8432	19.0562	37.2844	73.0205	140.701		83.16	2.90814	4.39752	7.92279	17.1419	32.8284	63.4516		83.16	0.299988	0.700012	1.95221	3.53534	6.42828	12.1795
83.26	5.15735	9.85297	19.0652	37.3489	73.1045	140.853		83.26	2.89813	4.39069	7.92572	17.1624	32.8509	63.5385		83.26	0.290223	0.703919	1.95221	3.52948	6.43414	12.1736
83.36	5.15442	9.86957	19.0935	37.3889	73.1914	141.022		83.36	2.91107	4.40118	7.9433	17.1937	32.8841	63.6069		83.36	0.296691	0.706481	1.95868	3.54181	6.44647	12.1762
83.46	5.14954	9.88031	19.114	37.4329	73.2939	141.166		83.46	2.91107	4.40631	7.9472	17.2112	32.9232	63.6518		83.46	0.300964	0.710754	1.96295	3.54608	6.45465	12.1805
83.56	5.15735	9.89203	19.1453	37.4817	73.3955	141.324		83.56	2.92181	4.40533	7.95209	17.2259	32.9476	63.7172		83.56	0.300964	0.704895	1.95709	3.54022	6.44879	12.1902
83.66	5.1759	9.89886	19.1638	37.512	73.4883	141.487		83.66	2.91693	4.41608	7.96478	17.2464	32.9837	63.7866		83.66	0.303894	0.703919	1.96783	3.54901	6.44781	12.1932
83.76	5.18567	9.9184	19.1912	37.5432	73.5605	141.639		83.76	2.91266	4.41571	7.98004	17.2578	33.0302	63.8624		83.76	0.305847	0.705872	1.96979	3.55096	6.45953	12.2049
83.86	5.18176	9.92816	19.2107	37.5842	73.6406	141.783		83.86	2.92084	4.42389	7.99213	17.2757	33.0657	63.9279		83.86	0.318542	0.708801	1.97272	3.55389	6.4566	12.202
83.96	5.2048	9.94144	19.2455	37.6268	73.734	141.961		83.96	2.91596	4.42877	7.99115	17.3001	33.0882	63.9789		83.96	0.314636	0.703674	1.97467	3.54999	6.46442	12.2
84.06	5.21692	9.94574	19.2654	37.678	73.8242	142.102		84.06	2.91888	4.4317	7.99994	17.3226	33.1341	64.0405		84.06	0.305848	0.694153	1.96979	3.5412	6.45953	12.2049
84.16	5.21399	9.95844	19.2917	37.718	73.8955	142.259		84.16	2.92279	4.43756	8.0097	17.3284	33.1614	64.0756		84.16	0.305847	0.694153	1.96393	3.55096	6.4693	12.2049
84.26	5.21399	9.9682	19.3113	37.7747	73.9717	142.398		84.26	2.92084	4.44537	8.03119	17.3558	33.2025	64.1342		84.26	0.305847	0.694153	1.96002	3.55096	6.47516	12.2049
84.36	5.22375	9.98969	19.323	37.8157	74.0615	142.542		84.36	2.9306	4.44537	8.04291	17.3753	33.2435	64.1928		84.36	0.309387	0.697693	1.96356	3.5545	6.47479	12.2084
84.46	5.23352	10.0092	19.3523	37.8743	74.1611	142.708		84.46	2.92767	4.4483	8.04974	17.3978	33.2686	64.2602		84.46	0.311706	0.700011	1.96588	3.56659	6.47711	12.2108
84.56	5.23117	10.0323	19.3792	37.9188	74.2545	142.872		84.56	2.92572	4.46002	8.06732	17.4036	33.2952	64.3286		84.56	0.301942	0.690247	1.95612	3.55682	6.46735	12.2127
84.66	5.2345	10.0395	19.3943	37.9553	74.3164	143.03		84.66	2.93549	4.46002	8.07709	17.4212	33.3362	64.3989		84.66	0.304871	0.693177	1.95905	3.56244	6.48004	12.2086
84.76	5.24524	10.0444	19.4187	38.0012	74.3877	143.169		84.76	2.92474	4.46491	8.08197	17.4359	33.3704	64.4545		84.76	0.31366	0.6922	1.95685	3.56268	6.47906	12.2088
84.86	5.24915	10.0659	19.4441	38.0247	74.4678	143.326		84.86	2.93549	4.47369	8.09662	17.4603	33.3948	64.5219		84.86	0.311706	0.690246	1.95416	3.56464	6.47711	12.2108
84.96	5.26184	10.0786	19.4646	38.0706	74.5859	143.489		84.96	2.93549	4.47955	8.10052	17.4739	33.43	64.5883		84.96	0.311707	0.690247	1.95416	3.56464	6.47711	12.2205
85.06	5.2677	10.0844	19.488	38.1135	74.6758	143.633		85.06	2.93842	4.48248	8.10931	17.4944	33.4681	64.6713		85.06	0.314636	0.693176	1.95709	3.57733	6.47418	12.2137
85.16	5.2677	10.1039	19.5076	38.1506	74.7598	143.803		85.16	2.93939	4.48932	8.12787	17.511	33.5062	64.7328		85.16	0.306824	0.685364	1.94928	3.56366	6.47223	12.2098
85.26	5.27454	10.1166	19.5398	38.2122	74.8389	143.941		85.26	2.93353	4.49127	8.13568	17.5286	33.5335	64.8071		85.26	0.303894	0.700012	1.95221	3.5744	6.47516	12.199
85.36	5.2843	10.1284	19.5515	38.2551	74.9209	144.119		85.36	2.94525	4.49518	8.14154	17.543	33.5706	64.8598		85.36	0.301941	0.696106	1.95416	3.57635	6.47711	12.2108
85.46	5.29016	10.1381	19.573	38.3157	75.001	144.289		85.46	2.94427	4.50983	8.15228	17.5648	33.6107	64.935		85.46	0.301941	0.6922	1.95416	3.57636	6.48688	12.2049
85.56	5.29895	10.143	19.5974	38.3655	75.0918	144.43		85.56	2.93549	4.50104	8.16107	17.5794	33.6468	64.9985		85.56	0.30487	0.695129	1.96686	3.57928	6.48395	12.2137
85.66	5.29895	10.1645	19.6267	38.4202	75.1855	144.588		85.66	2.94037	4.50983	8.17181	17.6038	33.6849	65.0834		85.66	0.301941	0.6922	1.96393	3.57636	6.47711	12.2049
85.76	5.30872	10.1645	19.6384	38.4749	75.2559	144.735		85.76	2.95209	4.50592	8.18353	17.6175	33.7318	65.1381		85.76	0.308777	0.704895	1.961	3.58905	6.4859	12.2039
85.86	5.30872	10.1743	19.6677	38.5198	75.3457	144.889		85.86	2.95013	4.51373	8.19135	17.6331	33.7591	65.2026		85.86	0.301941	0.6922	1.9444	3.58612	6.48102	12.2108
85.96	5.32141	10.187	19.7	38.5637	75.4502	145.046		85.96	2.94501	4.52545	8.21283	17.6546	33.8021	65.2846		85.96	0.301941	0.686341	1.95416	3.58612	6.48688	12.2049
86.06	5.33411	10.1938	19.7126	38.6096	75.5059	145.204		86.06	2.94525	4.51471	8.21771	17.6693	33.8265	65.3344		86.06	0.300964	0.687317	1.95905	3.58514	6.49176	12.2059
86.16	5.34778	10.2036	19.7283	38.6506	75.5859	145.364		86.16	2.95013	4.52545	8.23236	17.6878	33.8763	65.4037		86.16	0.297058	0.687317	1.95905	3.591	6.49176	12.2098
86.26	5.35071	10.2092	19.7507	38.7024	75.6619	145.507		86.26	2.94427	4.52936	8.23505	17.7054	33.8919	65.4838		86.26	0.295105	0.685364	1.95123	3.58905	6.49957	12.2039
86.36	5.36536	10.2192	19.7849	38.7483	75.7422	145.686		86.36	2.9566	4.54169	8.24664	17.7314	33.9374	65.545		86.36	0.299987	0.690246	1.95221	3.59393	6.50446	12.2088
86.46	5.37024	10.2358	19.8113	38.7852	75.8369	145.847		86.46	2.95502	4.55573	8.26263	17.7396	33.9925	65.6352		86.46	0.301941	0.696106	1.95416	3.59003	6.50641	12.2205
86.56	5.38196	10.2545	19.8328	38.8333	75.9092	145.99		86.56	2.95111	4.54987	8.2724	17.7552	34.0159	65.7055		86.56	0.301941	0.6922	1.95807	3.58612	6.49933	12.2205
86.66	5.38684	10.2571	19.8513	38.8674	75.9844	146.129		86.66	2.96381	4.55865	8.289	17.7776	34.0657	65.7787		86.66	0.301941	0.692199	1.95416	3.58026	6.49469	12.2147
86.76	5.38684	10.2719	19.8669	38.8987	76.0645	146.284		86.76	2.96088	4.55573	8.29193	17.7962	34.1116	65.8305		86.76	0.297058	0.687317	1.94928	3.57147	6.48981	12.2156
86.86	5.40149	10.2846	19.9011	38.9407	76.1611	146.447		86.86	2.96771	4.57037	8.30463	17.8284	34.1556	65.9096		86.86	0.297058	0.687317	1.94342	3.57147	6.48981	12.2156
86.96	5.41321	10.2963	19.9226	38.9836	76.2393	146.599		86.96	2.96088	4.57721	8.31146	17.845	34.1917	65.975		86.96	0.296814	0.676575	1.93463	3.56659	6.49469	12.2205
87.06	5.42883	10.312	19.9578	39.0286	76.3252	146.755		87.06	2.96088	4.57721	8.31537	17.8646	34.2269	66.0453		87.06	0.290222	0.670715	1.94244	3.56464	6.48688	12.2127
87.16	5.42786	10.3168	19.9783	39.0686	76.3945	146.899		87.16	2.96381	4.5899	8.32416	17.889	34.2747	66.1186		87.16	0.292176	0.682434	1.9444	3.5705	6.48492	12.2108
87.26	5.43762	10.3227	19.9978	39.1077	76.4648	147.055		87.26	2.96967	4.58478	8.33783	17.9105	34.3177	66.1811		87.26	0.295105	0.685363	1.94147	3.56952	6.48785	12.2137
87.36	5.4509	10.3457	20.015	39.1405	76.5426	147.219		87.36	2.96088	4.58502	8.34662	17.9193	34.3362	66.2394		87.36	0.289246	0.679505	1.9317	3.5578	6.47614	12.2195
87.46	5.46301	10.3578	20.0427	39.178	76.6309	147.37		87.46	2.96576	4.58991	8.3476	17.93	34.3587	66.2885		87.46	0.291199	0.675598	1.93365	3.55585	6.47418	12.2215
87.56	5.46594	10.3705	20.0671	39.2161	76.7334	147.523		87.56	2.96576	4.59576	8.36322	17.9573	34.4036	66.3647		87.56	0.300964	0.671692	1.93365	3.55585	6.48395	12.2144
87.66	5.4679	10.392	20.0886	39.2747	76.835	147.688		87.66	2.96576	4.60358	8.37689	17.971	34.4317	66.433		87.66	0.298035	0.678528	1.94049	3.55292	6.48102	12.2068
87.76	5.46985	10.394	20.0945	39.2942	76.9111	147.826		87.76	2.97552	4.59967	8.3808	17.9905	34.4661	66.4995		87.76	0.294129	0.680481	1.94244	3.55487	6.47711	12.2088
87.86	5.48743	10.4135	20.1179	39.3489	77.0146	147.984		87.86	2.96967	4.60358	8.3808	18.0042	34.4896	66.5639		87.86	0.296081	0.68634	1.94244	3.5705	6.47906	12.2244
87.96	5.49915	10.4174	20.1492	39.4153	77.085	148.144		87.96	2.97614	4.61395	8.39313	18.0322	34.537	66.629		87.96	0.309753	0.684387	1.94244	3.5744	6.48297	12.2283
88.06	5.50208	10.4262	20.1646	39.4553	77.1777	148.311		88.06	2.98431	4.62604	8.40326	18.056	34.5706	66.7036		88.06	0.309753	0.680481	1.94244	3.56854	6.48297	12.2283
88.16	5.50403	10.4379	20.1912	39.5042	77.2695	148.469		88.16	2.98041	4.62604	8.41302	18.0696	34.6116	66.768		88.16	0.313294	0.684021	1.94598	3.56818	6.49042	12.2416
88.26	5.51379	10.4477	20.2126	39.5432	77.3555	148.629		88.26	2.98041	4.6358	8.41693	18.0853	34.6448	66.8442		88.26	0.309753	0.689026	1.9483	3.5705	6.48883	12.244
88.36	5.50891	10.4526	20.2273	39.5891	77.4658	148.779		88.36	2.98041	4.64557	8.43256	18.1048	34.6819	66.9145		88.36	0.305847	0.684387	1.94244	3.5705	6.48883	12.244
88.46	5.51575	10.4633	20.2537	39.635	77.543	148.92		88.46	2.99213	4.63971	8.44232	18.1263	34.7112	66.9848		88.46	0.309753	0.684387	1.93854	3.56342	6.48883	12.2479
88.56	5.5177	10.4731	20.2869	39.678	77.6348	149.063		88.56	2.99701	4.65045	8.45697	18.1507	34.7552	67.06		88.56	0.299012	0.677552	1.92194	3.55194	6.47614	12.2469
88.66	5.52747	10.4828	20.3162	39.7288	77.7051	149.213		88.66	2.99896	4.6485	8.46088	18.1683	34.7786	67.1166		88.66	0.301575	0.680115	1.93427	3.5545	6.47479	12.2495
88.76	5.54016	10.4858	20.3289	39.7708	77.7783	149.357		88.76	3.0097	4.66315	8.47162	18.1927	34.8089	67.1723		88.76	0.304871	0.683411	1.93756	3.56757	6.48395	12.2527
88.86	5.55188	10.4916	20.3601	39.8176	77.8604	149.529		88.86	3.01166	4.6651	8.48334	18.2064	34.8421	67.2387		88.86	0.306824	0.685364	1.93243	3.56952	6.48785	12.2645
88.96	5.55481	10.5004	20.3943	39.8655	77.9219	149.692		88.96	3.01654	4.67389	8.50189	18.2249	34.89	67.31		88.96	0.306824	0.679504	1.9278	3.56366	6.4859	12.2645
89.06	5.56653	10.5219	20.4158	39.9084	78.0254	149.836		89.06	3.02435	4.6778	8.5058	18.2386	34.9251	67.3764		89.06	0.306824	0.675598	1.9278	3.56561	6.48199	12.2645
89.16	5.57629	10.5317	20.4392	39.9475	78.1152	149.983		89.16	3.01923	4.68951	8.51752	18.2601	34.9505	67.4428		89.16	0.296082	0.664856	1.92291	3.56464	6.48688	12.2693
89.26	5.56906	10.5401	20.4554	39.9872	78.1978	150.142		89.26	3.01459	4.70123	8.5202	18.2816	34.9857	67.4897		89.26	0.304871	0.66388	1.93561	3.56757	6.48395	12.2723
89.36	5.57922	10.5541	20.4773	40.0383	78.2666	150.294		89.36	3.02435	4.70123	8.52533	18.3011	35.0267	67.5385		89.36	0.300964	0.675598	1.9317	3.56366	6.48199	12.2742
89.46	5.58215	10.5707	20.4998	40.0823	78.3496	150.442		89.46	3.0224	4.70905	8.5351	18.3187	35.0579	67.5971		89.46	0.294128	0.672668	1.92487	3.55682	6.47906	12.2811
89.56	5.59387	10.5786	20.531	40.1331	78.4316	150.6		89.56	3.03705	4.71393	8.54388	18.3372	35.0901	67.6625		89.56	0.292175	0.670715	1.92291	3.55487	6.4798	12.2733
89.66	5.58899	10.5834	20.5476	40.179	78.5166	150.794		89.66	3.039	4.72565	8.5517	18.3548	35.1312	67.7192		89.66	0.295105	0.673645	1.91998	3.5578	6.47809	12.2723
89.76	5.60168	10.6059	20.5798	40.2327	78.5938	150.958		89.76	3.039	4.71979	8.5556	18.3763	35.1722	67.7836		89.76	0.292176	0.664856	1.91315	3.55878	6.47516	12.2693
89.86	5.6134	10.6176	20.5955	40.2737	78.6875	151.12		89.86	3.04877	4.72565	8.56146	18.3958	35.2015	67.8539		89.86	0.295105	0.663879	1.92584	3.5578	6.47809	12.2664
89.96	5.6261	10.6303	20.616	40.3215	78.8037	151.283		89.96	3.04584	4.72858	8.57416	18.428	35.2454	67.9174		89.96	0.299988	0.668762	1.93073	3.56268	6.48688	12.2772
90.06	5.61926	10.6411	20.6345	40.3655	78.8867	151.442		90.06	3.05365	4.73444	8.58002	18.4327	35.2708	67.9584		90.06	0.301941	0.664856	1.93268	3.56464	6.47516	12.2791
90.16	5.62903	10.6586	20.6521	40.4104	78.9824	151.61		90.16	3.04388	4.73639	8.57611	18.4398	35.3021	68.019		90.16	0.297058	0.656067	1.92194	3.56366	6.47028	12.2742
90.26	5.6427	10.6684	20.6814	40.469	79.0742	151.77		90.26	3.0556	4.73444	8.58783	18.4593	35.3314	68.0795		90.26	0.296082	0.651184	1.91315	3.54511	6.47516	12.2635
90.36	5.65247	10.6879	20.7029	40.5081	79.1602	151.93		90.36	3.06635	4.75104	8.60834	18.4798	35.3773	68.1508		90.36	0.295105	0.654114	1.91608	3.5578	6.46832	12.2625
90.46	5.65833	10.7036	20.7283	40.5588	79.2773	152.079		90.46	3.05951	4.75006	8.61713	18.4925	35.4075	68.2241		90.46	0.291199	0.650208	1.92194	3.54999	6.47028	12.2645
90.56	5.66614	10.7114	20.7556	40.6077	79.375	152.243		90.56	3.06537	4.75397	8.62689	18.5101	35.4505	68.2787		90.56	0.290222	0.649231	1.92096	3.55292	6.48297	12.2791
90.66	5.66614	10.7172	20.7869	40.6584	79.4551	152.383		90.66	3.0683	4.75299	8.63373	18.5325	35.4808	68.3735		90.66	0.292176	0.66095	1.92291	3.55487	6.47906	12.2752
90.76	5.68079	10.7358	20.8191	40.7004	79.5576	152.517		90.76	3.07416	4.76471	8.65131	18.554	35.5218	68.434		90.76	0.295105	0.65802	1.92584	3.5578	6.47809	12.2742
90.86	5.6886	10.7534	20.8503	40.7493	79.6396	152.689		90.86	3.07025	4.76471	8.66107	18.5735	35.5628	68.4985		90.86	0.295105	0.654114	1.92584	3.56171	6.46832	12.284
90.96	5.69055	10.7553	20.8601	40.8	79.7275	152.837		90.96	3.07025	4.76666	8.66303	18.5833	35.5921	68.5453		90.96	0.297058	0.656067	1.9278	3.55975	6.48004	12.2859
91.06	5.69739	10.7817	20.8962	40.842	79.8145	152.983		91.06	3.07672	4.77582	8.6734	18.6015	35.622	68.6221		91.06	0.289978	0.650208	1.9317	3.55975	6.48004	12.2957
91.16	5.70422	10.7874	20.9187	40.8801	79.9072	153.129		91.16	3.07513	4.77545	8.68353	18.6253	35.6634	68.726		91.16	0.288269	0.649231	1.93073	3.56268	6.48297	12.2928
91.26	5.70032	10.8041	20.95	40.9309	79.9814	153.265		91.26	3.08099	4.78522	8.6933	18.6448	35.6927	68.7866		91.26	0.299987	0.660949	1.93268	3.54901	6.48492	12.2908
91.36	5.70911	10.8129	20.9626	40.969	80.0566	153.424		91.36	3.08099	4.77936	8.70306	18.6644	35.7239	68.8693		91.36	0.295105	0.656067	1.9278	3.55585	6.46442	12.2859
91.46	5.71692	10.8207	20.9763	41.0178	80.1348	153.571		91.46	3.09076	4.78522	8.71674	18.6859	35.7728	68.933		91.46	0.300965	0.656067	1.9278	3.55975	6.46637	12.3016
91.56	5.73312	10.8369	21.0121	41.0633	80.2213	153.728		91.56	3.08002	4.78033	8.71771	18.7005	35.7921	68.9887		91.56	0.30487	0.656067	1.9278	3.55975	6.48004	12.3055
91.66	5.73254	10.8461	21.033	41.1135	80.3008	153.868		91.66	3.08295	4.78717	8.72455	18.7112	35.8235	69.0463		91.66	0.294129	0.651184	1.92291	3.55487	6.47516	12.3006
91.76	5.74524	10.8686	21.0652	41.1672	80.374	154.044		91.76	3.09467	4.78326	8.73822	18.7288	35.8665	69.0991		91.76	0.302917	0.654114	1.91998	3.5578	6.47223	12.3035
91.86	5.74719	10.8745	21.0808	41.2083	80.4561	154.193		91.86	3.09467	4.78912	8.74213	18.7386	35.9056	69.1674		91.86	0.303528	0.654724	1.91669	3.55255	6.46893	12.3041
91.96	5.74524	10.8901	21.1062	41.2512	80.5272	154.341		91.96	3.10638	4.79498	8.75385	18.7659	35.9564	69.2338		91.96	0.31073	0.661926	1.93561	3.55585	6.47028	12.3113
92.06	5.75696	10.9018	21.1277	41.2786	80.6045	154.503		92.06	3.10638	4.80865	8.76752	18.7894	35.9857	69.2924		92.06	0.304871	0.673645	1.93561	3.55585	6.47614	12.3113
92.16	5.76868	10.9057	21.1472	41.3293	80.6748	154.664		92.16	3.10992	4.82196	8.78082	18.8124	36.0283	69.3624		92.16	0.31073	0.664612	1.93365	3.55389	6.47418	12.3035
92.26	5.76868	10.9213	21.1667	41.3782	80.7529	154.828		92.26	3.11713	4.8194	8.78802	18.8294	36.0569	69.4184		92.26	0.312683	0.661926	1.93561	3.55585	6.47028	12.3113
92.36	5.76868	10.9311	21.1882	41.429	80.8447	154.982		92.36	3.11224	4.82623	8.79291	18.8343	36.0911	69.4838		92.36	0.31366	0.662903	1.9295	3.55682	6.46735	12.3123
92.46	5.7843	10.9584	21.2136	41.4543	80.9307	155.138		92.46	3.11517	4.82916	8.8056	18.8685	36.1253	69.5473		92.46	0.306824	0.661926	1.92389	3.55585	6.46637	12.3113
92.56	5.79309	10.9672	21.2322	41.4944	81.0195	155.297		92.56	3.12982	4.84381	8.8222	18.887	36.1634	69.642		92.56	0.302917	0.656067	1.92389	3.55585	6.46637	12.3113
92.66	5.78723	10.977	21.2615	41.5374	81.0996	155.452		92.66	3.12396	4.83795	8.83466	18.9124	36.2005	69.7162		92.66	0.305847	0.65509	1.92682	3.55878	6.4693	12.324
92.76	5.79602	10.9995	21.2859	41.5774	81.1826	155.611		92.76	3.13177	4.84576	8.84174	18.9261	36.2415	69.7846		92.76	0.311707	0.657043	1.92877	3.56073	6.48102	12.326
92.86	5.80774	11.0053	21.3074	41.634	81.2744	155.753		92.86	3.13763	4.86139	8.85736	18.9515	36.2884	69.8705		92.86	0.3078	0.657043	1.92877	3.57245	6.47516	12.326
92.96	5.8175	11.0112	21.3269	41.6829	81.3428	155.914		92.96	3.13763	4.86725	8.86322	18.9573	36.3138	69.937		92.96	0.314271	0.663514	1.93524	3.57892	6.47772	12.3422
93.06	5.8259	11.0196	21.3548	41.7166	81.4332	156.061		93.06	3.13959	4.86725	8.87885	18.9769	36.3333	70.0229		93.06	0.323425	0.666808	1.9444	3.58221	6.48688	12.3443
93.16	5.82825	11.0336	21.3689	41.7698	81.5254	156.208		93.16	3.13666	4.87018	8.87006	18.9798	36.3675	70.1		93.16	0.321472	0.66095	1.94244	3.57635	6.48492	12.3377
93.26	5.83801	11.0434	21.3982	41.803	81.625	156.344		93.26	3.14935	4.87311	8.87885	19.0042	36.4095	70.1557		93.26	0.323425	0.662903	1.93854	3.57831	6.48688	12.3397
93.36	5.84778	11.0512	21.4255	41.8479	81.7129	156.493		93.36	3.15131	4.88483	8.90228	19.0257	36.4407	70.2241		93.36	0.323425	0.662903	1.93463	3.57831	6.49664	12.3397
93.46	5.84973	11.0629	21.449	41.9006	81.7988	156.627		93.46	3.15424	4.8819	8.91498	19.0482	36.4847	70.2973		93.46	0.322449	0.677552	1.93951	3.58319	6.48468	12.3543
93.56	5.85541	11.0756	21.4617	41.9524	81.9033	156.787		93.56	3.15399	4.88483	8.91595	19.055	36.511	70.3491		93.56	0.321472	0.680481	1.94244	3.58026	6.48297	12.3572
93.66	5.86536	11.0942	21.4861	42.0081	82.002	156.952		93.66	3.16205	4.88776	8.92474	19.0716	36.5452	70.4164		93.66	0.318542	0.671692	1.94342	3.57343	6.48981	12.3543
93.76	5.87708	11.102	21.5076	42.0432	82.1035	157.104		93.76	3.17181	4.90924	8.94427	19.0989	36.5843	70.4965		93.76	0.328309	0.667786	1.92975	3.57343	6.48981	12.3484
93.86	5.88684	11.1118	21.5271	42.0901	82.1953	157.245		93.86	3.17377	4.91119	8.95599	19.1204	36.6097	70.5786		93.86	0.334167	0.673645	1.94537	3.58905	6.49567	12.3621
93.96	5.88684	11.1118	21.5486	42.1506	82.2793	157.395		93.96	3.17279	4.91022	8.95111	19.1351	36.6419	70.6284		93.96	0.332214	0.687317	1.94928	3.59296	6.49957	12.366
94.06	5.89758	11.1245	21.5691	42.2004	82.376	157.539		94.06	3.16888	4.90631	8.97064	19.1546	36.6712	70.685		94.06	0.323426	0.682434	1.9444	3.58099	6.48883	12.3611
94.16	5.91125	11.1381	21.5925	42.2383	82.4795	157.699		94.16	3.17767	4.90729	8.97357	19.1673	36.7093	70.7621		94.16	0.323425	0.682434	1.9444	3.57635	6.48492	12.3611
94.26	5.91418	11.145	21.6248	42.2854	82.5527	157.862		94.26	3.17963	4.90533	8.98138	19.1751	36.7347	70.8344		94.26	0.323426	0.682434	1.93854	3.57636	6.49469	12.3553
94.36	5.92883	11.1655	21.6414	42.3215	82.6377	158.017		94.36	3.18646	4.91803	8.99408	19.1917	36.7747	70.8998		94.36	0.320495	0.685364	1.94733	3.57928	6.49762	12.3543
94.46	5.93469	11.1772	21.6726	42.3723	82.7236	158.169		94.46	3.18805	4.91644	9.00934	19.2128	36.8193	70.962		94.46	0.316589	0.679505	1.94733	3.57928	6.49762	12.3543
94.56	5.93372	11.1899	21.6853	42.4163	82.793	158.323		94.56	3.19037	4.90436	9.01166	19.2366	36.8528	71.019		94.56	0.318542	0.677551	1.94928	3.58124	6.49957	12.3563
94.66	5.9425	11.2084	21.7117	42.4622	82.8604	158.478		94.66	3.1933	4.91705	9.02435	19.252	36.8851	71.0883		94.66	0.321473	0.680481	1.94635	3.57831	6.5025	12.3592
94.76	5.9425	11.2241	21.7332	42.5032	82.9287	158.623		94.76	3.20502	4.91315	9.04584	19.2689	36.9163	71.1606		94.76	0.326355	0.68927	1.94733	3.58514	6.50739	12.3738
94.86	5.95227	11.2377	21.7527	42.552	82.999	158.769		94.86	3.20502	4.91901	9.0517	19.2884	36.9476	71.2121		94.86	0.317566	0.682434	1.9444	3.58026	6.50446	12.3709
94.96	5.96652	11.2461	21.7708	42.5916	83.0719	158.928		94.96	3.21246	4.93231	9.05133	19.3115	36.9902	71.2715		94.96	0.3078	0.676575	1.93854	3.5705	6.51031	12.3592
95.06	5.98254	11.268	21.7869	42.6272	83.1602	159.074		95.06	3.20599	4.92389	9.0683	19.3304	37.0325	71.3295		95.06	0.3078	0.676575	1.93854	3.5705	6.51031	12.3553
95.16	5.97961	11.2748	21.8074	42.6575	83.2529	159.222		95.16	3.20404	4.9278	9.06635	19.3577	37.0716	71.3979		95.16	0.307801	0.676575	1.93854	3.5705	6.51032	12.3553
95.26	5.98743	11.2729	21.8386	42.7083	83.335	159.373		95.26	3.20599	4.93951	9.07806	19.3734	37.1028	71.4799		95.26	0.31427	0.683044	1.95477	3.57111	6.51678	12.3618
95.36	5.99231	11.2993	21.8728	42.7444	83.4414	159.528		95.36	3.21576	4.93365	9.08783	19.3909	37.138	71.5385		95.36	0.31366	0.682434	1.95416	3.56659	6.51617	12.3611
95.46	6.005	11.312	21.8902	42.7864	83.5166	159.681		95.46	3.2099	4.94147	9.0976	19.4105	37.1673	71.5834		95.46	0.316589	0.679505	1.95709	3.56366	6.51324	12.3641
95.56	6.01184	11.3188	21.9021	42.8245	83.5898	159.842		95.56	3.20599	4.94147	9.10736	19.4241	37.2083	71.6498		95.56	0.328308	0.677551	1.95319	3.56171	6.51129	12.3602
95.66	6.01575	11.3168	21.9255	42.8674	83.6641	159.983		95.66	3.21381	4.94342	9.11517	19.4378	37.2493	71.7182		95.66	0.323426	0.672669	1.9444	3.55682	6.50641	12.3572
95.76	6.0304	11.3256	21.948	42.9114	83.7568	160.146		95.76	3.21088	4.94635	9.1181	19.4564	37.2835	71.7836		95.76	0.326355	0.685364	1.94733	3.55975	6.50934	12.368
95.86	6.03235	11.3373	21.9714	42.9622	83.833	160.298		95.86	3.20795	4.95905	9.12689	19.473	37.3255	71.8471		95.86	0.326355	0.685364	1.94733	3.55975	6.50934	12.3641
95.96	6.04797	11.3627	22.0066	43.0188	83.915	160.457		95.96	3.21576	4.97076	9.13861	19.5003	37.3685	71.9135		95.96	0.331238	0.690246	1.95221	3.56464	6.51422	12.369
96.06	6.06165	11.3764	22.03	43.0735	83.999	160.628		96.06	3.21576	4.97076	9.14838	19.5198	37.4075	71.9702		96.06	0.328308	0.687317	1.94928	3.55585	6.52106	12.366
96.16	6.06653	11.3832	22.0388	43.1018	84.0645	160.772		96.16	3.23041	4.9776	9.16107	19.5267	37.4444	72.0532		96.16	0.315369	0.681457	1.94342	3.54608	6.50934	12.3602
96.26	6.07629	11.393	22.0623	43.137	84.1543	160.922		96.26	3.22748	4.97076	9.17181	19.5413	37.4759	72.1127		96.26	0.308777	0.68927	1.94147	3.54413	6.50348	12.368
96.36	6.08118	11.3979	22.075	43.1829	84.21	161.078		96.36	3.2226	4.97565	9.17279	19.5657	37.4925	72.1645		96.36	0.31073	0.685364	1.94342	3.54608	6.50543	12.3699
96.46	6.08118	11.4077	22.0906	43.2239	84.29	161.228		96.46	3.23236	4.99127	9.18256	19.5911	37.5218	72.225		96.46	0.323425	0.700012	1.94049	3.54315	6.51227	12.3729
96.56	6.09094	11.4174	22.116	43.2629	84.3604	161.369		96.56	3.23236	4.99518	9.19427	19.6204	37.5609	72.2856		96.56	0.325378	0.705871	1.93854	3.55096	6.51031	12.3748
96.66	6.10364	11.4301	22.1345	43.3069	84.4434	161.52		96.66	3.23041	5.00494	9.19232	19.6341	37.5999	72.352		96.66	0.328308	0.708801	1.94147	3.55389	6.51324	12.3777
96.76	6.11731	11.4418	22.156	43.3479	84.5293	161.676		96.76	3.24115	5.00592	9.20184	19.6605	37.64	72.4194		96.76	0.322449	0.708801	1.94147	3.55389	6.51324	12.3777
96.86	6.11731	11.4633	22.1853	43.4026	84.6055	161.833		96.86	3.24213	5.0069	9.20209	19.6693	37.6722	72.4555		96.86	0.320495	0.710754	1.95319	3.54999	6.52496	12.3797
96.96	6.12122	11.4731	22.2068	43.4377	84.6953	161.983		96.96	3.24506	5.00983	9.22455	19.6898	37.7142	72.5385		96.96	0.330261	0.710755	1.94733	3.54608	6.52496	12.3797
97.06	6.13391	11.4838	22.2371	43.4895	84.7861	162.144		97.06	3.24774	5.01959	9.23431	19.7093	37.7454	72.6069		97.06	0.333191	0.713684	1.94635	3.54901	6.52203	12.3826
97.16	6.14563	11.5073	22.2605	43.5325	84.8604	162.289		97.16	3.24506	5.02545	9.24603	19.7249	37.7708	72.6635		97.16	0.324402	0.72052	1.94342	3.54608	6.5152	12.3797
97.26	6.14661	11.5121	22.2751	43.5784	84.9453	162.454		97.26	3.25775	5.02447	9.25873	19.7532	37.8109	72.7231		97.26	0.319153	0.709412	1.94208	3.53888	6.51385	12.3784
97.36	6.16125	11.5268	22.3113	43.6223	85.0205	162.619		97.36	3.25482	5.03131	9.26166	19.7718	37.847	72.7748		97.36	0.321472	0.715637	1.93854	3.53729	6.51617	12.3807
97.46	6.16614	11.5375	22.3357	43.6624	85.1191	162.772		97.46	3.26068	5.03717	9.27338	19.8069	37.8919	72.8256		97.46	0.321472	0.711731	1.93463	3.53729	6.52594	12.3807
97.56	6.16614	11.5434	22.3455	43.7092	85.2012	162.942		97.56	3.26459	5.05084	9.28705	19.8245	37.9271	72.8998		97.56	0.317932	0.708191	1.93109	3.52667	6.5224	12.3771
97.66	6.1759	11.5532	22.3767	43.7483	85.3047	163.114		97.66	3.26556	5.05768	9.29388	19.8489	37.9534	72.9516		97.66	0.313294	0.696473	1.92645	3.52716	6.51776	12.3725
97.76	6.1886	11.5756	22.4089	43.7922	85.4072	163.269		97.76	3.26361	5.05963	9.3056	19.8607	37.9808	73.02		97.76	0.318543	0.697083	1.94147	3.53241	6.52301	12.3875
97.86	6.20227	11.5873	22.4207	43.8235	85.4932	163.417		97.86	3.27631	5.07233	9.3183	19.876	38.0189	73.103		97.86	0.320495	0.699036	1.94342	3.53436	6.5191	12.3895
97.96	6.2052	11.6	22.4548	43.8694	85.5723	163.561		97.96	3.27826	5.086	9.32416	19.8929	38.0501	73.1733		97.96	0.314636	0.699036	1.94342	3.53436	6.5152	12.3836
98.06	6.21692	11.6215	22.4763	43.9045	85.666	163.713		98.06	3.28412	5.08014	9.33002	19.9144	38.0911	73.228		98.06	0.309387	0.697693	1.94208	3.52716	6.51385	12.3784
98.16	6.2218	11.6284	22.5007	43.9583	85.7393	163.853		98.16	3.27045	5.07623	9.32611	19.9241	38.1146	73.2846		98.16	0.306824	0.695129	1.94928	3.53046	6.51129	12.3758
98.26	6.22922	11.6514	22.5335	43.9969	85.8443	164.017		98.26	3.27435	5.086	9.33197	19.9437	38.1614	73.3647		98.26	0.306824	0.695129	1.94928	3.53046	6.52106	12.3758
98.36	6.23352	11.6635	22.5476	44.05	85.9295	164.167		98.36	3.27399	5.08954	9.34528	19.9609	38.204	73.4315		98.36	0.306824	0.68927	1.94928	3.53046	6.52106	12.3758
98.46	6.24524	11.6713	22.5652	44.0969	86.0029	164.322		98.46	3.27924	5.09747	9.34467	19.972	38.2444	73.4926		98.46	0.306824	0.685364	1.95905	3.5246	6.52106	12.3758
98.56	6.25598	11.6821	22.5955	44.1448	86.0898	164.459		98.56	3.28607	5.09967	9.3476	19.9905	38.2767	73.5483		98.56	0.304871	0.683411	1.94025	3.51874	6.5191	12.3836
98.66	6.25208	11.6977	22.6228	44.1838	86.1699	164.598		98.66	3.29095	5.10455	9.36224	20.015	38.3128	73.6235		98.66	0.301941	0.680481	1.93976	3.51581	6.51617	12.3651
98.76	6.25696	11.7045	22.6472	44.2297	86.2334	164.728		98.76	3.28998	5.10944	9.37103	20.0237	38.347	73.7182		98.76	0.301941	0.6922	1.94708	3.50995	6.52008	12.3611
98.86	6.26672	11.7143	22.6667	44.2688	86.3135	164.865		98.86	3.28607	5.10358	9.37689	20.0394	38.3821	73.7885		98.86	0.296082	0.6922	1.94244	3.50604	6.51617	12.3709
98.96	6.27649	11.7221	22.696	44.3079	86.376	165.013		98.96	3.29584	5.10944	9.38666	20.0609	38.4173	73.8432		98.96	0.287293	0.687317	1.93756	3.50116	6.51129	12.366
99.06	6.27844	11.7338	22.7175	44.3528	86.4639	165.179		99.06	3.29584	5.12506	9.38666	20.0804	38.4642	73.9155		99.06	0.284363	0.684387	1.94049	3.51385	6.51422	12.3533
99.16	6.28821	11.7436	22.741	44.3958	86.5342	165.335		99.16	3.3056	5.13873	9.40814	20.0999	38.5071	73.9936		99.16	0.28241	0.682434	1.95416	3.51581	6.51031	12.3611
99.26	6.28821	11.7631	22.7625	44.4485	86.624	165.474		99.26	3.31537	5.13873	9.41791	20.1194	38.5313	74.0385		99.26	0.28241	0.682434	1.95416	3.51581	6.50641	12.3611
99.36	6.3009	11.7688	22.7849	44.4768	86.6973	165.637		99.36	3.31049	5.13385	9.42279	20.136	38.5609	74.1039		99.36	0.28241	0.682434	1.95416	3.51581	6.50641	12.3611
99.46	6.3175	11.7827	22.8171	44.5403	86.7939	165.798		99.46	3.31342	5.14264	9.43549	20.1487	38.5931	74.1772		99.46	0.274597	0.674622	1.95221	3.51971	6.51422	12.3592
99.56	6.32101	11.8057	22.8499	44.5829	86.8775	165.958		99.56	3.3222	5.14752	9.43451	20.1673	38.6429	74.2563		99.56	0.270691	0.670715	1.95221	3.52362	6.51422	12.3533
99.66	6.33313	11.8178	22.8738	44.636	86.9541	166.121		99.66	3.31537	5.15045	9.43744	20.18	38.681	74.3198		99.66	0.277527	0.677551	1.95319	3.5246	6.52106	12.3563
99.76	6.34583	11.8403	22.8962	44.6877	87.043	166.284		99.76	3.3222	5.14752	9.45013	20.1966	38.7191	74.3969		99.76	0.277526	0.677551	1.95905	3.52069	6.53278	12.3563
99.86	6.34973	11.8539	22.9197	44.7327	87.1367	166.438		99.86	3.32025	5.15533	9.46185	20.2161	38.7503	74.4438		99.86	0.272644	0.672669	1.95416	3.52557	6.52789	12.3514
99.96	6.34192	11.8618	22.9373	44.7698	87.2207	166.599		99.96	3.31891	5.15399	9.47223	20.2343	38.79	74.503		99.96	0.277526	0.677551	1.95905	3.52069	6.53278	12.3563
100.06	6.35071	11.8764	22.9617	44.8235	87.3291	166.757		100.06	3.32123	5.16022	9.48431	20.2503	38.8157	74.56		100.06	0.28241	0.666809	1.95416	3.51581	6.52081	12.3514
100.16	6.37024	11.8979	22.9734	44.8743	87.4053	166.908		100.16	3.32904	5.1817	9.5097	20.2757	38.8587	74.6362		100.16	0.274597	0.66095	1.94635	3.508	6.51422	12.3494
100.26	6.37317	11.9028	22.9978	44.9104	87.4922	167.057		100.26	3.32709	5.17975	9.51166	20.2913	38.9056	74.6889		100.26	0.272644	0.662903	1.95416	3.51581	6.51617	12.3611
100.36	6.36926	11.9223	23.0173	44.9495	87.5703	167.213		100.36	3.32977	5.18951	9.52338	20.3109	38.931	74.7787		100.36	0.272644	0.672668	1.95416	3.51581	6.51031	12.3611
100.46	6.37903	11.9321	23.033	44.9944	87.666	167.364		100.46	3.32513	5.18951	9.54681	20.3304	38.9661	74.8491		100.46	0.272644	0.672669	1.95416	3.51581	6.51617	12.3611
100.56	6.39465	11.9477	23.0447	45.0374	87.7715	167.5		100.56	3.33295	5.19733	9.54877	20.348	38.9935	74.8979		100.56	0.275573	0.675598	1.95123	3.51874	6.5191	12.357
100.66	6.38782	11.9584	23.0789	45.0754	87.8604	167.648		100.66	3.3349	5.19928	9.54681	20.3597	39.0306	74.9702		100.66	0.282409	0.672668	1.9444	3.51581	6.51617	12.3592
100.76	6.39368	11.9682	23.1023	45.1145	87.9307	167.789		100.76	3.34174	5.21393	9.56146	20.3782	39.0589	75.0414		100.76	0.270447	0.667786	1.93951	3.50507	6.51129	12.3543
100.86	6.40344	11.9819	23.1238	45.1653	88.0303	167.949		100.86	3.33978	5.21002	9.57318	20.3958	39.0921	75.1078		100.86	0.270691	0.666809	1.93854	3.50604	6.51031	12.3592
100.96	6.39758	11.9877	23.1375	45.1946	88.1006	168.099		100.96	3.34955	5.21588	9.58295	20.4153	39.1312	75.1645		100.96	0.270691	0.662903	1.93463	3.50604	6.50641	12.3592
101.06	6.40344	11.9975	23.1531	45.2481	88.1807	168.244		101.06	3.34955	5.22565	9.59271	20.4349	39.1722	75.2348		101.06	0.268738	0.66095	1.93268	3.50409	6.50446	12.3572
101.16	6.41418	12.018	23.1833	45.2924	88.2617	168.389		101.16	3.35931	5.23151	9.60248	20.4622	39.2171	75.2895		101.16	0.267762	0.675599	1.93756	3.50897	6.5191	12.3563
101.26	6.42786	12.0336	23.2146	45.3428	88.3652	168.534		101.26	3.35443	5.23053	9.60736	20.4808	39.2396	75.3432		101.26	0.270691	0.682434	1.9444	3.51581	6.52594	12.3592
101.36	6.42786	12.0434	23.2283	45.3792	88.4395	168.684		101.36	3.3642	5.2403	9.61713	20.4944	39.2767	75.4096		101.36	0.277527	0.677552	1.93951	3.50507	6.52106	12.366
101.46	6.42883	12.0541	23.2527	45.4231	88.5107	168.839		101.46	3.3642	5.25006	9.62689	20.5101	39.3157	75.4506		101.46	0.28241	0.68634	1.93854	3.5119	6.52594	12.3709
101.56	6.43469	12.062	23.2722	45.4446	88.5908	168.98		101.56	3.36908	5.2608	9.63763	20.5208	39.3538	75.52		101.56	0.274597	0.680481	1.94244	3.51776	6.51813	12.369
101.66	6.43176	12.0649	23.2908	45.4905	88.6582	169.147		101.66	3.36908	5.27448	9.65326	20.5462	39.3851	75.6137		101.66	0.267762	0.677552	1.93951	3.51093	6.51129	12.3602
101.76	6.44348	12.0864	23.3064	45.5276	88.7402	169.288		101.76	3.38373	5.2774	9.66595	20.5687	39.4134	75.6811		101.76	0.272644	0.676575	1.9444	3.51581	6.52594	12.3611
101.86	6.44623	12.0961	23.3318	45.5627	88.8301	169.448		101.86	3.38568	5.27936	9.67767	20.5999	39.4564	75.7495		101.86	0.266785	0.672668	1.92877	3.52753	6.52594	12.3709
101.96	6.45422	12.1088	23.3445	45.6067	88.9131	169.585		101.96	3.38959	5.28912	9.68744	20.6214	39.4857	75.8002		101.96	0.262878	0.672668	1.93463	3.52753	6.52594	12.3709
102.06	6.46301	12.1196	23.365	45.6545	89.0059	169.75		102.06	3.39056	5.30572	9.70209	20.6387	39.5257	75.8852		102.06	0.262878	0.665588	1.93463	3.52753	6.52008	12.3651
102.16	6.46399	12.1401	23.3953	45.6907	89.083	169.902		102.16	3.40192	5.30145	9.72321	20.6552	39.5624	75.9454		102.16	0.265808	0.663879	1.93756	3.53046	6.5191	12.3738
102.26	6.47083	12.1469	23.4119	45.7542	89.1504	170.049		102.26	3.39191	5.30316	9.72882	20.6706	39.5895	76.0142		102.26	0.262879	0.66095	1.9444	3.52753	6.51617	12.3709
102.36	6.48352	12.1596	23.446	45.7961	89.2432	170.205		102.36	3.40387	5.31903	9.74664	20.6962	39.6347	76.086		102.36	0.259948	0.663879	1.94147	3.5246	6.5191	12.3738
102.46	6.47473	12.1664	23.4626	45.8323	89.3242	170.338		102.46	3.40912	5.31842	9.76166	20.723	39.681	76.1686		102.46	0.267762	0.669739	1.93951	3.52264	6.52106	12.3856
102.56	6.48254	12.186	23.4822	45.8831	89.4102	170.473		102.56	3.42084	5.32623	9.77338	20.7444	39.7122	76.2385		102.56	0.272644	0.670715	1.9444	3.52753	6.52594	12.3904
102.66	6.48254	12.186	23.5017	45.928	89.4961	170.629		102.66	3.4306	5.336	9.79877	20.7581	39.7513	76.2944		102.66	0.267761	0.665832	1.93951	3.52264	6.52106	12.3895
102.76	6.49231	12.2075	23.533	45.9631	89.5742	170.78		102.76	3.4306	5.34186	9.80658	20.7737	39.7825	76.353		102.76	0.266419	0.65863	1.93109	3.51422	6.52362	12.3842
102.86	6.49622	12.2114	23.5525	46.0042	89.6563	170.938		102.86	3.42084	5.33991	9.80853	20.7855	39.8118	76.394		102.86	0.268738	0.657043	1.92877	3.51898	6.52203	12.3865
102.96	6.505	12.2299	23.5789	46.0559	89.7432	171.076		102.96	3.43353	5.33893	9.82513	20.8079	39.8401	76.4672		102.96	0.271667	0.659973	1.9317	3.52655	6.52496	12.3836
103.06	6.50696	12.2416	23.5964	46.1086	89.8154	171.244		103.06	3.44525	5.35065	9.83881	20.8294	39.8773	76.5395		103.06	0.274597	0.658997	1.93073	3.52557	6.52399	12.3787
103.16	6.51184	12.2465	23.613	46.1526	89.8848	171.37		103.16	3.44232	5.35358	9.84564	20.846	39.9095	76.6108		103.16	0.268738	0.651184	1.93854	3.51654	6.52203	12.3865
103.26	6.50696	12.2631	23.6375	46.1887	89.9561	171.519		103.26	3.45502	5.36823	9.85638	20.8685	39.9456	76.686		103.26	0.271668	0.656067	1.9317	3.51483	6.5191	12.3895
103.36	6.51672	12.2729	23.657	46.2493	90.0557	171.675		103.36	3.45697	5.37018	9.8681	20.89	39.9866	76.7582		103.36	0.267761	0.656067	1.94342	3.51678	6.52692	12.3856
103.46	6.53235	12.2827	23.6843	46.304	90.1416	171.839		103.46	3.46674	5.37018	9.87787	20.9095	40.0179	76.8227		103.46	0.27362	0.65802	1.94928	3.52264	6.53278	12.3875
103.56	6.53625	12.308	23.7273	46.3489	90.2256	172.008		103.56	3.46185	5.37506	9.88275	20.9241	40.0521	76.8842		103.56	0.267761	0.665833	1.94733	3.53046	6.53082	12.3797
103.66	6.54602	12.3159	23.7468	46.3879	90.3154	172.152		103.66	3.46576	5.3692	9.89252	20.9398	40.0814	76.9643		103.66	0.267761	0.665832	1.94147	3.53046	6.54059	12.3856
103.76	6.55188	12.3217	23.7722	46.429	90.415	172.302		103.76	3.45697	5.36041	9.8974	20.9505	40.1019	77.0297		103.76	0.258729	0.669739	1.93561	3.52264	6.52887	12.3836
103.86	6.5466	12.3301	23.7865	46.4666	90.5035	172.441		103.86	3.4599	5.37506	9.92181	20.973	40.14	77.101		103.86	0.260925	0.674621	1.94244	3.52557	6.53571	12.3834
103.96	6.55872	12.3422	23.8181	46.5256	90.5957	172.583		103.96	3.47516	5.38055	9.93707	20.998	40.1865	77.1768		103.96	0.256042	0.665833	1.93756	3.52069	6.54059	12.3836
104.06	6.56848	12.3539	23.8376	46.5686	90.6855	172.743		104.06	3.47748	5.39264	9.93939	21.0218	40.2278	77.2338		104.06	0.256042	0.665833	1.93756	3.52069	6.54059	12.3836
104.16	6.5636	12.3588	23.8542	46.5989	90.7646	172.869		104.16	3.48724	5.39264	9.95892	21.0316	40.2532	77.3002		104.16	0.270691	0.680481	1.94244	3.52557	6.53961	12.3885
104.26	6.57336	12.3686	23.8835	46.6536	90.8506	173.048		104.26	3.48724	5.4024	9.96869	21.055	40.2786	77.3705		104.26	0.259949	0.675598	1.9317	3.52069	6.54059	12.3836
104.36	6.5802	12.3754	23.9001	46.7073	90.9238	173.186		104.36	3.49701	5.39532	9.97845	21.0706	40.3177	77.435		104.36	0.258972	0.678528	1.93073	3.51776	6.54352	12.3904
104.46	6.57336	12.3842	23.9148	46.7454	90.9951	173.33		104.46	3.49213	5.40143	9.9892	21.0931	40.3499	77.5063		104.46	0.260925	0.680481	1.93268	3.52557	6.54547	12.3885
104.56	6.58606	12.4008	23.9373	46.7815	91.0938	173.461		104.56	3.50189	5.40533	10.0087	21.1107	40.3929	77.5786		104.56	0.260925	0.674622	1.93268	3.52557	6.54547	12.3885
104.66	6.59778	12.4125	23.9685	46.8186	91.1758	173.614		104.66	3.50189	5.4151	10.0244	21.1263	40.4339	77.6352		104.66	0.263855	0.673645	1.92975	3.5285	6.55109	12.3914
104.76	6.5968	12.4174	23.9832	46.8645	91.2607	173.759		104.76	3.50677	5.41998	10.0234	21.1409	40.4512	77.6811		104.76	0.272644	0.688294	1.93073	3.53339	6.55133	12.3963
104.86	6.5929	12.4291	24.0046	46.9055	91.3408	173.919		104.86	3.49774	5.41803	10.0331	21.1487	40.4857	77.7377		104.86	0.270691	0.680481	1.93268	3.52948	6.55328	12.41
104.96	6.60266	12.4487	24.0242	46.9348	91.4111	174.08		104.96	3.49506	5.42389	10.0488	21.1722	40.5169	77.8041		104.96	0.265808	0.685364	1.9278	3.52069	6.5484	12.4051
105.06	6.60266	12.4526	24.0406	46.9797	91.4686	174.244		105.06	3.50482	5.42975	10.0429	21.1917	40.556	77.8705		105.06	0.268738	0.688293	1.93073	3.52362	6.55133	12.408
105.16	6.60852	12.4623	24.0554	47.0188	91.5439	174.386		105.16	3.49994	5.42487	10.0439	21.2064	40.5921	77.9262		105.16	0.275574	0.679505	1.92194	3.52069	6.5484	12.4149
105.26	6.61829	12.4819	24.0867	47.0696	91.6408	174.542		105.26	3.51459	5.43951	10.0566	21.2327	40.6341	77.9975		105.26	0.275574	0.681458	1.92389	3.52655	6.55426	12.4051
105.36	6.62805	12.4916	24.1062	47.1086	91.7283	174.673		105.36	3.51947	5.4444	10.0712	21.2552	40.6702	78.0629		105.36	0.275573	0.685364	1.93756	3.53046	6.56989	12.4149
105.46	6.62903	12.5043	24.1267	47.1448	91.8359	174.825		105.46	3.51556	5.45612	10.0771	21.2669	40.7054	78.1293		105.46	0.275573	0.685363	1.93756	3.53046	6.56403	12.4149
105.56	6.63977	12.5248	24.1492	47.1965	91.9092	174.976		105.56	3.52435	5.46295	10.0878	21.2894	40.7357	78.1889		105.56	0.280457	0.680481	1.92682	3.51971	6.55524	12.41
105.66	6.64758	12.5327	24.1765	47.2395	91.9834	175.144		105.66	3.52338	5.45807	10.1064	21.3021	40.7737	78.2582		105.66	0.280457	0.690247	1.92291	3.52557	6.55524	12.41
105.76	6.64661	12.5375	24.1951	47.2678	92.0488	175.278		105.76	3.52924	5.45416	10.1052	21.304	40.7991	78.3344		105.76	0.280457	0.684387	1.92291	3.52557	6.54938	12.4197
105.86	6.65247	12.5473	24.2009	47.3049	92.1289	175.432		105.86	3.53314	5.46393	10.1103	21.3255	40.8401	78.393		105.86	0.274597	0.680481	1.91315	3.52557	6.5611	12.4197
105.96	6.65051	12.5551	24.2205	47.3323	92.1914	175.577		105.96	3.5351	5.46393	10.1259	21.3509	40.8694	78.4536		105.96	0.269348	0.679138	1.92157	3.52423	6.55389	12.4125
106.06	6.66711	12.5698	24.2449	47.3879	92.292	175.712		106.06	3.54193	5.46686	10.1269	21.3675	40.9036	78.5268		106.06	0.265808	0.681457	1.92389	3.52655	6.55621	12.4109
106.16	6.66907	12.5932	24.2664	47.4387	92.374	175.863		106.16	3.54681	5.48151	10.1376	21.3919	40.9378	78.5922		106.16	0.264832	0.684388	1.92682	3.52948	6.56305	12.4178
106.26	6.67883	12.603	24.2898	47.4797	92.4541	176.013		106.26	3.55853	5.48346	10.1494	21.4153	40.9749	78.6743		106.26	0.269714	0.68927	1.92194	3.53436	6.56403	12.4188
106.36	6.67883	12.6127	24.3074	47.5286	92.5537	176.164		106.36	3.55853	5.49322	10.1611	21.4251	41.0101	78.727		106.36	0.271667	0.685364	1.9278	3.53046	6.56598	12.4207
106.46	6.68274	12.6225	24.3269	47.5793	92.6338	176.298		106.46	3.55756	5.48834	10.1601	21.4398	41.0345	78.7885		106.46	0.266785	0.676575	1.91901	3.52753	6.5611	12.4158
106.56	6.69211	12.6299	24.3441	47.6258	92.7018	176.452		106.56	3.5517	5.4903	10.1738	21.4503	41.0677	78.8471		106.56	0.266785	0.676575	1.91901	3.52557	6.55524	12.4158
106.66	6.69543	12.6547	24.3748	47.6721	92.7871	176.606		106.66	3.55365	5.50006	10.1855	21.4671	41.1048	78.9096		106.66	0.266785	0.676575	1.91901	3.52167	6.55133	12.4158
106.76	6.70911	12.6664	24.3826	47.7249	92.8691	176.758		106.76	3.55756	5.50006	10.1855	21.4886	41.136	78.9611		106.76	0.266785	0.682434	1.92487	3.53729	6.55719	12.4217
106.86	6.72278	12.6782	24.4119	47.7483	92.959	176.918		106.86	3.55658	5.51276	10.1982	21.511	41.1683	79.0102		106.86	0.266784	0.68634	1.92877	3.53143	6.5611	12.4197
106.96	6.72766	12.6928	24.4265	47.7883	93.0283	177.058		106.96	3.56537	5.50397	10.2148	21.5276	41.1907	79.0678		106.96	0.256043	0.675598	1.9278	3.52069	6.55426	12.4149
107.06	6.72278	12.6977	24.4412	47.8245	93.1094	177.19		107.06	3.56891	5.51337	10.2242	21.5507	41.2197	79.1612		107.06	0.258972	0.672668	1.93073	3.53339	6.55328	12.4178
107.16	6.73254	12.7172	24.4626	47.8752	93.1895	177.348		107.16	3.58099	5.51569	10.2226	21.5687	41.261	79.2221		107.16	0.260925	0.670715	1.93268	3.53534	6.55524	12.4197
107.26	6.74426	12.727	24.4822	47.9241	93.2695	177.508		107.26	3.57867	5.52899	10.2359	21.5878	41.2802	79.2862		107.26	0.260926	0.670716	1.93268	3.54511	6.55524	12.4139
107.36	6.74426	12.7368	24.5056	47.9651	93.3594	177.668		107.36	3.57709	5.53131	10.248	21.6097	41.3177	79.3393		107.36	0.264465	0.674255	1.93622	3.53888	6.56268	12.4233
107.46	6.74915	12.7495	24.53	48.0051	93.4209	177.824		107.46	3.5722	5.53619	10.2529	21.6243	41.3421	79.4047		107.46	0.260925	0.676575	1.95026	3.5412	6.5611	12.4256
107.56	6.75891	12.7631	24.5613	48.0442	93.5146	177.994		107.56	3.58197	5.54596	10.2626	21.6341	41.3929	79.4672		107.56	0.255066	0.674622	1.9483	3.54901	6.55914	12.4178
107.66	6.76184	12.7758	24.5798	48.1018	93.5879	178.147		107.66	3.57904	5.54303	10.2753	21.6585	41.431	79.5268		107.66	0.261902	0.681458	1.95514	3.55585	6.56012	12.4207
107.76	6.76379	12.7817	24.613	48.1545	93.6895	178.299		107.76	3.58685	5.54108	10.2968	21.6741	41.4681	79.5893		107.76	0.274597	0.684387	1.95807	3.55878	6.55914	12.4334
107.86	6.77356	12.7973	24.6326	48.1838	93.7793	178.434		107.86	3.58685	5.55084	10.3085	21.68	41.5071	79.6694		107.86	0.271668	0.681458	1.95514	3.55585	6.56598	12.4234
107.96	6.78625	12.81	24.655	48.2278	93.8623	178.591		107.96	3.57904	5.55865	10.3163	21.6976	41.5364	79.7377		107.96	0.266785	0.676575	1.9444	3.55096	6.5611	12.4139
108.06	6.79309	12.8168	24.6716	48.2639	93.959	178.739		108.06	3.58685	5.56061	10.3281	21.721	41.5801	79.8041		108.06	0.266785	0.676575	1.94049	3.55096	6.5611	12.4236
108.16	6.79309	12.8266	24.6912	48.3049	94.0391	178.889		108.16	3.58685	5.56451	10.332	21.7444	41.6068	79.8588		108.16	0.260926	0.676575	1.95026	3.55096	6.55524	12.4236
108.26	6.80286	12.8383	24.7126	48.3538	94.1191	179.04		108.26	3.58197	5.55573	10.3329	21.7552	41.6312	79.9145		108.26	0.259949	0.679505	1.95319	3.54803	6.55426	12.4207
108.36	6.81613	12.8614	24.7357	48.4081	94.193	179.172		108.36	3.5849	5.55865	10.3398	21.7776	41.6751	79.9975		108.36	0.261902	0.674377	1.95514	3.54608	6.55621	12.4188
108.46	6.81848	12.8637	24.7478	48.4612	94.2754	179.308		108.46	3.59247	5.57526	10.3505	21.7943	41.7034	80.0727		108.46	0.259949	0.679505	1.95319	3.54413	6.55695	12.4012
108.56	6.81848	12.8832	24.7673	48.503	94.3691	179.444		108.56	3.5849	5.58209	10.3574	21.8109	41.7357	80.1303		108.56	0.261902	0.681457	1.95514	3.54608	6.55426	12.409
108.66	6.8302	12.893	24.7888	48.5491	94.4355	179.594		108.66	3.5849	5.59186	10.3613	21.8304	41.7669	80.1987		108.66	0.273621	0.681458	1.94806	3.54608	6.55426	12.409
108.76	6.83997	12.9145	24.8083	48.5784	94.5352	179.754		108.76	3.58881	5.58478	10.3691	21.8499	41.806	80.269		108.76	0.266541	0.681458	1.94342	3.54608	6.55426	12.4031
108.86	6.83606	12.9203	24.8337	48.6252	94.6055	179.889		108.86	3.58783	5.59283	10.3818	21.8665	41.8499	80.3266		108.86	0.264831	0.684387	1.95612	3.55878	6.55719	12.4022
108.96	6.83997	12.9438	24.8591	48.678	94.6758	180.043		108.96	3.5849	5.5899	10.3828	21.8812	41.8802	80.3705		108.96	0.269714	0.68927	1.961	3.56366	6.56207	12.407
109.06	6.84778	12.9516	24.8767	48.7268	94.7441	180.176		109.06	3.5849	5.59967	10.3886	21.9007	41.9173	80.4291		109.06	0.268738	0.688294	1.96002	3.56268	6.5611	12.4061
109.16	6.8595	12.9633	24.908	48.762	94.8359	180.325		109.16	3.58881	5.60944	10.4081	21.9202	41.9466	80.4838		109.16	0.256653	0.687928	1.9538	3.56232	6.56464	12.3998
109.26	6.86517	12.9858	24.9304	48.802	94.9131	180.476		109.26	3.59662	5.60944	10.4108	21.9398	41.9759	80.5405		109.26	0.260925	0.68634	1.95416	3.5705	6.565	12.4119
109.36	6.87219	12.9995	24.948	48.8547	95.0205	180.628		109.36	3.59955	5.62213	10.4189	21.9642	42.0198	80.602		109.36	0.258972	0.690247	1.95221	3.5705	6.56305	12.41
109.46	6.87726	13.017	24.9617	48.9016	95.1084	180.802		109.46	3.60443	5.63092	10.4355	21.9827	42.0696	80.6674		109.46	0.260925	0.6922	1.9483	3.57635	6.55914	12.4119
109.56	6.87885	13.0209	24.9753	48.9465	95.1729	180.945		109.56	3.59564	5.62408	10.4423	21.9857	42.0921	80.725		109.56	0.260925	0.6922	1.9444	3.56073	6.55524	12.4119
109.66	6.87512	13.0317	25.0056	48.9905	95.248	181.092		109.66	3.59466	5.63873	10.455	22.0081	42.1243	80.7983		109.66	0.260925	0.6922	1.95416	3.56659	6.565	12.4217
109.76	6.89172	13.0483	25.0242	49.0344	95.3408	181.228		109.76	3.6015	5.6358	10.4716	22.0267	42.1526	80.8539		109.76	0.268006	0.686341	1.95416	3.55682	6.565	12.4217
109.86	6.89386	13.0532	25.0486	49.0686	95.416	181.358		109.86	3.60443	5.64264	10.4785	22.0491	42.179	80.9213		109.86	0.268493	0.685364	1.95709	3.55975	6.56793	12.4188
109.96	6.91321	13.0659	25.071	49.1028	95.4834	181.537		109.96	3.60345	5.65338	10.499	22.0735	42.2191	80.9633		109.96	0.263855	0.685364	1.95709	3.55975	6.57965	12.4149
110.06	6.92493	13.0776	25.0925	49.1438	95.5713	181.683		110.06	3.61615	5.66022	10.5175	22.0941	42.2767	81.0502		110.06	0.277527	0.687317	1.95905	3.56171	6.5816	12.4168
110.16	6.92297	13.0873	25.1121	49.1672	95.6592	181.818		110.16	3.6142	5.66217	10.5156	22.1077	42.304	81.1284		110.16	0.271668	0.687317	1.95905	3.56171	6.57575	12.4266
110.26	6.93469	13.0991	25.1335	49.2043	95.7412	181.968		110.26	3.61908	5.67291	10.5244	22.1243	42.3401	81.1918		110.26	0.273621	0.693177	1.95905	3.56171	6.5777	12.4266
110.36	6.93469	13.1186	25.1531	49.2649	95.8213	182.119		110.36	3.62592	5.66998	10.5273	22.1409	42.3763	81.2592		110.36	0.277527	0.691223	1.96881	3.56171	6.5816	12.4266
110.46	6.94446	13.1284	25.1882	49.304	95.9111	182.253		110.46	3.62592	5.67975	10.537	22.1605	42.4114	81.3295		110.46	0.277527	0.687317	1.96881	3.56171	6.5816	12.4363
110.56	6.94739	13.1508	25.2107	49.3479	95.9941	182.403		110.56	3.62006	5.67975	10.541	22.1702	42.4466	81.3901		110.56	0.277527	0.687317	1.96881	3.56171	6.5816	12.4363
110.66	6.94641	13.1596	25.2312	49.386	96.0732	182.552		110.66	3.61615	5.68951	10.5468	22.1898	42.4778	81.4702		110.66	0.268738	0.678528	1.96588	3.5517	6.57867	12.4276
110.76	6.95227	13.1674	25.2507	49.4329	96.1592	182.707		110.76	3.62592	5.69342	10.5566	22.2015	42.5169	81.5287		110.76	0.266785	0.676575	1.96783	3.54901	6.58063	12.4256
110.86	6.96008	13.1791	25.2722	49.4739	96.251	182.863		110.86	3.62103	5.68463	10.5615	22.2103	42.5413	81.5786		110.86	0.269714	0.679504	1.9649	3.55194	6.5777	12.4285
110.96	6.97375	13.1928	25.2937	49.5051	96.3311	183.019		110.96	3.62457	5.69989	10.5689	22.2294	42.58	81.6485		110.96	0.271668	0.681458	1.96295	3.55389	6.58551	12.4305
111.06	6.97375	13.1987	25.3132	49.554	96.4256	183.15		111.06	3.63959	5.70514	10.582	22.2542	42.6107	81.7338		111.06	0.274597	0.684387	1.96588	3.56073	6.58844	12.4334
111.16	6.98645	13.2114	25.3455	49.5823	96.5039	183.313		111.16	3.64642	5.71588	10.5986	22.2825	42.6683	81.7914		111.16	0.264831	0.68634	1.96783	3.55878	6.59039	12.4354
111.26	6.9884	13.2172	25.3572	49.6135	96.5781	183.459		111.26	3.64545	5.71686	10.6035	22.2972	42.6927	81.8452		111.26	0.271668	0.681458	1.96295	3.55389	6.57965	12.4305
111.36	6.99231	13.227	25.3884	49.6545	96.6582	183.62		111.36	3.64154	5.71686	10.6132	22.3167	42.7337	81.9155		111.36	0.267395	0.683044	1.96454	3.55548	6.57733	12.436
111.46	7.00208	13.2387	25.406	49.6936	96.7598	183.768		111.46	3.64154	5.72662	10.6328	22.3304	42.7728	81.9799		111.46	0.273621	0.687317	1.96881	3.55389	6.59137	12.4363
111.56	7.00891	13.228	25.4167	49.7219	96.8447	183.914		111.56	3.63861	5.73932	10.6298	22.3489	42.8011	82.0297		111.56	0.271667	0.687317	1.96881	3.54413	6.59137	12.4363
111.66	7.00891	13.2338	25.448	49.7688	96.9346	184.064		111.66	3.64154	5.74615	10.6425	22.3577	42.8431	82.0854		111.66	0.258973	0.690247	1.97174	3.54315	6.5943	12.4393
111.76	7.01379	13.2485	25.4685	49.8049	97.0234	184.2		111.76	3.64447	5.74908	10.6572	22.3958	42.887	82.1391		111.76	0.263855	0.695129	1.97662	3.54803	6.60895	12.4539
111.86	7.01379	13.2582	25.4958	49.8538	97.0996	184.333		111.86	3.64642	5.7608	10.6689	22.4153	42.9183	82.1957		111.86	0.272644	0.6922	1.97369	3.53925	6.60602	12.451
111.96	7.02649	13.2709	25.5164	49.8977	97.1924	184.472		111.96	3.65619	5.75494	10.6728	22.431	42.9573	82.2661		111.96	0.278504	0.698059	1.97369	3.5412	6.61188	12.4568
112.06	7.02844	13.2827	25.5476	49.9387	97.2842	184.605		112.06	3.65033	5.74518	10.6728	22.4466	42.9827	82.309		112.06	0.282409	0.696106	1.97369	3.5451	6.61578	12.4705
112.16	7.03333	13.2914	25.5623	49.9788	97.3438	184.764		112.16	3.64325	5.75494	10.6826	22.4564	43.0218	82.3754		112.16	0.27655	0.6922	1.97369	3.55487	6.61578	12.4705
112.26	7.03625	13.2905	25.5789	50.0168	97.4424	184.902		112.26	3.63861	5.75494	10.6923	22.4759	43.0362	82.436		112.26	0.272644	0.6922	1.97369	3.55487	6.62555	12.4634
112.36	7.05148	13.3076	25.6019	50.0536	97.5377	185.058		112.36	3.65619	5.76471	10.7021	22.4844	43.0765	82.5102		112.36	0.272644	0.701965	1.97369	3.55487	6.61969	12.4588
112.46	7.0636	13.3198	25.6335	50.095	97.6201	185.21		112.46	3.6601	5.76471	10.7119	22.515	43.1214	82.5746		112.46	0.270691	0.700013	1.97174	3.54706	6.61383	12.4568
112.56	7.05774	13.3167	25.657	50.1399	97.6885	185.345		112.56	3.6601	5.77643	10.7236	22.5345	43.1605	82.6352		112.56	0.285339	0.704895	1.97662	3.54803	6.61871	12.4715
112.66	7.05774	13.3217	25.6882	50.179	97.7549	185.498		112.66	3.664	5.77643	10.7333	22.554	43.1898	82.7082		112.66	0.281434	0.706849	1.97858	3.54999	6.62067	12.4734
112.76	7.07727	13.3315	25.7078	50.2297	97.835	185.644		112.76	3.66302	5.78912	10.746	22.5765	43.2337	82.767		112.76	0.282409	0.705871	1.98346	3.55487	6.63531	12.4783
112.86	7.07629	13.3461	25.7517	50.2834	97.9297	185.79		112.86	3.67084	5.79108	10.7578	22.598	43.2591	82.8373		112.86	0.270691	0.700012	1.98151	3.55292	6.6275	12.4705
112.96	7.07727	13.351	25.7683	50.3293	97.9951	185.935		112.96	3.67474	5.80084	10.7604	22.6194	43.2864	82.8979		112.96	0.28241	0.701965	1.98346	3.56073	6.62555	12.4686
113.06	7.07727	13.3608	25.7917	50.3684	98.0654	186.095		113.06	3.67767	5.81354	10.7685	22.6419	43.3284	82.9711		113.06	0.27655	0.701965	1.98346	3.55682	6.62555	12.4803
113.16	7.09485	13.3784	25.8132	50.4153	98.1416	186.25		113.16	3.68939	5.81549	10.7802	22.6575	43.3714	83.0571		113.16	0.279114	0.702576	1.98993	3.55743	6.63202	12.4868
113.26	7.10852	13.392	25.8484	50.4524	98.2393	186.367		113.26	3.68939	5.8194	10.79	22.6732	43.4007	83.1137		113.26	0.283386	0.712707	1.9942	3.5578	6.63629	12.491
113.36	7.10852	13.4018	25.8777	50.4895	98.3154	186.503		113.36	3.69684	5.81903	10.8033	22.6982	43.4472	83.2071		113.36	0.278504	0.707825	1.98932	3.54584	6.63532	12.4861
113.46	7.12415	13.4116	25.8972	50.5286	98.415	186.642		113.46	3.69525	5.83112	10.8212	22.72	43.4769	83.27		113.46	0.278504	0.707825	1.98346	3.5412	6.63727	12.4861
113.56	7.13293	13.4106	25.9236	50.5745	98.4902	186.788		113.56	3.69525	5.84088	10.8271	22.7298	43.5159	83.3188		113.56	0.275573	0.710754	1.98248	3.54413	6.63824	12.4891
113.66	7.1427	13.4164	25.9529	50.6077	98.5703	186.932		113.66	3.70502	5.84088	10.8271	22.7493	43.5472	83.3891		113.66	0.270691	0.709778	1.98151	3.55292	6.63336	12.4881
113.76	7.14563	13.4291	25.9851	50.6575	98.6631	187.078		113.76	3.70795	5.85358	10.8339	22.7737	43.5794	83.4662		113.76	0.272644	0.714417	1.98346	3.55487	6.63531	12.4901
113.86	7.16418	13.4379	26.0056	50.6956	98.7461	187.229		113.86	3.70404	5.84845	10.8417	22.7894	43.6165	83.5346		113.86	0.276184	0.713318	1.987	3.55841	6.63885	12.4936
113.96	7.17004	13.434	26.031	50.7327	98.8184	187.37		113.96	3.71283	5.85846	10.8544	22.8079	43.6448	83.6078		113.96	0.278503	0.715637	1.98932	3.55487	6.64117	12.4959
114.06	7.172	13.4477	26.0552	50.7854	98.9004	187.518		114.06	3.71478	5.86041	10.8661	22.8196	43.6956	83.6723		114.06	0.271423	0.715637	1.99908	3.55096	6.64117	12.4842
114.16	7.1886	13.4623	26.0839	50.8293	98.9951	187.683		114.16	3.7099	5.8653	10.8652	22.8343	43.722	83.7338		114.16	0.269714	0.718567	2.00201	3.55389	6.65387	12.4988
114.26	7.19348	13.477	26.106	50.8655	99.0938	187.829		114.26	3.71283	5.86823	10.8759	22.8587	43.764	83.7875		114.26	0.269715	0.728333	2.00201	3.55389	6.65387	12.4988
114.36	7.19348	13.4809	26.1306	50.9143	99.1699	187.989		114.36	3.71478	5.87018	10.8876	22.8743	43.7972	83.8442		114.36	0.274597	0.71759	2.0069	3.55878	6.65875	12.5037
114.46	7.20325	13.4868	26.1501	50.9483	99.2402	188.137		114.46	3.72455	5.87408	10.8974	22.8997	43.8362	83.9086		114.46	0.27655	0.725402	2.00885	3.55487	6.65363	12.5057
114.56	7.21594	13.5151	26.1843	51.0024	99.3135	188.3		114.56	3.72357	5.87506	10.912	22.9241	43.8724	83.9838		114.56	0.271668	0.72052	2.00397	3.54608	6.6441	12.5106
114.66	7.21985	13.5327	26.2019	51.0422	99.3975	188.455		114.66	3.72943	5.88483	10.9062	22.9359	43.9056	84.0541		114.66	0.268738	0.713684	1.99713	3.54901	6.64703	12.5135
114.76	7.22766	13.5424	26.2156	51.0891	99.4795	188.583		114.76	3.72943	5.88483	10.912	22.9651	43.9407	84.1088		114.76	0.272644	0.715637	2.00885	3.55096	6.66071	12.5154
114.86	7.23059	13.5551	26.2498	51.1163	99.5586	188.735		114.86	3.74115	5.89459	10.9218	22.9847	43.972	84.1655		114.86	0.265809	0.710755	2.00397	3.55585	6.65582	12.5106
114.96	7.23938	13.558	26.2683	51.1594	99.6475	188.875		114.96	3.74408	5.90729	10.9345	22.9974	44.014	84.2485		114.96	0.261902	0.714661	2.00397	3.54608	6.65582	12.5047
115.06	7.24719	13.562	26.2859	51.1985	99.7354	189.007		115.06	3.74603	5.91315	10.9579	23.015	44.0667	84.309		115.06	0.255066	0.713684	2.0069	3.54901	6.65875	12.5135
115.16	7.26184	13.5766	26.322	51.2424	99.8328	189.147		115.16	3.74017	5.90924	10.9521	23.0306	44.0901	84.3696		115.16	0.264832	0.713684	1.99713	3.54315	6.65289	12.5135
115.26	7.26282	13.5873	26.3464	51.2844	99.9092	189.289		115.26	3.75189	5.91901	10.9579	23.0403	44.137	84.434		115.26	0.266784	0.715637	1.99908	3.5412	6.66071	12.5154
115.36	7.28625	13.6088	26.3738	51.3391	99.9912	189.445		115.36	3.75287	5.92194	10.9706	23.0628	44.1693	84.4936		115.36	0.265809	0.710755	1.9942	3.53632	6.65582	12.5203
115.46	7.28918	13.6118	26.3962	51.3694	100.064	189.575		115.46	3.7558	5.93073	10.9775	23.0794	44.2015	84.559		115.46	0.261902	0.704895	1.9942	3.53632	6.65582	12.5203
115.56	7.30676	13.6411	26.4158	51.4065	100.169	189.731		115.56	3.75873	5.9278	10.9902	23.098	44.2396	84.6069		115.56	0.261902	0.700989	1.9942	3.53632	6.65582	12.5203
115.66	7.30734	13.6514	26.4456	51.4676	100.257	189.882		115.66	3.76068	5.93561	10.996	23.1155	44.2728	84.6655		115.66	0.264832	0.703919	1.99713	3.53925	6.65289	12.5135
115.76	7.32083	13.6649	26.4689	51.5202	100.363	190.026		115.76	3.77045	5.93561	11.0019	23.1351	44.3216	84.7358		115.76	0.269714	0.708801	2.00201	3.55389	6.66364	12.5184
115.86	7.32336	13.6772	26.4812	51.554	100.44	190.179		115.86	3.78021	5.95514	11.0117	23.1644	44.3626	84.7944		115.86	0.263855	0.718567	2.00201	3.55389	6.66364	12.5281
115.96	7.32336	13.687	26.5027	51.5774	100.521	190.33		115.96	3.77533	5.95026	11.0263	23.1693	44.3968	84.85		115.96	0.261902	0.714661	2.00397	3.55585	6.66559	12.5301
116.06	7.32727	13.7084	26.5222	51.6145	100.591	190.458		116.06	3.78412	5.9649	11.0312	23.1956	44.4349	84.9252		116.06	0.261902	0.710754	2.00397	3.54999	6.65973	12.5242
116.16	7.34192	13.7211	26.5486	51.6565	100.693	190.622		116.16	3.78021	5.95905	11.037	23.2093	44.4622	84.9885		116.16	0.257019	0.700012	1.99323	3.55096	6.65094	12.5154
116.26	7.35754	13.7328	26.5681	51.6995	100.775	190.774		116.26	3.78998	5.97076	11.0429	23.2151	44.5013	85.0424		116.26	0.259948	0.699035	1.99225	3.55389	6.66364	12.5184
116.36	7.36496	13.7461	26.5912	51.7518	100.842	190.918		116.36	3.78998	5.98444	11.0527	23.2347	44.5325	85.103		116.36	0.25116	0.696106	1.98932	3.55096	6.66071	12.5154
116.46	7.37161	13.7645	26.6095	51.7956	100.936	191.065		116.46	3.78705	5.98151	11.0595	23.2532	44.5843	85.1762		116.46	0.250183	0.699036	1.99225	3.55389	6.65778	12.5125
116.56	7.3757	13.7627	26.6429	51.8563	101.02	191.22		116.56	3.79486	5.97955	11.0732	23.2708	44.6116	85.2328		116.56	0.252136	0.700989	1.98444	3.56561	6.65582	12.5106
116.66	7.38977	13.7827	26.6687	51.8899	101.126	191.375		116.66	3.79486	5.98932	11.081	23.2903	44.6468	85.2875		116.66	0.250183	0.699036	1.98248	3.56366	6.65387	12.5086
116.76	7.39954	13.8041	26.6882	51.929	101.194	191.519		116.76	3.80463	5.98932	11.0869	23.3099	44.6878	85.3578		116.76	0.239441	0.707824	1.98151	3.56268	6.66266	12.5076
116.86	7.39856	13.809	26.697	51.9846	101.27	191.649		116.86	3.80658	6.01276	11.1044	23.3372	44.7347	85.436		116.86	0.245301	0.703919	1.9776	3.55878	6.65289	12.5037
116.96	7.39465	13.8286	26.7126	52.0354	101.359	191.809		116.96	3.82123	6.0235	11.123	23.3585	44.7708	85.5229		116.96	0.240418	0.702942	1.98639	3.56366	6.6441	12.5086
117.06	7.40442	13.8383	26.7341	52.0745	101.439	191.959		117.06	3.81635	6.02252	11.1279	23.3685	44.7901	85.5786		117.06	0.24237	0.700989	1.98444	3.55975	6.65582	12.5203
117.16	7.40735	13.851	26.7566	52.1282	101.532	192.113		117.16	3.82123	6.0235	11.1328	23.3929	44.8294	85.6362		117.16	0.246277	0.700989	1.98444	3.56561	6.64996	12.5203
117.26	7.41907	13.8725	26.7878	52.179	101.614	192.275		117.26	3.8183	6.02643	11.1384	23.4153	44.8734	85.7055		117.26	0.242371	0.712708	1.98444	3.56561	6.64606	12.5203
117.36	7.41907	13.8842	26.8074	52.2239	101.7	192.416		117.36	3.82318	6.03717	11.1425	23.4359	44.886	85.7748		117.36	0.242371	0.712708	1.98444	3.56561	6.64606	12.5145
117.46	7.42883	13.9037	26.8289	52.2708	101.806	192.564		117.46	3.8222	6.03033	11.1454	23.4485	44.9144	85.8188		117.46	0.240418	0.704895	1.98248	3.56366	6.6441	12.5086
117.56	7.42883	13.9135	26.8582	52.3098	101.886	192.708		117.56	3.83197	6.0401	11.1611	23.4837	44.9515	85.893		117.56	0.24237	0.702942	1.98444	3.56561	6.64606	12.5106
117.66	7.43158	13.9233	26.8777	52.3606	101.976	192.845		117.66	3.84564	6.04987	11.1747	23.513	44.9944	85.9516		117.66	0.242371	0.712708	1.9942	3.56561	6.64606	12.5106
117.76	7.44153	13.9457	26.9001	52.4124	102.039	193.002		117.76	3.84564	6.05963	11.1904	23.5189	45.0257	86.018		117.76	0.242371	0.712708	1.9942	3.56561	6.65582	12.5106
117.86	7.44348	13.9516	26.9177	52.4553	102.131	193.151		117.86	3.84955	6.06354	11.1962	23.5482	45.0491	86.0786		117.86	0.236511	0.705627	1.9942	3.56561	6.64996	12.5047
117.96	7.44836	13.9604	26.9285	52.4836	102.216	193.294		117.96	3.84857	6.06256	11.2089	23.5648	45.0892	86.1205		117.96	0.236511	0.704895	1.99103	3.56952	6.64996	12.5047
118.06	7.45813	13.9838	26.9578	52.5305	102.296	193.445		118.06	3.86517	6.07916	11.2255	23.5892	45.1253	86.1879		118.06	0.231629	0.700013	1.98151	3.55878	6.64508	12.4998
118.16	7.46106	13.9965	26.9822	52.5725	102.383	193.588		118.16	3.86383	6.07782	11.2339	23.5976	45.163	86.2569		118.16	0.231628	0.709778	1.98151	3.55487	6.638	12.4998
118.26	7.47278	14.0082	27.0037	52.6155	102.471	193.75		118.26	3.87457	6.09833	11.2388	23.6279	45.2245	86.338		118.26	0.230286	0.702576	1.9743	3.56329	6.63202	12.4985
118.36	7.47571	14.0307	27.0261	52.6575	102.544	193.876		118.36	3.87823	6.10199	11.2386	23.6413	45.2419	86.3904		118.36	0.226745	0.700989	1.97272	3.56561	6.63434	12.5008
118.46	7.47766	14.0424	27.0574	52.7004	102.616	194.035		118.46	3.87592	6.10553	11.246	23.6585	45.2669	86.4584		118.46	0.222839	0.700989	1.98248	3.55975	6.63434	12.5106
118.56	7.48254	14.059	27.074	52.7346	102.68	194.18		118.56	3.89215	6.10809	11.2623	23.6865	45.3124	86.5352		118.56	0.222839	0.710754	1.98248	3.55585	6.62848	12.5106
118.66	7.48254	14.0688	27.0935	52.7756	102.76	194.321		118.66	3.88446	6.10748	11.2714	23.6995	45.3372	86.5952		118.66	0.22284	0.710755	1.98248	3.55585	6.63434	12.5047
118.76	7.48938	14.0815	27.1199	52.8215	102.843	194.474		118.76	3.8869	6.11725	11.2714	23.7151	45.3724	86.6479		118.76	0.225769	0.707824	1.97955	3.55878	6.63727	12.5037
118.86	7.49719	14.103	27.1492	52.8606	102.946	194.595		118.86	3.89423	6.12701	11.2831	23.7464	45.4017	86.7143		118.86	0.22284	0.700989	1.97272	3.55585	6.63434	12.5008
118.96	7.49719	14.1127	27.1687	52.8997	103.024	194.736		118.96	3.8847	6.12213	11.2822	23.761	45.428	86.7739		118.96	0.222839	0.700989	1.97272	3.55585	6.62848	12.5106
119.06	7.49231	14.1176	27.1833	52.9358	103.1	194.879		119.06	3.88763	6.12775	11.291	23.7835	45.47	86.8627		119.06	0.233215	0.701599	1.97333	3.55646	6.62518	12.5041
119.16	7.50208	14.1274	27.2029	52.9944	103.174	195.013		119.16	3.89642	6.13776	11.3056	23.8079	45.5003	86.9184		119.16	0.232971	0.695495	1.97308	3.54913	6.6347	12.4992
119.26	7.49915	14.1362	27.2214	53.0325	103.257	195.146		119.26	3.89447	6.13971	11.3115	23.8294	45.5276	86.9809		119.26	0.227722	0.696106	1.97174	3.53925	6.62946	12.494
119.36	7.50891	14.1381	27.2488	53.0813	103.325	195.294		119.36	3.89447	6.14948	11.3173	23.845	45.5667	87.0434		119.36	0.231262	0.699646	1.97137	3.54279	6.633	12.5073
119.46	7.51184	14.1469	27.2654	53.1135	103.43	195.467		119.46	3.90619	6.15924	11.3271	23.8607	45.6175	87.0805		119.46	0.236511	0.704895	1.97662	3.54803	6.63239	12.5125
119.56	7.51379	14.1684	27.283	53.1643	103.516	195.608		119.56	3.90326	6.16217	11.3515	23.8831	45.6439	87.144		119.56	0.228455	0.688293	1.97565	3.54706	6.6275	12.5115
119.66	7.52356	14.1782	27.3044	53.2151	103.592	195.758		119.66	3.91107	6.17389	11.3632	23.9046	45.6732	87.2084		119.66	0.224793	0.685364	1.97662	3.54804	6.62848	12.5125
119.76	7.53333	14.1938	27.324	53.2561	103.672	195.918		119.76	3.91107	6.17975	11.373	23.9261	45.7122	87.2651		119.76	0.229675	0.700012	1.98151	3.55292	6.63336	12.5272
119.86	7.53723	14.1957	27.3376	53.2795	103.756	196.057		119.86	3.91107	6.17584	11.3828	23.9456	45.7435	87.3354		119.86	0.236511	0.697083	1.97272	3.54999	6.6402	12.5242
119.96	7.55051	14.2071	27.3705	53.3338	103.828	196.236		119.96	3.90912	6.18365	11.3906	23.9632	45.7806	87.3725		119.96	0.236511	0.691223	1.96881	3.54999	6.6402	12.5242
120.06	7.547	14.2289	27.3873	53.3948	103.922	196.409		120.06	3.92084	6.19537	11.4023	23.9847	45.8235	87.435		120.06	0.236511	0.687317	1.96881	3.54413	6.6402	12.5242
120.16	7.55286	14.2387	27.4021	53.4358	104.021	196.569		120.16	3.9306	6.18951	11.416	24.0003	45.8528	87.4885		120.16	0.246521	0.690247	1.97174	3.54315	6.63727	12.5272
120.26	7.55286	14.2485	27.4314	53.4846	104.096	196.723		120.26	3.92279	6.19342	11.4218	24.014	45.8841	87.562		120.26	0.253113	0.6922	1.97369	3.5451	6.63531	12.5291
120.36	7.55676	14.2524	27.447	53.5295	104.166	196.864		120.36	3.92767	6.19244	11.4306	24.0228	45.9105	87.6098		120.36	0.246033	0.6922	1.97369	3.5451	6.63531	12.5233
120.46	7.56946	14.2651	27.4792	53.5715	104.237	197.017		120.46	3.92865	6.20319	11.4413	24.0433	45.9407	87.6713		120.46	0.243592	0.687317	1.96881	3.54022	6.64215	12.5145
120.56	7.57727	14.2768	27.5066	53.6204	104.337	197.148		120.56	3.93353	6.20221	11.456	24.0677	45.9866	87.7563		120.56	0.244079	0.684387	1.96588	3.54315	6.64508	12.5291
120.66	7.58118	14.2768	27.5203	53.6438	104.411	197.289		120.66	3.93549	6.20026	11.4579	24.0814	46.0179	87.7993		120.66	0.241394	0.6922	1.96393	3.54511	6.64117	12.5311
120.76	7.57532	14.2885	27.5417	53.6848	104.495	197.429		120.76	3.9433	6.21783	11.4755	24.1087	46.0596	87.8871		120.76	0.244323	0.695129	1.97662	3.54803	6.6402	12.534
120.86	7.58606	14.311	27.5642	53.7307	104.574	197.571		120.86	3.94037	6.2149	11.4824	24.1253	46.0814	87.9428		120.86	0.25116	0.6922	1.97369	3.54901	6.63727	12.5311
120.96	7.58801	14.3227	27.5955	53.7698	104.676	197.708		120.96	3.95013	6.22467	11.4863	24.1448	46.1204	88.0131		120.96	0.25116	0.6922	1.97369	3.53534	6.64703	12.5311
121.06	7.59778	14.3266	27.6267	53.8088	104.771	197.844		121.06	3.95013	6.22858	11.4921	24.1663	46.1614	88.0776		121.06	0.25116	0.6922	1.97369	3.5451	6.64117	12.5311
121.16	7.60461	14.3295	27.6433	53.8567	104.847	197.97		121.16	3.95795	6.22272	11.5078	24.1839	46.2083	88.1323		121.16	0.25409	0.68927	1.97662	3.54803	6.6402	12.5281
121.26	7.60559	14.3461	27.6638	53.9065	104.934	198.116		121.26	3.96283	6.2276	11.5204	24.1927	46.2542	88.2075		121.26	0.256042	0.687317	1.9903	3.54999	6.64215	12.5262
121.36	7.61145	14.3676	27.6853	53.9495	105.025	198.245		121.36	3.96478	6.24127	11.5283	24.2103	46.2952	88.2797		121.36	0.250183	0.687317	1.9903	3.54999	6.63239	12.5359
121.46	7.61243	14.3686	27.696	53.9836	105.091	198.398		121.46	3.9732	6.24383	11.5367	24.2402	46.3349	88.378		121.46	0.247254	0.682435	1.97369	3.55682	6.63141	12.5311
121.56	7.62219	14.3784	27.7273	54.0344	105.19	198.539		121.56	3.98529	6.25006	11.5468	24.2601	46.3587	88.4409		121.56	0.263854	0.695128	1.99811	3.56366	6.6402	12.5438
121.66	7.61438	14.3862	27.7429	54.0833	105.253	198.697		121.66	3.98724	6.26178	11.5585	24.2816	46.3978	88.5092		121.66	0.265808	0.691223	2.00006	3.56171	6.63238	12.5457
121.76	7.61731	14.393	27.7556	54.1292	105.326	198.834		121.76	3.98236	6.2569	11.5634	24.2962	46.4222	88.5844		121.76	0.260925	0.682434	1.98932	3.55682	6.63727	12.5506
121.86	7.63	14.4155	27.78	54.1758	105.399	198.998		121.86	3.99213	6.26666	11.5771	24.3157	46.4612	88.6196		121.86	0.256043	0.677552	1.9903	3.55194	6.61554	12.5457
121.96	7.63196	14.4272	27.8015	54.2024	105.481	199.128		121.96	3.99213	6.27643	11.5849	24.3372	46.4964	88.686		121.96	0.273621	0.685364	1.99811	3.55975	6.62848	12.5379
122.06	7.64368	14.4389	27.821	54.2504	105.581	199.273		122.06	4.00189	6.27643	11.5947	24.3568	46.5218	88.7446		122.06	0.269714	0.690002	2.00006	3.56171	6.63043	12.5359
122.16	7.65344	14.4389	27.8347	54.304	105.661	199.4		122.16	4.00189	6.28033	11.6044	24.3704	46.5628	88.8051		122.16	0.274598	0.688294	2.00299	3.56464	6.63336	12.5486
122.26	7.66614	14.4575	27.865	54.3409	105.737	199.542		122.26	4.00189	6.28619	11.6142	24.386	46.596	88.8696		122.26	0.283386	0.693177	2.01764	3.56366	6.63824	12.5594
122.36	7.66809	14.4672	27.8865	54.394	105.805	199.684		122.36	4.00189	6.28619	11.624	24.4075	46.6234	88.9262		122.36	0.285339	0.702209	2.01373	3.56171	6.6402	12.5652
122.46	7.67786	14.4485	27.9158	54.4495	105.902	199.834		122.46	3.99408	6.28815	11.6161	24.4095	46.6546	88.977		122.46	0.288269	0.702698	2.01276	3.56464	6.63336	12.5682
122.56	7.69543	14.4496	27.9451	54.4893	105.997	199.981		122.56	4.0058	6.29596	11.6279	24.431	46.6917	89.0297		122.56	0.281433	0.697083	2.01178	3.56366	6.64215	12.577
122.66	7.68469	14.4545	27.9539	54.5149	106.078	200.105		122.66	4.00873	6.29498	11.6335	24.4534	46.72	89.0932		122.66	0.285339	0.695129	2.00983	3.56171	6.62457	12.575
122.76	7.6925	14.4662	27.9714	54.5637	106.174	200.24		122.76	4.01068	6.3067	11.6406	24.4769	46.7513	89.1479		122.76	0.286316	0.696106	2.0108	3.55682	6.63141	12.576
122.86	7.7052	14.4789	28.0037	54.6057	106.252	200.393		122.86	4.01068	6.29962	11.6523	24.4866	46.7923	89.1948		122.86	0.296081	0.700012	2.01471	3.55682	6.63531	12.5799
122.96	7.70422	14.4819	28.0242	54.6438	106.351	200.531		122.96	4.01556	6.29987	11.6572	24.5013	46.8206	89.2504		122.96	0.299988	0.694153	2.02448	3.55682	6.63531	12.5799
123.06	7.71497	14.4965	28.0447	54.6858	106.441	200.702		123.06	4.02142	6.31549	11.6728	24.5364	46.8538	89.3246		123.06	0.314636	0.693176	2.0274	3.55975	6.63239	12.5828
123.16	7.72864	14.5121	28.0662	54.7268	106.504	200.857		123.16	4.02533	6.31354	11.6865	24.5501	46.8968	89.3989		123.16	0.31073	0.69513	2.02228	3.56171	6.63043	12.5848
123.26	7.72668	14.5141	28.0837	54.7756	106.582	201.01		123.26	4.02533	6.3194	11.706	24.5645	46.9261	89.4633		123.26	0.316223	0.69867	2.02118	3.56525	6.63397	12.5922
123.36	7.74133	14.5307	28.1101	54.8215	106.677	201.156		123.36	4.0351	6.3194	11.7158	24.5794	46.9769	89.5297		123.36	0.316589	0.700989	2.03326	3.56757	6.63629	12.5906
123.46	7.75305	14.5405	28.1316	54.8528	106.759	201.296		123.46	4.03802	6.31647	11.7285	24.6019	46.9935	89.5932		123.46	0.318542	0.700988	2.03326	3.56171	6.64606	12.6004
123.56	7.76868	14.5522	28.1511	54.9016	106.845	201.474		123.56	4.03412	6.32428	11.7519	24.6234	47.0423	89.6655		123.56	0.311707	0.696106	2.02838	3.55292	6.62555	12.5955
123.66	7.78235	14.5717	28.1804	54.9583	106.929	201.626		123.66	4.03998	6.33404	11.7617	24.6448	47.0755	89.7241		123.66	0.31659	0.699036	2.03131	3.55585	6.62457	12.5984
123.76	7.79211	14.5854	28.2019	54.9973	107.019	201.777		123.76	4.03412	6.32819	11.7656	24.6585	47.097	89.769		123.76	0.332214	0.695129	2.03326	3.5578	6.62653	12.6004
123.86	7.80188	14.5971	28.2214	55.0422	107.099	201.927		123.86	4.05267	6.34674	11.7783	24.6868	47.1448	89.8481		123.86	0.332214	0.691223	2.03326	3.5578	6.62653	12.6102
123.96	7.80188	14.6069	28.2507	55.0833	107.179	202.068		123.96	4.05463	6.34869	11.7861	24.7083	47.178	89.9145		123.96	0.326355	0.691223	2.0274	3.5578	6.62653	12.6102
124.06	7.81516	14.6201	28.2757	55.1356	107.247	202.22		124.06	4.05463	6.36041	11.7958	24.7239	47.2171	89.9789		124.06	0.322449	0.681458	2.0235	3.5578	6.62653	12.6102
124.16	7.82727	14.6381	28.2976	55.1731	107.341	202.367		124.16	4.06635	6.36041	11.8056	24.7298	47.2464	90.0493		124.16	0.338074	0.681458	2.0235	3.5578	6.62653	12.6043
124.26	7.8302	14.6645	28.3201	55.2209	107.438	202.497		124.26	4.06635	6.36432	11.8154	24.7591	47.2803	90.0942		124.26	0.34491	0.678528	2.02643	3.5705	6.62946	12.6033
124.36	7.83899	14.6713	28.3464	55.2688	107.505	202.632		124.36	4.06989	6.37372	11.8189	24.7724	47.3085	90.1544		124.36	0.341003	0.676574	2.02838	3.56268	6.64117	12.6053
124.46	7.83899	14.6881	28.3679	55.3079	107.579	202.783		124.46	4.08685	6.38092	11.8378	24.7933	47.3568	90.2202		124.46	0.332214	0.671692	2.03326	3.5578	6.63629	12.6004
124.56	7.84778	14.7094	28.3923	55.3538	107.67	202.938		124.56	4.08099	6.39069	11.8476	24.8109	47.3958	90.2905		124.56	0.34198	0.671692	2.0235	3.5578	6.63043	12.6004
124.66	7.85461	14.7143	28.407	55.3879	107.735	203.064		124.66	4.07709	6.38483	11.8515	24.8401	47.4271	90.351		124.66	0.34552	0.675232	2.02704	3.57111	6.63007	12.6039
124.76	7.8634	14.725	28.4216	55.4338	107.811	203.208		124.76	4.08685	6.39069	11.8574	24.8499	47.4661	90.4116		124.76	0.347839	0.677551	2.03912	3.56366	6.63239	12.6063
124.86	7.8761	14.7514	28.4558	55.4758	107.866	203.361		124.86	4.08685	6.39069	11.8574	24.8636	47.4954	90.4799		124.86	0.347839	0.677551	2.03912	3.56366	6.63239	12.6063
124.96	7.87805	14.7573	28.4773	55.5188	107.954	203.513		124.96	4.08685	6.40045	11.8671	24.8812	47.5208	90.5405		124.96	0.350769	0.680481	2.04205	3.56659	6.63531	12.619
125.06	7.88782	14.7631	28.5027	55.5481	108.024	203.673		125.06	4.09662	6.39459	11.8769	24.9007	47.556	90.6108		125.06	0.362488	0.682434	2.03815	3.56854	6.63727	12.6209
125.16	7.89075	14.7758	28.5291	55.6018	108.107	203.817		125.16	4.09662	6.40045	11.8867	24.9202	47.5872	90.6713		125.16	0.359559	0.679505	2.03131	3.56561	6.63434	12.6141
125.26	7.90247	14.7993	28.5525	55.6331	108.18	203.958		125.26	4.10052	6.39459	11.8964	24.9398	47.6263	90.7416		125.26	0.367371	0.687317	2.03912	3.57343	6.64215	12.6199
125.36	7.91516	14.8393	28.575	55.6672	108.263	204.121		125.36	4.09955	6.40338	11.9052	24.9583	47.6585	90.8032		125.36	0.367371	0.687317	2.03912	3.57343	6.64215	12.616
125.46	7.91711	14.8666	28.5964	55.7083	108.354	204.273		125.46	4.09662	6.41022	11.9081	24.971	47.681	90.8537		125.46	0.361511	0.681457	2.03326	3.56757	6.63629	12.6102
125.56	7.93234	14.876	28.6195	55.7411	108.448	204.427		125.56	4.1015	6.40533	11.913	24.9857	47.7112	90.9047		125.56	0.355652	0.675599	2.02155	3.56171	6.62457	12.6141
125.66	7.93176	14.8852	28.6404	55.7913	108.527	204.565		125.66	4.10443	6.41998	11.9257	25.0081	47.7357	90.9662		125.66	0.358582	0.688294	2.02057	3.56464	6.6236	12.617
125.76	7.93372	14.893	28.6677	55.8303	108.625	204.704		125.76	4.10052	6.42194	11.9374	25.0296	47.7767	91.0092		125.76	0.360535	0.690247	2.02252	3.56073	6.63531	12.619
125.86	7.93274	14.9057	28.696	55.8625	108.728	204.857		125.86	4.10638	6.4317	11.9472	25.0355	47.8157	91.0698		125.86	0.360535	0.674622	2.02252	3.55682	6.63531	12.619
125.96	7.95032	14.9116	28.7332	55.9036	108.821	205		125.96	4.10638	6.42584	11.957	25.0511	47.8411	91.1381		125.96	0.354676	0.670716	2.02252	3.55682	6.63531	12.619
126.06	7.94836	14.9096	28.7429	55.9446	108.88	205.128		126.06	4.11908	6.43463	11.9638	25.0735	47.8792	91.2016		126.06	0.363464	0.673645	2.03522	3.55975	6.63824	12.6336
126.16	7.95032	14.9194	28.7625	55.9836	108.981	205.269		126.16	4.12103	6.44635	11.9716	25.1048	47.9124	91.2739		126.16	0.360535	0.670716	2.03229	3.55682	6.63531	12.6307
126.26	7.96399	14.9291	28.782	56.0344	109.062	205.439		126.26	4.13666	6.45221	11.9892	25.1224	47.9573	91.3403		126.26	0.363465	0.673645	2.02936	3.56952	6.63824	12.6336
126.36	7.9718	14.9467	28.8113	56.0833	109.149	205.603		126.36	4.12762	6.46002	11.997	25.14	47.9808	91.3969		126.36	0.365417	0.675598	2.0274	3.57147	6.6402	12.6356
126.46	7.97864	14.9536	28.8376	56.1331	109.225	205.739		126.46	4.12299	6.46002	12.0068	25.1536	48.0159	91.4672		126.46	0.365418	0.685364	2.0274	3.56561	6.63434	12.6356
126.56	7.98157	14.976	28.8601	56.1731	109.319	205.867		126.56	4.12299	6.46393	12.0165	25.1693	48.0452	91.5317		126.56	0.371276	0.691223	2.03326	3.56757	6.63629	12.6414
126.66	7.9884	14.9946	28.8767	56.2346	109.406	206.004		126.66	4.13471	6.46002	12.0263	25.1907	48.0862	91.5883		126.66	0.381042	0.700989	2.03717	3.58319	6.65582	12.6512
126.76	8.0011	15.0073	28.9011	56.2825	109.499	206.158		126.76	4.13763	6.47272	12.039	25.2034	48.1282	91.6713		126.76	0.390808	0.691223	2.03326	3.5871	6.65582	12.6512
126.86	8.00305	15.019	28.9285	56.345	109.591	206.308		126.86	4.14252	6.4776	12.0536	25.222	48.1585	91.7621		126.86	0.390808	0.691223	2.03326	3.58124	6.64996	12.6512
126.96	8.01477	15.0287	28.9519	56.4036	109.681	206.449		126.96	4.15424	6.48224	12.0654	25.2493	48.1956	91.8383		126.96	0.384948	0.700989	2.03326	3.57733	6.64606	12.6512
127.06	8.01282	15.0366	28.9695	56.4622	109.769	206.572		127.06	4.14838	6.48932	12.0771	25.2591	48.2464	91.9067		127.06	0.378113	0.698059	2.03033	3.5744	6.64313	12.6483
127.16	8.0304	15.0522	29.0027	56.5149	109.87	206.699		127.16	4.15424	6.48932	12.0869	25.2806	48.2757	91.977		127.16	0.380066	0.700012	2.03229	3.57635	6.64508	12.6502
127.26	8.02649	15.0561	29.0105	56.552	109.958	206.843		127.26	4.15131	6.50201	12.0937	25.2972	48.3079	92.0151		127.26	0.374207	0.700012	2.02643	3.57635	6.64508	12.6502
127.36	8.03723	15.0707	29.0447	56.5979	110.043	206.981		127.36	4.15619	6.49518	12.1083	25.3118	48.348	92.0805		127.36	0.371277	0.700989	2.0235	3.57733	6.65582	12.6512
127.46	8.05383	15.0991	29.071	56.6536	110.13	207.128		127.46	4.15717	6.49225	12.1093	25.3323	48.3821	92.1498		127.46	0.375183	0.704895	2.03717	3.57416	6.65973	12.6551
127.56	8.04895	15.1039	29.0876	56.6995	110.225	207.268		127.56	4.15912	6.50397	12.121	25.3558	48.4114	92.2026		127.56	0.375183	0.704895	2.03717	3.56952	6.65973	12.6551
127.66	8.05872	15.1137	29.1072	56.7327	110.305	207.405		127.66	4.16595	6.5108	12.122	25.3724	48.428	92.2602		127.66	0.3703	0.700012	2.02643	3.56464	6.64899	12.6443
127.76	8.05969	15.1186	29.1316	56.7747	110.38	207.554		127.76	4.15814	6.50885	12.1259	25.39	48.4769	92.3168		127.76	0.364441	0.700012	2.02252	3.56464	6.65485	12.6404
127.86	8.06653	15.1411	29.1541	56.8069	110.438	207.706		127.86	4.16693	6.52155	12.1406	25.4053	48.5091	92.3901		127.86	0.360535	0.700012	2.02252	3.56464	6.65485	12.6502
127.96	8.07825	15.1528	29.1873	56.8557	110.521	207.844		127.96	4.17181	6.53619	12.1552	25.4153	48.5433	92.475		127.96	0.363464	0.702942	2.02545	3.57733	6.65778	12.6531
128.06	8.0929	15.1635	29.2117	56.9036	110.595	207.99		128.06	4.17767	6.53229	12.1669	25.4388	48.5862	92.5375		128.06	0.360535	0.700012	2.02252	3.56854	6.65485	12.6404
128.16	8.10071	15.1733	29.2292	56.9426	110.649	208.146		128.16	4.17181	6.53619	12.1747	25.4564	48.6234	92.5864		128.16	0.3703	0.700012	2.02252	3.56464	6.66461	12.6404
128.26	8.11243	15.1889	29.2625	56.9836	110.72	208.298		128.26	4.18256	6.54303	12.1913	25.473	48.6614	92.642		128.26	0.359558	0.704895	2.01056	3.55975	6.65973	12.6356
128.36	8.10364	15.1996	29.283	57.0061	110.791	208.44		128.36	4.17377	6.54791	12.1962	25.4876	48.6956	92.6879		128.36	0.345886	0.704895	2.00592	3.55975	6.65265	12.6356
128.46	8.11047	15.2045	29.3035	57.0364	110.882	208.572		128.46	4.17377	6.55377	12.206	25.5013	48.7269	92.7368		128.46	0.355652	0.699036	2.00592	3.55975	6.65973	12.6356
128.56	8.10852	15.2123	29.3367	57.0774	110.948	208.712		128.56	4.1806	6.54498	12.205	25.514	48.761	92.7963		128.56	0.359192	0.698669	2.00946	3.56329	6.66327	12.643
128.66	8.10364	15.2172	29.3513	57.1038	111.029	208.848		128.66	4.1806	6.55475	12.2109	25.5335	48.7903	92.853		128.66	0.356628	0.696106	2.01862	3.56073	6.66071	12.6268
128.76	8.1134	15.2289	29.3806	57.1526	111.119	208.999		128.76	4.18451	6.55475	12.2226	25.553	48.8255	92.9233		128.76	0.356628	0.707825	2.01862	3.56073	6.66071	12.6365
128.86	8.11633	15.2514	29.4031	57.1868	111.202	209.13		128.86	4.1806	6.56451	12.2253	25.5628	48.8509	92.9721		128.86	0.345887	0.702943	2.01373	3.55585	6.65582	12.6317
128.96	8.1261	15.2612	29.4246	57.2356	111.292	209.265		128.96	4.1806	6.56451	12.2304	25.5784	48.8821	93.0229		128.96	0.346862	0.707824	2.01862	3.56073	6.6607	12.6365
129.06	8.12219	15.267	29.446	57.2688	111.364	209.4		129.06	4.19391	6.57782	12.2437	25.5976	48.915	93.0655		129.06	0.34198	0.702942	2.01373	3.55585	6.65582	12.6317
129.16	8.12805	15.2827	29.4753	57.3079	111.444	209.562		129.16	4.19623	6.5899	12.2558	25.6194	48.9466	93.1323		129.16	0.336121	0.697083	2.01373	3.56561	6.64996	12.6317
129.26	8.13782	15.2924	29.5066	57.3489	111.534	209.703		129.26	4.19525	6.58502	12.2607	25.6341	48.9827	93.1938		129.26	0.332214	0.693176	2.01373	3.55975	6.64606	12.6258
129.36	8.14133	15.3057	29.5296	57.4012	111.628	209.837		129.36	4.19135	6.58893	12.2646	25.6556	49.012	93.2543		129.36	0.332214	0.693176	2.0235	3.55585	6.64606	12.6219
129.46	8.14993	15.3163	29.548	57.4411	111.706	209.975		129.46	4.19623	6.59967	12.2753	25.68	49.0462	93.3393		129.46	0.335144	0.696106	2.0108	3.55878	6.64899	12.6248
129.56	8.16086	15.333	29.5687	57.5008	111.778	210.136		129.56	4.20111	6.59479	12.2822	25.6888	49.0726	93.4047		129.56	0.337097	0.698059	2.01862	3.56073	6.66071	12.6268
129.66	8.15833	15.3539	29.5876	57.5491	111.875	210.268		129.66	4.20111	6.60455	12.2861	25.7044	49.1058	93.4438		129.66	0.330017	0.698059	2.01862	3.56073	6.66071	12.6268
129.76	8.15833	15.3637	29.6072	57.5959	111.955	210.42		129.76	4.19696	6.61725	12.3046	25.7269	49.136	93.5209		129.76	0.325378	0.6922	2.01862	3.56073	6.66071	12.6268
129.86	8.17102	15.3705	29.6296	57.6516	112.038	210.556		129.86	4.19916	6.61432	12.3115	25.7454	49.1722	93.5746		129.86	0.328308	0.691223	2.02155	3.5578	6.6734	12.6297
129.96	8.16711	15.3725	29.655	57.6985	112.124	210.716		129.96	4.19916	6.61432	12.331	25.7747	49.2034	93.645		129.96	0.328308	0.700989	2.03131	3.55389	6.66754	12.6297
130.06	8.17883	15.3823	29.6765	57.7571	112.214	210.863		130.06	4.20892	6.62018	12.3408	25.7943	49.2425	93.6938		130.06	0.330261	0.702942	2.0235	3.55585	6.66559	12.6317
130.16	8.17883	15.4037	29.6902	57.7981	112.306	211.003		130.16	4.20697	6.62408	12.3505	25.7962	49.2628	93.7465		130.16	0.325378	0.698059	2.01862	3.55096	6.67047	12.6268
130.26	8.1886	15.4135	29.7156	57.8489	112.386	211.154		130.26	4.21283	6.62604	12.3564	25.8157	49.2913	93.8051		130.26	0.325378	0.698059	2.03424	3.5451	6.67047	12.6268
130.36	8.19836	15.4233	29.7371	57.8879	112.476	211.302		130.36	4.21185	6.63873	12.3652	25.8382	49.3333	93.8666		130.36	0.319519	0.698059	2.03229	3.5412	6.66071	12.6268
130.46	8.19836	15.433	29.7566	57.9485	112.556	211.453		130.46	4.20892	6.64557	12.3622	25.8548	49.3616	93.9243		130.46	0.322083	0.697449	2.03485	3.54767	6.66718	12.6332
130.56	8.20129	15.4457	29.7791	57.9905	112.648	211.596		130.56	4.21771	6.6524	12.3632	25.8831	49.3978	93.9819		130.56	0.326355	0.713928	2.03912	3.55194	6.66559	12.6304
130.66	8.21594	15.4702	29.8035	58.0364	112.753	211.742		130.66	4.21576	6.65436	12.3769	25.8909	49.4368	94.06		130.66	0.321472	0.713684	2.03424	3.54706	6.66266	12.6378
130.76	8.2179	15.4741	29.8113	58.0774	112.815	211.876		130.76	4.22162	6.66608	12.3925	25.9163	49.472	94.1362		130.76	0.315613	0.713684	2.03424	3.55096	6.66071	12.6353
130.86	8.2179	15.4936	29.8308	58.1184	112.896	212.003		130.86	4.22943	6.66998	12.4062	25.9398	49.5091	94.1987		130.86	0.314636	0.719299	2.03717	3.54999	6.65973	12.6336
130.96	8.23059	15.5063	29.8591	58.1741	112.967	212.147		130.96	4.2265	6.67487	12.4111	25.9544	49.5374	94.2485		130.96	0.331238	0.719544	2.04205	3.55487	6.67438	12.6483
131.06	8.24231	15.518	29.8708	58.1995	113.061	212.272		131.06	4.23236	6.68854	12.4247	25.9837	49.5823	94.3129		131.06	0.333191	0.721497	2.04401	3.55096	6.67633	12.6502
131.16	8.255	15.5307	29.8875	58.2454	113.132	212.412		131.16	4.23529	6.6817	12.4277	25.9905	49.6068	94.3803		131.16	0.31073	0.716614	2.03912	3.54218	6.67145	12.6453
131.26	8.25696	15.5522	29.9167	58.2883	113.224	212.574		131.26	4.23822	6.6944	12.4404	26.013	49.6487	94.4536		131.26	0.306824	0.716614	2.03912	3.55194	6.68121	12.6453
131.36	8.27219	15.5655	29.9456	58.325	113.307	212.706		131.36	4.24994	6.69635	12.4521	26.0345	49.6917	94.5141		131.36	0.321472	0.719543	2.03619	3.55487	6.67828	12.6483
131.46	8.27454	15.5795	29.9714	58.3801	113.401	212.833		131.46	4.24994	6.69904	12.456	26.0482	49.721	94.5746		131.46	0.317566	0.721497	2.03424	3.55682	6.67633	12.6541
131.56	8.27942	15.5774	29.9802	58.4124	113.465	212.975		131.56	4.2597	6.70416	12.4619	26.0657	49.7601	94.6391		131.56	0.31366	0.721497	2.03424	3.55682	6.6861	12.6502
131.66	8.27942	15.5922	30.0076	58.4397	113.555	213.114		131.66	4.26263	6.71686	12.4745	26.0882	49.804	94.6987		131.66	0.319519	0.727356	2.04987	3.56268	6.69196	12.6463
131.76	8.28625	15.6049	30.03	58.4817	113.638	213.277		131.76	4.26459	6.71881	12.4804	26.1097	49.845	94.7495		131.76	0.323425	0.741028	2.04401	3.56659	6.68024	12.6443
131.86	8.297	15.6137	30.0583	58.5315	113.717	213.426		131.86	4.26459	6.71881	12.4882	26.1292	49.8763	94.8002		131.86	0.309755	0.727357	2.04596	3.55878	6.66852	12.6326
131.96	8.297	15.6196	30.0759	58.5667	113.787	213.567		131.96	4.27435	6.72858	12.4921	26.1507	49.9153	94.8705		131.96	0.306824	0.724427	2.04694	3.55975	6.6734	12.6336
132.06	8.30872	15.6313	30.0916	58.6096	113.875	213.715		132.06	4.27435	6.73834	12.498	26.1702	49.9407	94.9221		132.06	0.308777	0.726379	2.04889	3.56171	6.67145	12.6356
132.16	8.3136	15.6479	30.1218	58.6575	113.966	213.88		132.16	4.28412	6.73834	12.5078	26.1898	49.9857	94.9975		132.16	0.302917	0.726379	2.03717	3.55585	6.66559	12.6297
132.26	8.32336	15.6577	30.1531	58.6946	114.04	214.019		132.26	4.27924	6.73737	12.5224	26.1985	50.0218	95.0629		132.26	0.305847	0.727356	2.03619	3.55878	6.66852	12.6326
132.36	8.32336	15.6674	30.1667	58.7434	114.101	214.154		132.36	4.27924	6.73346	12.5322	26.222	50.0609	95.1274		132.36	0.301941	0.731262	2.04791	3.56073	6.66461	12.6287
132.46	8.33313	15.687	30.1921	58.7844	114.175	214.291		132.46	4.28217	6.74811	12.528	26.2484	50.0931	95.2065		132.46	0.300963	0.732238	2.05084	3.5578	6.6734	12.6277
132.56	8.3429	15.6967	30.2234	58.8333	114.241	214.441		132.56	4.2851	6.74713	12.5322	26.261	50.1331	95.2661		132.56	0.295105	0.722473	2.04498	3.5578	6.66754	12.6219
132.66	8.34583	15.7094	30.2458	58.8967	114.314	214.583		132.66	4.28217	6.75787	12.5449	26.2776	50.1732	95.3471		132.66	0.293152	0.72052	2.0528	3.55585	6.66559	12.6258
132.76	8.35754	15.7328	30.2771	58.9397	114.385	214.745		132.76	4.29877	6.75885	12.5615	26.306	50.2112	95.4164		132.76	0.296082	0.72345	2.05573	3.55878	6.66852	12.6326
132.86	8.35852	15.7377	30.3035	58.9836	114.454	214.871		132.86	4.2851	6.7569	12.5576	26.3177	50.2366	95.4555		132.86	0.292175	0.719543	2.05768	3.56073	6.66339	12.6287
132.96	8.37903	15.7524	30.3279	59.0393	114.535	215.014		132.96	4.27924	6.77057	12.5615	26.3353	50.262	95.5239		132.96	0.288269	0.725403	2.05768	3.55365	6.66583	12.6248
133.06	8.37708	15.7602	30.3552	59.0862	114.623	215.172		133.06	4.28217	6.78131	12.5742	26.348	50.2943	95.601		133.06	0.303894	0.725403	2.04205	3.54901	6.67316	12.6248
133.16	8.39368	15.7768	30.3816	59.1243	114.71	215.33		133.16	4.29584	6.77936	12.5859	26.3812	50.3353	95.6596		133.16	0.297058	0.72052	2.04303	3.54413	6.65387	12.6199
133.26	8.40344	15.7807	30.4128	59.177	114.79	215.47		133.26	4.29584	6.77936	12.5898	26.3909	50.3607	95.7123		133.26	0.299011	0.72052	2.04303	3.54413	6.65387	12.6199
133.36	8.40833	15.7817	30.4275	59.2092	114.887	215.604		133.36	4.29584	6.78912	12.5956	26.4105	50.3958	95.7495		133.36	0.302917	0.72052	2.04303	3.54413	6.66364	12.6199
133.46	8.41321	15.7963	30.4558	59.2649	114.991	215.759		133.46	4.3056	6.78912	12.6054	26.43	50.4271	95.808		133.46	0.302918	0.72052	2.0528	3.55389	6.66364	12.6199
133.56	8.42297	15.8061	30.4734	59.3137	115.091	215.919		133.56	4.30072	6.78424	12.622	26.4446	50.4612	95.8735		133.56	0.305847	0.727356	2.05573	3.55682	6.66656	12.6229
133.66	8.41809	15.8286	30.488	59.3499	115.17	216.055		133.66	4.30756	6.79694	12.6288	26.4691	50.4935	95.9565		133.66	0.3078	0.725403	2.05768	3.55878	6.66852	12.6248
133.76	8.42786	15.8422	30.5173	59.3987	115.256	216.199		133.76	4.30072	6.79791	12.6318	26.4759	50.5218	96.0082		133.76	0.301941	0.719543	2.05182	3.55292	6.66266	12.6287
133.86	8.43274	15.8569	30.5535	59.4543	115.351	216.328		133.86	4.30072	6.79401	12.6415	26.4993	50.5609	96.0551		133.86	0.307799	0.719543	2.05768	3.55292	6.66852	12.6346
133.96	8.43469	15.8686	30.5613	59.4817	115.438	216.476		133.96	4.31049	6.80377	12.6454	26.515	50.5862	96.1137		133.96	0.301942	0.709779	2.06158	3.54901	6.65289	12.6229
134.06	8.44836	15.8764	30.5828	59.5247	115.521	216.619		134.06	4.31049	6.80377	12.6513	26.5364	50.6214	96.1684		134.06	0.3078	0.725403	2.06158	3.54315	6.66266	12.6248
134.16	8.45227	15.8862	30.6062	59.5676	115.61	216.748		134.16	4.29974	6.81061	12.6562	26.544	50.6575	96.2104		134.16	0.3078	0.709778	2.05768	3.54901	6.65875	12.6248
134.26	8.46399	15.8979	30.6218	59.595	115.69	216.908		134.26	4.29584	6.82037	12.6679	26.5589	50.6868	96.2905		134.26	0.3078	0.715637	2.05768	3.54901	6.65875	12.6248
134.36	8.46692	15.9203	30.6462	59.637	115.768	217.045		134.36	4.30914	6.82391	12.6812	26.5722	50.7197	96.3526		134.36	0.321472	0.709777	2.06158	3.55292	6.66266	12.6287
134.46	8.4718	15.9252	30.6804	59.6926	115.849	217.197		134.46	4.31146	6.836	12.6874	26.6058	50.7532	96.435		134.46	0.321472	0.719543	2.06158	3.54706	6.66266	12.6385
134.56	8.47864	15.9262	30.697	59.7327	115.916	217.333		134.56	4.32123	6.836	12.6933	26.6155	50.8021	96.4897		134.56	0.305847	0.719543	2.0733	3.55487	6.66266	12.6385
134.66	8.4884	15.9418	30.7185	59.76	115.996	217.483		134.66	4.32123	6.84576	12.6972	26.6351	50.8275	96.5463		134.66	0.304871	0.722473	2.07623	3.5578	6.67731	12.6414
134.76	8.49329	15.9623	30.7527	59.8137	116.091	217.623		134.76	4.31537	6.84576	12.6933	26.6546	50.8528	96.6166		134.76	0.322449	0.730286	2.07233	3.56561	6.67926	12.6492
134.86	8.50305	15.9702	30.7664	59.8547	116.171	217.757		134.86	4.32123	6.85553	12.7031	26.6741	50.8939	96.6779		134.86	0.322449	0.730286	2.06647	3.56561	6.67535	12.6492
134.96	8.50305	15.9877	30.782	59.9036	116.251	217.902		134.96	4.32611	6.87018	12.7275	26.6946	50.928	96.7582		134.96	0.308533	0.727356	2.07721	3.56854	6.67828	12.6522
135.06	8.51282	15.9975	30.7937	59.9543	116.331	218.029		135.06	4.3349	6.8692	12.7382	26.7093	50.9603	96.8373		135.06	0.315613	0.725403	2.06158	3.5705	6.68024	12.6541
135.16	8.52551	16.0102	30.8162	59.9866	116.434	218.192		135.16	4.3349	6.87897	12.748	26.7288	50.9974	96.9077		135.16	0.31073	0.726379	2.06451	3.56561	6.67535	12.6434
135.26	8.53723	16.0219	30.8376	60.0393	116.516	218.344		135.26	4.34076	6.87311	12.7578	26.7386	51.0364	96.9682		135.26	0.31366	0.737122	2.06744	3.56268	6.67828	12.6424
135.36	8.547	16.0317	30.8669	60.0784	116.596	218.467		135.36	4.33685	6.87897	12.7617	26.7581	51.0677	97.0287		135.36	0.309754	0.72931	2.06354	3.55487	6.66852	12.6385
135.46	8.54407	16.0385	30.8796	60.0969	116.683	218.591		135.46	4.33551	6.88348	12.7662	26.7783	51.1054	97.086		135.46	0.309753	0.729309	2.05768	3.55487	6.66461	12.6385
135.56	8.55676	16.0493	30.8962	60.1409	116.766	218.731		135.56	4.3476	6.90143	12.7783	26.8001	51.139	97.1586		135.56	0.318176	0.727966	2.05243	3.55353	6.66327	12.643
135.66	8.56165	16.0698	30.9207	60.1829	116.847	218.886		135.66	4.3476	6.89557	12.788	26.8196	51.1612	97.2231		135.66	0.320496	0.730286	2.05475	3.55585	6.66559	12.6434
135.76	8.57336	16.0678	30.9519	60.2239	116.929	218.998		135.76	4.35052	6.90436	12.8007	26.8421	51.1959	97.2827		135.76	0.319153	0.723083	2.05341	3.5545	6.66425	12.6381
135.86	8.58801	16.0825	30.9841	60.2628	117.008	219.143		135.86	4.36224	6.90631	12.8054	26.8558	51.2435	97.3139		135.86	0.321472	0.721496	2.04865	3.55682	6.67047	12.6404
135.96	8.58801	16.102	31.0076	60.3069	117.074	219.288		135.96	4.35028	6.90143	12.8076	26.8646	51.2608	97.3696		135.96	0.321472	0.721497	2.04401	3.55682	6.66656	12.6346
136.06	8.59778	16.1118	31.0369	60.3479	117.154	219.424		136.06	4.34076	6.90631	12.8124	26.8753	51.2923	97.4233		136.06	0.315613	0.721497	2.04401	3.55682	6.66656	12.6404
136.16	8.61145	16.1196	31.0564	60.385	117.232	219.561		136.16	4.35052	6.90631	12.8222	26.8948	51.3216	97.4838		136.16	0.314636	0.724426	2.05084	3.55975	6.66949	12.6336
136.26	8.61731	16.1313	31.0779	60.428	117.299	219.698		136.26	4.35345	6.90924	12.8349	26.9075	51.3538	97.5375		136.26	0.332214	0.732239	2.05475	3.56757	6.67731	12.6414
136.36	8.62708	16.1528	31.0974	60.4768	117.375	219.825		136.36	4.36517	6.92096	12.8466	26.9251	51.3968	97.6039		136.36	0.326356	0.731019	2.04889	3.56171	6.67145	12.6356
136.46	8.62708	16.1528	31.1267	60.5276	117.455	219.973		136.46	4.36517	6.93073	12.8564	26.9407	51.4261	97.6586		136.46	0.321473	0.721497	2.03815	3.55097	6.67047	12.6307
136.56	8.62805	16.1694	31.1335	60.5754	117.532	220.111		136.56	4.37787	6.93365	12.8691	26.9534	51.47	97.7319		136.56	0.326355	0.726379	2.03912	3.55194	6.67145	12.6356
136.66	8.63782	16.1772	31.1531	60.6028	117.599	220.234		136.66	4.37396	6.93561	12.8867	26.9847	51.4915	97.7748		136.66	0.317932	0.717957	2.0307	3.54352	6.66302	12.6271
136.76	8.64172	16.187	31.1765	60.6418	117.679	220.369		136.76	4.38275	6.9483	12.8857	27.0091	51.5335	97.8364		136.76	0.315613	0.715637	2.02838	3.5412	6.65485	12.6248
136.86	8.65149	16.1967	31.198	60.6829	117.763	220.519		136.86	4.38177	6.94733	12.9042	27.0179	51.5638	97.8803		136.86	0.312683	0.718566	2.03131	3.55389	6.65387	12.6277
136.96	8.66086	16.21	31.221	60.7254	117.854	220.663		136.96	4.39252	6.95807	12.915	27.0384	51.5882	97.9575		136.96	0.320129	0.72406	2.0368	3.56525	6.66522	12.6391
137.06	8.66907	16.2338	31.239	60.7688	117.935	220.816		137.06	4.38959	6.95514	12.9218	27.0491	51.6224	98.0248		137.06	0.317566	0.71759	2.03033	3.56268	6.66266	12.6463
137.16	8.67395	16.2387	31.2732	60.8225	118.031	220.962		137.16	4.39545	6.9649	12.9316	27.0648	51.6614	98.0737		137.16	0.317566	0.71759	2.03033	3.55682	6.6568	12.6365
137.26	8.67883	16.2436	31.2878	60.8684	118.116	221.103		137.26	4.38666	6.97174	12.9365	27.0716	51.6956	98.1293		137.26	0.326355	0.72052	2.04303	3.55585	6.65582	12.6395
137.36	8.69153	16.2563	31.3025	60.9104	118.188	221.227		137.36	4.38666	6.97174	12.9579	27.0911	51.7366	98.1996		137.36	0.321473	0.727356	2.0401	3.56268	6.65289	12.6365
137.46	8.70325	16.2621	31.324	60.9534	118.275	221.377		137.46	4.38666	6.98151	12.9579	27.1204	51.7659	98.27		137.46	0.317566	0.727356	2.04401	3.55682	6.64581	12.6365
137.56	8.71301	16.2778	31.3533	60.9924	118.352	221.508		137.56	4.39642	6.98151	12.9677	27.14	51.7913	98.3129		137.56	0.317566	0.721497	2.0401	3.55292	6.64117	12.6365
137.66	8.72278	16.2875	31.3728	61.0502	118.43	221.649		137.66	4.39935	6.9942	12.9843	27.1468	51.8294	98.3627		137.66	0.317566	0.71759	2.03033	3.55292	6.64117	12.6365
137.76	8.72278	16.2973	31.3943	61.1057	118.521	221.792		137.76	4.414	7.00885	12.9951	27.1693	51.8655	98.4379		137.76	0.315613	0.725403	2.03815	3.55096	6.63922	12.6287
137.86	8.73547	16.31	31.4167	61.1379	118.614	221.921		137.86	4.41498	7.00592	13.0019	27.1859	51.8958	98.5053		137.86	0.317566	0.721497	2.03424	3.5412	6.63532	12.6209
137.96	8.74915	16.3334	31.448	61.179	118.685	222.074		137.96	4.41693	7.01569	13.0117	27.2054	51.931	98.5639		137.96	0.324401	0.730285	2.04303	3.54608	6.6441	12.6297
138.06	8.74915	16.3432	31.4675	61.2297	118.745	222.207		138.06	4.4101	7.0108	13.0107	27.2318	51.9671	98.6098		138.06	0.316589	0.726379	2.0235	3.54218	6.6402	12.6258
138.16	8.7511	16.351	31.4968	61.2688	118.823	222.351		138.16	4.41595	7.02057	13.0165	27.2415	52.0062	98.6801		138.16	0.31073	0.714661	2.01373	3.539	6.63434	12.6356
138.26	8.75891	16.3627	31.5183	61.3098	118.929	222.484		138.26	4.41302	7.03912	13.0312	27.264	52.0443	98.7534		138.26	0.31366	0.729309	2.02252	3.54315	6.64313	12.6483
138.36	8.75891	16.3725	31.5476	61.3508	118.995	222.634		138.36	4.41107	7.04498	13.0429	27.2855	52.0814	98.8139		138.36	0.314636	0.728333	2.02155	3.54218	6.64215	12.6473
138.46	8.76965	16.3774	31.5642	61.3948	119.08	222.778		138.46	4.4267	7.03912	13.0527	27.305	52.1126	98.8745		138.46	0.320496	0.734192	2.0235	3.54413	6.6441	12.6492
138.56	8.77063	16.3842	31.5867	61.4387	119.163	222.925		138.56	4.41986	7.04596	13.0517	27.306	52.1468	98.9301		138.56	0.314636	0.730286	2.01764	3.54413	6.6441	12.6434
138.66	8.78918	16.3989	31.613	61.4944	119.26	223.069		138.66	4.42865	7.06256	13.0507	27.3245	52.1907	99.0034		138.66	0.31073	0.730286	2.01373	3.53827	6.63824	12.6395
138.76	8.78723	16.4184	31.6326	61.5354	119.34	223.209		138.76	4.4306	7.07623	13.0722	27.346	52.2259	99.0541		138.76	0.31073	0.734192	2.01373	3.53436	6.63043	12.6492
138.86	8.79114	16.4262	31.6521	61.5725	119.424	223.368		138.86	4.42572	7.07135	13.0673	27.3607	52.2581	99.1137		138.86	0.313659	0.733215	2.01666	3.53729	6.63727	12.6522
138.96	8.78821	16.433	31.6617	61.6106	119.515	223.507		138.96	4.44135	7.08112	13.0771	27.3802	52.2972	99.1801		138.96	0.315612	0.735168	2.02838	3.54901	6.64899	12.6541
139.06	8.78918	16.4399	31.6833	61.6467	119.582	223.641		139.06	4.44525	7.09088	13.0869	27.4017	52.3284	99.2407		139.06	0.31073	0.724426	2.01764	3.54413	6.63824	12.6492
139.16	8.8009	16.4653	31.7087	61.7034	119.678	223.797		139.16	4.44818	7.09381	13.0956	27.4241	52.3548	99.3139		139.16	0.305847	0.715637	2.00885	3.53925	6.61969	12.6443
139.26	8.79797	16.4741	31.7273	61.7395	119.755	223.914		139.26	4.44427	7.09576	13.0937	27.4261	52.3724	99.3549		139.26	0.306458	0.722107	2.01532	3.54572	6.63593	12.6508
139.36	8.81458	16.4887	31.7517	61.7756	119.83	224.059		139.36	4.4433	7.09869	13.1064	27.4427	52.4066	99.4086		139.36	0.306823	0.736144	2.01251	3.54999	6.6402	12.6551
139.46	8.82434	16.5082	31.7751	61.8147	119.91	224.182		139.46	4.44525	7.11041	13.1279	27.4622	52.4476	99.4633		139.46	0.306824	0.736145	2.01764	3.54999	6.63043	12.6551
139.56	8.82336	16.517	31.7917	61.8547	119.989	224.318		139.56	4.4599	7.11334	13.1406	27.4749	52.4798	99.5229		139.56	0.316589	0.736145	2.01764	3.54999	6.63043	12.6551
139.66	8.83899	16.5268	31.8171	61.884	120.079	224.458		139.66	4.46478	7.12213	13.1552	27.502	52.5257	99.5883		139.66	0.319519	0.739075	2.02057	3.55292	6.64313	12.658
[truncated: 7,094 more rows]
