# Supplementary material for: Development of supramolecular anticoagulants with on-demand reversibility
Source: Nat Biotechnol. 2024 Apr 30;43(2):186–93. doi: 10.1038/s41587-024-02209-z (PMC11825364; doi:10.1038/s41587-024-02209-z)
Supplement: Supplementary file 10 — IC50 curves and thrombin inhibition (fluorogenic assay) kinetic experiments. [file 41587_2024_2209_MOESM10_ESM.xlsx]

## Sheet: 4a
	No Inhibitor		A1-E1		A1-E17		A1-E18		A1-E19		A1-E20		A1-E21		A1-E22
0:00:00	1522.29	2122.78	-1649.47	88.429	-60.436	530.225	410.69	-98.732	301.558	963.844	517.393	-29.804	214.895	942.855	-92.842	583.368
0:01:00	1807.79	2340.84	-370.159	363.684	24.832	418.871	-45.261	-19.759	51.61	725.508	480.96	-132.057	-370.173	717.948	-70.775	709.693
0:02:00	2487.88	2903.42	28.591	395.131	69.683	622.86	-25.632	5.319	32.492	598.335	468.74	-169.562	-254.59	405.115	-127.474	262.766
0:03:00	3282.36	3961.92	75.852	840.212	261.362	522.649	154.705	290.475	509.578	1207.85	741.255	197.954	65.212	862.492	-134.608	299.321
0:04:00	4386.92	4887.23	115.747	868.884	105.091	641.2	712.192	511.8	492.951	844.543	544.237	-124.258	-163.171	641.68	-40.451	362.869
0:05:00	4782.31	5442.73	115.403	666.538	-43.127	519.992	-1.081	-77.107	216.642	541.839	503.234	-161.242	-252.763	494.677	-337.576	-25.615
0:06:00	6567.23	7030.23	327.833	817.361	62.415	746.813	127.6	66.82	102.44	664.67	650.245	39.035	74.25	853.034	44.3	350.416
0:07:00	7543.5	8113.09	146.737	634.813	341.463	1271.92	303.716	218.319	294.242	888.794	571.384	204.254	-63.516	919.991	127.505	330.826
0:08:00	8870.08	8728.4	409.129	635.926	598.79	1252.21	159.752	42.213	-138.205	563.332	339.092	-320.638	-216.854	730.559	-161.981	336.655
0:09:00	9519.18	9659.13	133.521	-108.375	515.814	990.683	-88.234	250.177	95.951	722.341	712.603	95.924	-316.957	651.965	303.848	667.477
0:10:00	10744.7	11365.6	4.787	14.278	675.836	1367.69	84.162	193.574	371.376	230.514	713.157	-52.23	329.307	864.155	164.692	331.401
0:11:00	12181.1	12458.9	104.389	183.706	986.625	1510.78	256.791	309.138	183.737	350.56	798.945	238.008	-194.637	911.017	580.61	311.899
0:12:00	13201.7	13532.9	334.227	15.637	914.348	1590.57	-25.433	292.874	-66.591	69.936	704.228	264.051	45.621	1137.09	345.297	579.482
0:13:00	14478.6	14839.9	470.312	164.18	1119.16	1603.2	312.294	414.396	270.558	444.34	1185.54	360.542	393.14	1113.82	433.997	679.648
0:14:00	15407.8	15750.9	358.799	157.404	1217.03	1575.22	652.843	891.085	314.467	497.423	1099.16	538.732	155.379	1067.01	507.926	828.41
0:15:00	16366.7	16826.8	86.446	-31.575	1407.27	2106.56	409.447	712.859	204.67	411.308	885.046	205.078	287.462	820.617	516.723	784.034
0:16:00	17604.6	18233.1	599.367	217.763	1691.67	2105.97	619.689	664.675	490.758	597.019	964.245	233.966	611.92	1314.11	628.711	763.821
0:17:00	18478.3	19366.2	377.881	296.613	1857.33	2681.16	113.117	623.203	154.025	460.282	1089.8	384.375	-137.288	757.327	48.447	447.052
0:18:00	19502.3	19338.2	562.68	437.147	1725.7	2290.62	426.458	545.446	374.272	460.531	1070.52	270.752	574.211	963.259	558.23	1164.38
0:19:00	20400.3	20647.1	585.483	242.428	2072.98	2617.41	578.346	678.488	934.449	996.622	1121.57	761.464	605.887	1610.98	379.248	1103.14
0:20:00	21325.1	21318	789.189	748.434	2323.61	2829.6	591.092	803.324	227.917	603.101	1144.47	216.467	418.325	942.197	717.403	891.28
0:21:00	21897.6	22915.4	875.031	541.904	2849.71	3359.07	519.462	616.522	375.55	376.88	1057.16	623.58	804.978	1419.53	724.416	1062.22
0:22:00	22702.2	23354.2	815.404	690.345	2826.99	3253.66	468.162	883.919	675.885	884.859	1327.61	662.968	872.327	1737.05	720.09	1282.97
0:23:00	23288.8	23802.1	1155.81	741.702	2620.85	3417.03	728.106	919.438	299.097	493.248	1088.86	489.426	516.429	1309.83	895.654	1052.17
0:24:00	23787.1	24714.7	883.224	634.987	3027.43	3671.64	824.735	945.036	944.819	855.345	1402.7	837.977	896.426	1510.6	1019.33	1120.8
0:25:00	24305	25206.9	1034.3	568.365	3183.32	3948.37	932.494	1325.79	573.866	806.608	1631.44	602.303	1307.07	1675.91	1231.97	1495.2
0:26:00	25161.8	25358.7	625.177	656.925	3417.48	3903.07	727.897	889.083	484.803	614.95	1093.93	407.922	291.947	1200.38	840.221	1360.69
0:27:00	25688.6	26303.6	775.491	648.699	3781.93	4219.49	690.608	747.193	670.462	723.07	1294.12	359.618	842.651	1565.69	632.88	1050.77
0:28:00	25422.7	26989.6	507.744	1094.53	3419.97	4099.73	1146.66	1453.3	916.696	1070.09	1887.47	847.925	1072.45	2243.15	1113.52	1360.76
0:29:00	26142.1	27216.5	1053.77	1360.96	3950.89	4270.66	1042.59	1073.68	527.359	1135.89	1666.9	692.618	1258.27	2262.22	1165.3	1476.41
0:30:00	26499.7	27045.8	697.403	776.824	4001.94	4617.57	1295.73	1231.92	881.865	797.749	1704.99	888.007	1075.04	1738.52	1373.7	1045.34
0:31:00	26891.9	28282.6	739.801	993.859	3690.05	4139.05	1588.48	1625.49	670.753	1066.18	1910.82	799.722	1191.53	2240.19	1072.14	1617.96
0:32:00	27039.5	27921.5	972.307	1101.71	4244.34	4833.46	1556.79	1616.52	1292.44	1129.24	1695.23	663.223	1949.69	2148.14	1242.2	1665.82
0:33:00	27081.8	27895.4	835.47	1279.09	4673.69	5116.27	1257.86	1298.8	620.823	781.294	1732.16	631.29	1155.45	1822.11	1255.81	1342.42
0:34:00	27655	28797.5	1264.41	1165.14	4831.62	5381.42	1227.59	1235.93	1047.53	970.999	1601.86	456.521	1715.49	1869.29	1372.69	1446.61
0:35:00	27816.8	30114.5	1394.18	1392.27	4886.72	5400.53	1810.52	1883.21	919.481	988.127	1999.88	956.77	1279.87	2158.04	1315.87	1739.81
0:36:00	27427.4	29102.9	825.241	936.859	4840.32	5115.62	2114.6	2008.62	1065.09	1603.97	2068.06	812.668	1903.58	2599.6	1715.37	1926.31
0:37:00	27907.7	29834.5	1194.68	1130.94	5640.44	5223.26	1986.58	1819.46	1287.81	1483.7	2032.13	981.832	1900.35	2681.41	1275.62	1860.31
0:38:00	27984.1	29326.7	1200.01	1462.12	5396.21	6077.5	1390.98	1444.02	558.702	760.163	1626.95	553.876	1401.69	2155.03	1619.19	2050.8
0:39:00	27793.1	29405	1516.58	1591.94	5656.31	6031.81	2285.36	2614.75	1315.07	1635.84	2321.94	1142.59	2332.11	2581.41	1622.99	2250.47
0:40:00	27651.2	29083.2	1307.59	1270.69	5739.48	6183.51	2252.04	2409.18	1202.53	1571.8	2474.86	1130.78	1862.65	2392.53	1755.05	2308
0:41:00	27534.4	29700.1	1248.99	1279.19	5987.21	6417.88	1883.91	2006.88	1197.54	1359.11	2409.13	1159.42	2121.79	2743.44	1534.33	2213.34
0:42:00	27880.4	29708.3	1363.52	1423.1	6266.51	6547.7	2239.29	1871.29	1270.65	1160.97	2062.74	932.91	1689.58	2062.42	1371.08	1975.3
0:43:00	27727.4	29878.6	1659.86	1733.54	6449.25	6546.21	2103.01	2221.31	1407.45	1533.61	2525.98	1333.11	1949.27	2496.64	1614.09	2178.85
0:44:00	27989.6	29064.8	1638.01	1842.8	6832.57	7340.84	2362.87	2035.22	1552.46	1448.26	2492.33	1033.26	2511.02	2989.13	2001.01	2608.77
0:45:00	28170.9	30350.7	1881.26	1617.44	7009.82	7523.62	2167.79	2183.98	1254.86	1414.64	2331.87	1067.76	1890.66	2722.13	1907.81	2374.17
0:46:00	27833.5	30094.6	1594.94	1770.8	6536.49	7046.56	2565.91	2329.18	1094.68	1395.46	2158.85	1142.55	2083.3	2311.53	1645.88	2067.79
0:47:00	27807.1	29994.5	1810.08	1735.41	7246.48	7570.37	2524.68	2585.71	1753.83	1878.11	2998.91	1489.12	2405.89	3063.45	2579.24	2883.7
0:48:00	27855	30154	1598.62	1647.32	7235.48	7820.79	2819.81	2890.37	2096.8	2154.16	3298.25	1854.49	2582.45	3332.08	2113.32	2701.95
0:49:00	27882.8	30295.8	1867.33	1999	7716.31	8134.36	2982.09	2871.07	1399.77	1840.65	2801.44	1464.53	2509.86	3303.92	1994.75	2625.29
0:50:00	27664.3	30115.6	1454.78	1561.35	7786.22	7891.69	2563.76	2226.76	1713.76	1913.99	2538.38	1326.35	2712.8	3388.66	2123.74	2513.9
0:51:00	28025	30427.6	1740.58	1992.47	8257.28	8739.29	2617.17	2533.45	1473.52	1538.58	1950.94	1379.9	2238.24	2919.76	2109.28	2791.19
0:52:00	27673	29766.2	2254.26	2281.75	7994.89	8628.33	2946.33	2803.15	1612.77	1873.95	2623.58	1876.32	3158.92	3384.2	2357.7	2901.71
0:53:00	27906.6	29892.1	2274.31	1842.66	8677.02	9138.53	3026.78	2824.04	1551.09	1927.06	2296.7	1701.16	2405.48	3353.04	2300.19	2822.09
0:54:00	28002	29678.1	2355.16	2280.37	8486.68	8871.4	2795.9	2151.87	1611.82	1830.71	2844.54	1734.27	2903.99	3288.26	2317.08	2833.54
0:55:00	27892.3	30156.9	2564.02	2433.51	8967.79	9346.76	2868.88	2737.91	1522.13	1776.38	2606.42	1605.77	2777.25	3758.98	2419.39	3265.13
0:56:00	27568.9	29878.1	2135.49	1915.51	8683.7	9144.06	3163.41	3268.01	1575.44	1742.44	2969.14	1868.22	3112.05	3681.4	2557.34	3026.6
0:57:00	27629.2	30198.4	2329.36	2143.7	8978.02	9350.42	3013.82	3060.7	1827.12	2236.52	2781.21	1867.55	2814.86	3624.33	2374.47	3154.5
0:58:00	27936.7	30204.6	2605.24	2347.02	9216.26	9834.83	3359.28	3028.31	1949.31	2130.25	2993.54	2134.08	3563.78	4152.13	2859.72	3212.74
0:59:00	27569.5	29991.1	2347.16	2224.03	9245.15	10186.4	3251.76	3189.79	1841.56	1853.38	3008.66	1747.74	2745.49	3272.8	2769.79	2888.94
1:00:00	28056.2	29936.3	2741.26	2543.07	9643.73	10175.2	3637.28	3599.07	1841.46	2478.43	3303.46	1799.74	3215.35	3643.99	3141.82	2979.69
1:01:00	27870.4	29908.4	2499.54	2583.77	9968.77	10240.9	3292.66	3117.46	1495.86	1745.94	3003.11	1941.15	2816.22	3868.03	2770.66	3211.18
1:02:00	27559.5	29828.4	2571.79	2469.7	10193.8	10878.3	3508.39	3244.26	1901.52	2191.44	3289.73	2054.61	3271.37	3838.4	3036.58	3397.42
1:03:00	27460.4	29904.5	2439.2	2989.4	10521.9	10680	3717.14	3405.59	2228.74	2396.33	3760.73	2346.27	3763.14	4511.1	2656.37	3423.27
1:04:00	27403.4	30351.5	2563.25	2717.43	10337.5	10918.1	3563.51	3929.55	1831.09	2494.94	2914.92	2302.87	3831.51	4514.02	3176.31	3535.35
1:05:00	27835.6	30274.6	2818.9	2896.67	10421.1	10909.1	3623.75	3723.09	2079.84	2376.28	3147.05	2089.1	3669.26	3672.78	3167.21	3277.34
1:06:00	27496.2	30542.2	2720.99	2988.07	10761.8	11053.2	3873.06	3672.56	2194.26	2301.27	3421.19	2268.66	3932.56	4691.31	3095.53	3617.66
1:07:00	27981.8	30084.4	3165.08	2655.25	10905.4	11303.6	3929.45	3624.03	1856.53	2042.68	3181.09	1869.05	2983.94	3510.93	2882.22	3313.22
1:08:00	28286.2	30205.4	3075.39	2600.48	10855.5	11710.7	3528.14	3792.91	2070.88	2376.25	3185.99	2284.45	3621.43	3938.11	3673.16	3569.84
1:09:00	27815.7	29698.7	3450.58	3163.71	11643.2	12084.7	4270.54	3859.37	2466.72	2320.55	4018.11	2274.35	4145.46	4708.8	3649.24	3739.51
1:10:00	27772	29858	3461.87	3322.46	12142.4	12353.4	4014.7	3895.19	2169.27	2292.96	3689.52	2532.16	3779.69	4420.73	3556.22	3793.68
1:11:00	28099.2	30200.8	3413.8	3005.35	11827.8	12531	4278.8	3854.17	2320.57	2519.66	3652.72	2382.36	4116.72	4692.25	3455.78	3942.7
1:12:00	27484.8	29657.5	2873.35	2973.09	11958.7	12468.8	4286.51	4020.25	2499.47	2254.84	3785.87	2495.27	4297.55	4775.32	3832.15	4184.58
1:13:00	27800.6	30541.4	3259.89	2852.78	12200.1	12745.3	4763.02	4313.62	2678.39	2427.43	3689.06	2320.25	3865.73	4881.07	3484.62	4168.66
1:14:00	27984.8	29980.9	3541.74	3225.44	12596	13167	4226.01	4031.77	2303.22	1780.45	4008.07	2478.33	4571.32	4774.48	3604.33	4224.51
1:15:00	27458	30359.8	3019.42	3243.82	12940.7	13143.3	4386.87	3740.25	2467.27	2559.03	3926.9	2447.32	3772.36	4595.3	3971.4	4255.6
1:16:00	27752	29475.7	3207.8	3240.07	13150.4	13202.6	4442.04	4246.98	2167.83	2345.79	3946.5	2574.68	4671.25	5038.71	3542.06	4045.43
1:17:00	27449.8	29790.1	3238.88	2798.79	12851.1	13349.4	4903.56	4612.92	2819.27	2940.94	4005.13	2634.63	4696.06	5164.2	4184.91	4066.03
1:18:00	27577.2	29562.1	4105.41	3561.61	13176.7	13401.7	4678.96	4176.22	2638.71	2273.59	4030.04	2283.55	4288.17	5095.72	3985.97	4280.5
1:19:00	26895.7	29983.7	3361.42	3340.72	13406.7	13784.9	5121.7	4595.86	2735.14	2949	4211.36	2922.09	4451.51	5105.64	4269.47	4575.23
1:20:00	27558	30212.8	3823.25	3473.51	13740.4	14006.3	5426.43	4623.85	2705.04	2618.2	4549.26	2815.97	4803.94	5010.83	4172.66	4669.81
1:21:00	27662.7	30169.7	4123.5	3968.11	14325.2	14783.9	4968.32	4755.7	2641.1	2832.21	4088.87	2893.68	4517.42	5209.21	4305.07	4653.25
1:22:00	27387.8	29170.4	3485.66	3567.7	13939	14663.5	4960.99	4805.17	2847.85	2923.01	4661.55	2932.9	4982.15	5460.95	4388.35	4582.21
1:23:00	27721.5	30063.9	3789.59	3461.23	14145.5	14799	5531.44	4924.84	2978.16	3044.95	4455.53	2826.39	4991.08	5299.82	4533.46	4597.22
1:24:00	27974.4	29926.1	4480.06	3873.58	14858.9	15213.3	5352.29	5029.64	3033.11	3005.22	4486.77	2707.71	5264.52	5340.65	4688.16	5209.89
1:25:00	27437.2	29536.5	4059.09	3921.08	14626.6	15205.4	5321.29	4941.4	3018.13	3155.93	4898.34	3148.23	5401.89	5635.02	4994.81	4993.16
1:26:00	28065.4	30190.6	4180.16	3987.78	15991.3	15911.4	4981.22	4797.82	2576.48	2880.59	4714.26	2896.88	5489.08	6022.03	4810.23	5115.68
1:27:00	27722.9	29803.2	4071.42	3562.45	14876.3	15575.4	5597.61	5191.56	2778.41	3320.81	4903.23	3110.88	5281.86	6231.43	4933.69	5333.09
1:28:00	27922.9	30307.4	4612.44	4372.18	15569.1	16189.3	5716.1	5306.9	2450.08	2931.99	4521.97	2846.49	5126.41	5861.88	4718.12	5259.8
1:29:00	27611.6	29899.7	4355.7	4295.53	15629.9	15886.3	5648.7	5189.08	2906.27	3206.21	4857.1	3602.7	5088.99	5777.4	4792.12	5258.65
1:30:00	27598.1	29656.4	4312.23	4040.59	15803	16150.9	5734.04	5496.34	3177.3	3091.53	5043.75	3200.33	5386.37	6090.93	5075.86	5465.68

## Sheet: 4c
	A1-E1				A4-E1				A5-E1				A6-E1				A7-E1
X	Mean	SD		X	Mean	SD		X	Mean	SD		X	Mean	SD		X	Mean	SD
1.39794	8688	4672		1.39794	144.5	4230		1.39794	17605	2827		1.39794	28697	7129		1.39794	16034	7064
1.09691	14247	4587		1.09691	28642	5816		1.09691	13838	3201		1.09691	30242	5629		1.09691	18489	6588
0.79588	11752	5794		0.79588	9552	7263		0.79588	26668	5906		0.79588	33913	7649		0.79588	33908	8821
0.49485	21912	1372		0.49485	8667	6357		0.49485	30065	5509		0.49485	26603	3937		0.49485	47122	9384
0.19382	27886	3544		0.19382	19582	5910		0.19382	43773	3698		0.19382	58242	5097		0.19382	91437	7665
-0.10721	103286	1486		-0.10721	94420	5113		-0.10721	118770	7484		-0.10721	134804	11450		-0.10721	182742	10098
-0.40824	197368	2281		-0.40824	163136	13780		-0.40824	190556	9228		-0.40824	216106	14529		-0.40824	183952	7966
-0.70927	245526	3220		-0.70927	268015	21486		-0.70927	206865	5118		-0.70927	311234	10047		-0.70927	206574	2459
-1.0103	270554	1615		-1.0103	283401	19420		-1.0103	246508	15277		-1.0103	313426	8407		-1.0103	281087	2616
-1.31133	272986	1983		-1.31133	237490	21990		-1.31133	252796	11072		-1.31133	304927	11566		-1.31133	257359	5517
-1.61236	275490	2445		-1.61236	270757	3987		-1.61236	260676	14841		-1.61236	270213	11491		-1.61236	252813	14438

## Sheet: 4d
	No Inhibitor		A2-E2		A2-E23
	Mean	SD	Mean	SD	Mean	SD
0:00:00	626.431	227.096	1976.05	94.6653	1289.81	143.127
0:01:00	1082.69	82.6353	1337.5	150.952	1112.33	71.8541
0:02:00	1576.81	38.5027	1431.24	32.0129	1370.21	113.806
0:03:00	1817.31	55.9017	1292.86	12.2627	1309.48	58.6517
0:04:00	2742.53	89.6908	1537.14	101.702	1521.85	38.5451
0:05:00	3276.02	70.4059	1140.21	26.59	1573.19	139.326
0:06:00	4121.58	203.445	1327.24	78.8346	1548.22	273.741
0:07:00	4659.91	277.46	1386.66	234.609	1966.31	24.5288
0:08:00	5357.71	33.0162	1190.71	159.427	1752.44	25.1348
0:09:00	6139.19	175.056	1195.65	198.356	2331.74	37.1373
0:10:00	6631.44	223.388	1328.93	15.381	2601.36	172.6
0:11:00	7257.69	586.501	1125.04	26.3821	2777.7	110.896
0:12:00	8040.31	349.825	1380.73	152.399	3059.57	340.953
0:13:00	8739.71	496.228	1122.12	180.323	3366.38	395.261
0:14:00	9411.09	201.184	1627.54	81.5273	3627.41	50.095
0:15:00	10151.8	118.786	1441.21	123.604	3894.05	253.484
0:16:00	10757	151.037	1598.2	44.7245	4125.44	159.452
0:17:00	11884.9	54.8517	1667.13	47.1251	4710.11	283.815
0:18:00	12874.5	221.497	1726.44	43.1328	4774.1	325.707
0:19:00	13181.5	161.274	1755.55	67.3251	5232.4	463.114
0:20:00	14087.3	484.885	1935.34	27.7886	5495.72	463.78
0:21:00	14800.7	343.227	2152.21	47.3959	5753.37	216.905
0:22:00	15574.9	504.585	2279.64	40.747	5965.65	147.949
0:23:00	15911.1	593.596	2436.81	22.1445	6087.9	278
0:24:00	16960.1	622.533	2143.24	214.64	6965.08	557.74
0:25:00	17729.7	497.665	2529.49	77.3426	6873.39	313.685
0:26:00	18316.2	689.139	2336	28.8061	7373.59	448.68
0:27:00	18572.6	962.423	2456.6	67.1645	7525.1	395.925
0:28:00	19759.5	796.659	3324.86	212.672	8316.36	526.354
0:29:00	19711.5	1017.61	2758.61	78.5376	8698.95	627.19
0:30:00	20203.5	1313.68	3236.08	131.936	9308.02	586.764
0:31:00	21089.5	1139.04	3124.34	19.5755	9183.08	415.099
0:32:00	21431.5	1216.28	3147.95	139.253	9556.2	442.606
0:33:00	21778.1	1421.17	3310.76	71.294	9777.85	541.88
0:34:00	22200	1243.33	3673.97	11.7224	10627	858.482
0:35:00	22710.8	1431.82	3372.37	361.941	10022.9	363.673
0:36:00	22847.3	1609.41	3809.03	139.353	11112.2	436.711
0:37:00	23340.9	1410.58	3992.77	139.816	11317.6	543.706
0:38:00	23627.3	1589.21	4021.2	83.0561	11628.3	680.158
0:39:00	24147.8	1498.31	4283.11	59.3489	11810.8	551.315
0:40:00	24205.5	1440.91	4155.35	169.582	12340.7	700.56
0:41:00	24351.4	1243.33	4330.08	182.397	12347.1	664.111
0:42:00	24738.3	1511.39	4408.59	149.545	12724.2	814.103
0:43:00	24665.1	1674.56	4659.19	22.293	12938.1	643.059
0:44:00	24859.3	1663.51	4963.59	80.5699	13440.2	923.07
0:45:00	25035.6	1577.56	4970.89	27.9838	13662.2	577.441
0:46:00	25188.6	1420.07	5042.33	1.16814	14161.8	920.904
0:47:00	25652.6	1640.88	4960.23	88.7016	14030.6	845.818
0:48:00	25920.6	1677.31	5173.26	24.1576	14553.2	754.279
0:49:00	25883.2	1537.01	5651.8	88.7179	14733.5	321.813
0:50:00	25702.4	1637.26	5412.14	44.7747	14909.3	487.205
0:51:00	26104.1	1622.23	5583.48	349.114	15117.7	575.998
0:52:00	26238.5	1728.26	5649.79	436.235	15361.5	876.708
0:53:00	26548.5	1419.52	5873.12	265.715	15497.3	994.298
0:54:00	26085.7	1501.81	5640.51	233.367	15833.8	847.043
0:55:00	26204.5	1400.72	5704.97	9.75807	16286.2	910.86
0:56:00	26095.3	1548.57	6543.35	283.785	16455.8	341.195
0:57:00	26234.8	1500.99	6393.26	287.836	16791.8	889.462
0:58:00	26361.6	1372.29	6336.29	333.407	16963.2	719.802
0:59:00	26446.3	1714.47	6560.06	405.85	17108.8	1065.25
1:00:00	26367.8	1636.42	6631.5	70.5834	17236	502.996
1:01:00	26612.8	1477.16	6616.81	528.818	17228.6	1385.14
1:02:00	26851.1	1503.63	7248.67	442.77	18004.8	842.636
1:03:00	26235	1691.64	6665.43	341.129	17148.1	1261.22
1:04:00	26621.5	1559.81	7105.57	384.979	18401.2	380.066
1:05:00	26532.7	1374.62	6788.97	330.338	17966.2	914.702
1:06:00	26815	1465.76	7117.27	342.957	18461.3	345.09
1:07:00	26264.2	1791.44	7480.82	216.57	18247	504.689
1:08:00	26293.4	1459.64	7608.06	75.0905	18860.7	1104.12
1:09:00	26563.5	1724.94	7557.06	65.9299	18306.8	730.176
1:10:00	26437.3	1335.27	7661.75	268.418	19086.5	1030.79
1:11:00	26904.8	1648.44	8061.69	451.937	19242.8	213.118
1:12:00	26386.3	1142.8	8254.32	214.487	19114.5	1057.6
1:13:00	26739.5	1716.98	8333.28	454.675	20029.5	458.661
1:14:00	26633.7	1245.48	8197.52	25.2359	19952.2	790.631
1:15:00
1:16:00
1:17:00
1:18:00
1:19:00
1:20:00
1:21:00
1:22:00
1:23:00
1:24:00
1:25:00
1:26:00
1:27:00
1:28:00
1:29:00
1:30:00
