# Supplementary material for: Development of supramolecular anticoagulants with on-demand reversibility
Source: Nat Biotechnol. 2024 Apr 30;43(2):186–93. doi: 10.1038/s41587-024-02209-z (PMC11825364; doi:10.1038/s41587-024-02209-z)
Supplement: Supplementary file 11 — Thrombin inhibition (fibrinogen assay) kinetic experiments, ex vivo human and mouse aPTT. [file 41587_2024_2209_MOESM11_ESM.xlsx]

## Sheet: 5a
	No Inhibitor			A8 alone (100 nM)			A8-E1 (100 nM)			E1 alone (100 nM)
1	0.0034	0.0034	0.002	0.0047	0.0009	0.0074	-0.0001	0.0008	0.0021	0.008	0.0047	0.0078
2	0.0086	0.0105	0.0115	0.0119	0.0067	0.0114	-0.0003	0.0006	0.0023	0.0123	0.0142	0.017
3	0.0149	0.0161	0.0171	0.016	0.0116	0.017	-0.001	0.0009	0.0021	0.0236	0.0213	0.0223
4	0.0206	0.0199	0.0211	0.0207	0.0154	0.02	-0.0009	-0.0001	0.0019	0.0291	0.0264	0.0229
5	0.0225	0.0222	0.0239	0.0233	0.0176	0.0215	-0.0007	0.0005	0.0032	0.0378	0.0289	0.03
6	0.0276	0.028	0.03	0.025	0.0216	0.0266	-0.0021	-0.0009	0.0018	0.0347	0.0338	0.0347
7	0.0316	0.0307	0.0329	0.031	0.0231	0.028	0.0006	0.0003	0.0034	0.0331	0.0375	0.0346
8	0.0336	0.0331	0.0356	0.031	0.026	0.0305	-0.001	-0.0004	0.0036	0.0381	0.0407	0.0409
9	0.0362	0.0362	0.0388	0.033	0.0272	0.0329	0.0002	0.0006	0.0047	0.0458	0.0442	0.0505
10	0.0406	0.0383	0.0412	0.0366	0.0293	0.0341	0.0005	0.0011	0.0039	0.0487	0.0529	0.0506
11	0.0429	0.0415	0.0443	0.0387	0.0322	0.0382	-0.0007	0.0002	0.0024	0.0514	0.0525	0.0553
12	0.0452	0.0442	0.047	0.0436	0.0342	0.0396	0.0031	0.0003	0.0043	0.0485	0.0529	0.0519
13	0.0485	0.0469	0.0496	0.0434	0.036	0.042	-0.0001	0.0002	0.0021	0.0543	0.0555	0.0609
14	0.0501	0.0492	0.0518	0.0432	0.0387	0.0447	0	0.0015	0.0024	0.0574	0.0577	0.0599
15	0.0515	0.0506	0.0531	0.047	0.0392	0.0445	0.0023	0.0002	0.0015	0.0572	0.0598	0.0614
16	0.0549	0.0543	0.0568	0.0482	0.042	0.0481	-0.0015	-0.0005	0.0012	0.0593	0.0576	0.0631
17	0.0561	0.0555	0.0579	0.0503	0.0428	0.051	0	0.0009	0.0021	0.0565	0.0619	0.0643
18	0.0571	0.0571	0.0595	0.0497	0.0443	0.0517	-0.0021	-0.0011	0.0012	0.0582	0.0633	0.0672
19	0.0583	0.0582	0.0605	0.0525	0.0447	0.0523	-0.0009	-0.0003	0.001	0.0651	0.067	0.0695
20	0.0623	0.0611	0.0631	0.0545	0.0484	0.0553	-0.0015	-0.0011	0.0015	0.0712	0.0731	0.0748
21	0.0618	0.0627	0.0652	0.0551	0.0487	0.0581	-0.0061	-0.006	-0.0033	0.0664	0.0681	0.0712
22	0.063	0.064	0.0666	0.0575	0.0512	0.0582	-0.008	-0.0073	-0.0056	0.0719	0.0742	0.0811
23	0.0642	0.0643	0.0669	0.0569	0.0511	0.0577	-0.0082	-0.0068	-0.0054	0.0706	0.073	0.0776
24	0.0663	0.0666	0.0693	0.0594	0.053	0.0598	-0.0023	-0.0021	-0.0004	0.0737	0.0778	0.0773
25	0.0671	0.0671	0.0699	0.0611	0.0536	0.0612	-0.0039	-0.0024	-0.0001	0.0682	0.0656	0.0726
26	0.0701	0.0702	0.0729	0.0624	0.0563	0.0636	-0.0019	-0.0016	0.0007	0.0768	0.0764	0.0795
27	0.0694	0.0703	0.073	0.0626	0.0569	0.0644	-0.001	-0.0017	0.0003	0.0791	0.0815	0.0841
28	0.0716	0.0723	0.0752	0.0648	0.0586	0.0672	-0.0013	-0.0003	0.0015	0.0765	0.0802	0.0838
29	0.0721	0.0735	0.0768	0.0644	0.059	0.0677	-0.0005	-0.0001	0.0057	0.0791	0.0836	0.0862
30	0.0727	0.0749	0.0785	0.0675	0.0603	0.0675	-0.0007	-0.0005	0.0028	0.0787	0.0825	0.0853
31	0.0732	0.0751	0.0782	0.0671	0.0613	0.0689	-0.0009	-0.0002	0.0039	0.0791	0.0818	0.0889
32	0.0761	0.0754	0.0787	0.0698	0.0624	0.0708	0.0025	0.0026	0.0031	0.082	0.0829	0.0866
33	0.0765	0.0787	0.0819	0.0716	0.0647	0.0751	0.0027	0.0023	0.0026	0.08	0.0851	0.0898
34	0.0755	0.0777	0.0807	0.0713	0.0643	0.0707	0.0007	0.0012	0.0021	0.0846	0.0864	0.0952
35	0.0776	0.0786	0.0817	0.0714	0.0654	0.0746	0.0007	0.0016	0.0037	0.0854	0.0886	0.0919
36	0.0787	0.0808	0.0838	0.0733	0.0666	0.075	0.0009	0.0016	0.0048	0.0896	0.0909	0.0913
37	0.0768	0.0796	0.0828	0.0702	0.0652	0.0727	0.0006	0.0017	0.0023	0.0897	0.0864	0.0961
38	0.082	0.0822	0.0855	0.0748	0.068	0.0756	0.0027	0.0036	0.0029	0.0889	0.0886	0.095
39	0.0793	0.082	0.0856	0.0775	0.0689	0.0749	0.0008	0.0029	0.0024	0.0919	0.0923	0.0966
40	0.081	0.084	0.0879	0.0743	0.0709	0.0786	0.0019	0.0038	0.0042	0.0898	0.0936	0.0972
41	0.0808	0.0837	0.0877	0.0769	0.0716	0.0768	0.007	0.0037	0.0035	0.0914	0.0889	0.0947
42	0.0817	0.0837	0.0875	0.0763	0.0708	0.078	0.0026	0.003	0.0068	0.0912	0.0936	0.0979
43	0.0821	0.0852	0.089	0.0769	0.0729	0.0783	0.0022	0.0022	0.0046	0.0892	0.095	0.0984
44	0.0838	0.0863	0.0899	0.0795	0.0728	0.0818	0.0035	0.0039	0.0031	0.0926	0.0915	0.0999
45	0.0833	0.0861	0.0898	0.0772	0.0732	0.0792	0.0025	0.0033	0.0036	0.0871	0.0918	0.1007
46	0.0846	0.0868	0.0907	0.0801	0.0736	0.0805	0.0016	0.003	0.0032	0.0921	0.0933	0.099
47	0.0816	0.0851	0.089	0.0776	0.0731	0.081	-0.0004	0.0007	0.0061	0.0915	0.0945	0.0998
48	0.0872	0.0884	0.092	0.084	0.0765	0.0828	0.003	0.0035	0.0027	0.0928	0.097	0.1019
49	0.0835	0.087	0.0905	0.0795	0.0743	0.085	0.0035	0.0039	0.0035	0.0922	0.093	0.1012
50	0.0874	0.0902	0.0938	0.0803	0.0773	0.0876	0.0025	0.0032	0.0032	0.0949	0.0979	0.1066
51	0.0847	0.0887	0.0923	0.0793	0.0757	0.0818	0.0026	0.0034	0.0027	0.0982	0.1006	0.1034
52	0.0877	0.0903	0.0943	0.0847	0.0784	0.0842	0.0047	0.0029	0.0029	0.0989	0.1066	0.1074
53	0.0861	0.0916	0.0953	0.083	0.0784	0.0847	-0.0002	-0.0018	0.0028	0.0951	0.0916	0.1033
54	0.088	0.0911	0.0947	0.0824	0.0783	0.0881	0.0022	0.0028	0.0067	0.0955	0.0957	0.1049
55	0.0865	0.0909	0.0945	0.0818	0.079	0.0844	0.0012	0.0028	0.0023	0.1011	0.0986	0.1071
56	0.0876	0.0915	0.0952	0.0832	0.0792	0.0879	-0.0021	-0.0023	0.0014	0.0999	0.0988	0.1051
57	0.088	0.0914	0.0955	0.0833	0.0801	0.0864	0.0021	0.0028	0.0068	0.1033	0.1043	0.1128
58	0.0894	0.0934	0.0975	0.0848	0.0819	0.0872	0.0024	0.0034	0.0067	0.0982	0.1009	0.1071
59	0.0883	0.093	0.0969	0.0862	0.0813	0.0872	0.0016	0.0031	0.0062	0.0982	0.0981	0.1126
60	0.0889	0.0946	0.0983	0.0851	0.083	0.0876	0.0021	0.0032	0.0023	0.1079	0.1033	0.1082
61	0.0891	0.0943	0.098	0.0862	0.0823	0.0906	0.0053	0.003	0.0062	0.1011	0.0992	0.1097
62	0.0895	0.094	0.0976	0.0857	0.0819	0.0903	-0.0027	-0.0023	0.0019	0.0979	0.0988	0.1115
63	0.0895	0.0936	0.0973	0.085	0.0819	0.0898	0.0023	0.0024	0.0063	0.0998	0.1011	0.1113
64	0.0903	0.0937	0.0977	0.0858	0.0825	0.0907	-0.0025	-0.0019	0.0018	0.1026	0.1059	0.1059
65	0.0906	0.0947	0.0984	0.0919	0.084	0.0926	0.0063	0.0034	0.0047	0.1078	0.1078	0.1091
66	0.0904	0.0952	0.0992	0.089	0.0847	0.09	0.0068	0.0086	0.0028	0.0967	0.0972	0.1042
67	0.0891	0.0963	0.1002	0.0872	0.0845	0.0921	-0.0021	-0.0023	0.0025	0.1037	0.1072	0.1115
68	0.0913	0.0971	0.1009	0.0921	0.086	0.0932	0.0005	-0.0021	0.002	0.0954	0.0941	0.109
69	0.0912	0.0976	0.1017	0.0907	0.0856	0.0915	0.0018	0.005	0.0033	0.0923	0.0941	0.1101
70	0.0917	0.0966	0.1005	0.0885	0.0873	0.0963	0.0024	0.0021	0.0044	0.1035	0.1055	0.1083
71	0.0898	0.0958	0.0999	0.09	0.0852	0.0918	0.0018	0.0029	0.0035	0.0929	0.1043	0.107
72	0.0917	0.0959	0.0998	0.0901	0.0862	0.0949	0.0022	0.0037	0.0044	0.1046	0.1058	0.1105
73	0.0917	0.0961	0.1	0.0919	0.0868	0.0944	0.0013	0.0024	0.0017	0.0971	0.1007	0.1108
74	0.0883	0.0935	0.0973	0.0859	0.0835	0.0934	0.0015	0.0012	0.0029	0.102	0.1042	0.1087
75	0.0914	0.0941	0.0981	0.0887	0.0853	0.09	-0.0003	0.0004	-0.0012	0.1029	0.1071	0.1132
76	0.0953	0.0969	0.1008	0.0943	0.0876	0.0935	0.0036	0.0041	0.0042	0.1029	0.1041	0.111
77	0.0933	0.0992	0.1031	0.0903	0.0894	0.0982	0.0018	0.0035	0.0028	0.107	0.1086	0.1095
78	0.0907	0.0949	0.0988	0.0925	0.0885	0.0934	0.0015	0.0023	0.0026	0.105	0.1072	0.1121
79	0.0932	0.0964	0.1004	0.0931	0.0879	0.0933	0.0036	0.0028	0.0029	0.1012	0.1068	0.1112
80	0.0923	0.0985	0.1021	0.0946	0.091	0.095	0.0041	0.0054	0.0033	0.1046	0.1058	0.1148
81	0.0926	0.0989	0.1026	0.0922	0.0899	0.0932	0.0033	0.0023	0.0023	0.0953	0.0955	0.1029
82	0.0917	0.0976	0.1014	0.0921	0.0885	0.0953	0.0032	0.0027	0.0034	0.0925	0.0972	0.1068
83	0.0925	0.0987	0.1025	0.0936	0.0901	0.0959	0.0041	0.0049	0.0045	0.0965	0.0973	0.1035
84	0.0923	0.0977	0.1015	0.0925	0.091	0.0988	0.0036	0.0037	0.0064	0.1022	0.1075	0.1069
85	0.0927	0.0986	0.1028	0.0952	0.0922	0.0965	0.0054	0.0053	0.0038	0.0996	0.0979	0.1067
86	0.0932	0.0997	0.1033	0.0963	0.0919	0.0993	0.0032	0.0035	0.003	0.1006	0.1031	0.1078
87	0.0894	0.0961	0.0996	0.0912	0.0909	0.0961	0.0034	0.005	0.0058	0.1069	0.1033	0.1042
88	0.0926	0.097	0.1006	0.0934	0.0894	0.0967	0.0014	0.0026	0.0068	0.1026	0.1028	0.1106
89	0.0927	0.0996	0.1035	0.0958	0.0916	0.0996	0.0019	0.0045	0.0026	0.1024	0.1041	0.11
90	0.0917	0.0979	0.1015	0.0953	0.0912	0.0966	0.0072	0.005	0.0043	0.1048	0.1061	0.1114
91	0.0955	0.102	0.1054	0.0967	0.094	0.1031	0.0028	0.0035	0.0084	0.1013	0.1063	0.1112
92	0.0908	0.099	0.1026	0.0933	0.0912	0.0962	0.0035	0.004	0.0031	0.1018	0.1039	0.1096
93	0.0924	0.0977	0.1014	0.0926	0.0922	0.0971	0.0038	0.0046	0.0049	0.0983	0.0992	0.1038
94	0.0918	0.0991	0.1027	0.0934	0.0929	0.0975	0.0034	0.0041	0.0059	0.1006	0.1019	0.1073
95	0.0914	0.0988	0.1023	0.0931	0.0906	0.0972	0.0038	0.0036	0.008	0.1029	0.1037	0.1101
96	0.0939	0.099	0.1025	0.0987	0.0919	0.1001	-0.0016	-0.0019	0.0043	0.0972	0.1021	0.1086
97	0.092	0.0992	0.1027	0.0952	0.0945	0.0981	0.0037	0.0078	0.0053	0.1034	0.1022	0.1134
98	0.0923	0.098	0.102	0.0938	0.0923	0.0973	0.0026	0.0036	0.0066	0.1051	0.0991	0.1078
99	0.0935	0.1014	0.1048	0.0965	0.0961	0.0985	0.0025	0.0033	0.0044	0.1098	0.1081	0.1111
100	0.0906	0.1001	0.1034	0.0937	0.0951	0.0978	0.0033	0.0043	0.005	0.093	0.0955	0.1013
101	0.0909	0.0984	0.1019	0.0939	0.0922	0.0965	0.0021	0.0022	0.0036	0.1076	0.1061	0.1113
102	0.0937	0.1006	0.1042	0.0965	0.0952	0.0991	0.0028	0.0039	0.0055	0.103	0.1013	0.1085
103	0.0921	0.0989	0.1027	0.0964	0.0965	0.1008	0.0065	0.0085	0.0062	0.1051	0.1055	0.113
104	0.0901	0.0968	0.1004	0.0948	0.0938	0.0974	0.0035	0.0034	0.0043	0.1	0.1011	0.1106
105	0.092	0.0998	0.1033	0.0985	0.0955	0.102	0.0041	0.0033	0.0059	0.1039	0.1032	0.1098
106	0.0919	0.0996	0.1029	0.0976	0.0955	0.1033	-0.0006	-0.0012	0.0071	0.1017	0.102	0.1095
107	0.0899	0.0976	0.1009	0.0984	0.0946	0.1	0.0056	0.0022	0.0056	0.1039	0.1033	0.1098
108	0.0946	0.1021	0.1056	0.0996	0.0963	0.1009	0.0022	0.0017	0.006	0.1025	0.1042	0.1091
109	0.0915	0.0991	0.1024	0.0968	0.0954	0.102	0.0034	0.0036	0.0096	0.1049	0.104	0.1132
110	0.091	0.0974	0.1009	0.0981	0.0949	0.1003	0.0039	0.0041	0.0046	0.102	0.1028	0.1084
111	0.0916	0.098	0.1017	0.0988	0.0971	0.1029	0.0092	0.0089	0.0101	0.1016	0.1035	0.1108
112	0.0913	0.0997	0.1031	0.0966	0.0967	0.1021	0.0047	0.0049	0.0069	0.1016	0.1022	0.1102
113	0.0902	0.0983	0.1013	0.0959	0.0943	0.0996	0.0033	0.0022	0.004	0.1015	0.1026	0.1114
114	0.0917	0.1002	0.1034	0.0984	0.0964	0.103	0.0016	0.0027	0.0055	0.101	0.1024	0.1093
115	0.0885	0.0965	0.1	0.0951	0.093	0.1006	0.0012	0.0023	0.0113	0.1028	0.1041	0.1101
116	0.094	0.0999	0.1034	0.0988	0.0965	0.1005	0.0014	0.0015	0.0045	0.1023	0.1039	0.1111
117	0.0886	0.0994	0.1026	0.0996	0.0962	0.0993	0.0082	0.0061	0.0078	0.1011	0.1033	0.1103
118	0.0908	0.0978	0.101	0.0985	0.0955	0.1013	0.0085	0.0038	0.0097	0.102	0.1028	0.1088
119	0.0916	0.0971	0.1007	0.0985	0.0979	0.1021	0.0049	0.0042	0.0112
120	0.0921	0.1006	0.1041	0.1035	0.0983	0.1042	0.0014	0.0026	0.0083
121	0.094	0.098	0.1014	0.1022	0.1011	0.0975	0.0074	0.0139	0.0034
122	0.0891	0.0987	0.1021	0.0964	0.0974	0.1003	0.0008	0.0001	0.0046
123	0.0923	0.0999	0.1035	0.0983	0.0994	0.0997	0.0066	0.0082	0.006
124	0.0924	0.0966	0.1002	0.098	0.0989	0.1001	0.0019	0.0048	0.0037
125	0.0891	0.0977	0.1013	0.0955	0.0975	0.1029	0.0037	0.0026	0.0101
126	0.0871	0.0967	0.1001	0.0927	0.0965	0.1007	0.0036	0.0045	0.0084
127	0.091	0.0996	0.1029	0.097	0.0987	0.1019	0.0028	0.0026	0.0058
128	0.0893	0.097	0.1006	0.0955	0.0962	0.0988	0.0051	0.0046	0.0065
129	0.0931	0.0982	0.1018	0.0993	0.0992	0.0995	0.0015	0.004	0.0051
130	0.0857	0.095	0.0985	0.0982	0.0943	0.0996	0.0015	0.0009	0.0058
131	0.0893	0.0939	0.0972	0.0991	0.094	0.0987	0.0089	0.0061	0.0077
132	0.0898	0.0972	0.1005	0.0971	0.0961	0.0998	0.0019	0.0008	0.0031
133	0.0906	0.0979	0.1014	0.0978	0.0998	0.1015	-0.0001	0.0024	0.0037
134	0.0872	0.096	0.0996	0.0976	0.0968	0.0999	0.0042	0.002	0.0043
135	0.09	0.0961	0.0996	0.0974	0.0966	0.0979	0.0004	0.002	0.0036
136	0.0883	0.0959	0.0993	0.0979	0.095	0.0999	0.003	0.0012	0.0067
137	0.0888	0.0959	0.0993	0.0981	0.0983	0.1017	0.0037	0.002	0.007
138	0.0914	0.0994	0.1029	0.1023	0.099	0.1062	0.0071	0.0029	0.0102
139	0.0906	0.0952	0.0989	0.1021	0.0969	0.1064	0.0099	0.0041	0.0106
140	0.087	0.0959	0.0995	0.0989	0.0965	0.105	0.0028	0.0013	0.0061
141	0.0884	0.098	0.1014	0.0973	0.0978	0.1026	0.0012	0.0031	0.0058
142	0.0897	0.0973	0.1005	0.1006	0.0974	0.1034	0.006	0.0021	0.0099
143	0.0865	0.0981	0.1014	0.0956	0.0986	0.1003	0.0018	0.0032	0.0063
144	0.088	0.094	0.0976	0.0968	0.0959	0.0976	0.0048	0.002	0.0039
145	0.0883	0.0951	0.0987	0.0965	0.0965	0.0983	0.0026	0.0018	0.0052
146	0.0867	0.0959	0.0992	0.0952	0.0982	0.0991	0.001	0.0039	0.004
147	0.0865	0.0957	0.0992	0.0944	0.0973	0.0998	0.0039	0.0033	0.0071
148	0.0889	0.097	0.1002	0.0982	0.0981	0.1031	0.0057	0.0047	0.0077
149	0.0874	0.0946	0.098	0.0973	0.0973	0.1018	0.005	0.0042	0.0088
150	0.0866	0.0975	0.101	0.0973	0.0998	0.1024	0.0049	0.0053	0.0076
151	0.0851	0.0944	0.0977	0.0937	0.0951	0.0976	0.0001	0.0013	0.0046
152	0.0859	0.0963	0.0994	0.0958	0.0977	0.1015	-0.0015	0.0011	0.0043
153	0.087	0.0965	0.1007	0.0966	0.0975	0.1024	0.0009	0.0019	0.0064
154	0.0884	0.0945	0.0986	0.0992	0.0962	0.1012	0.0072	0.0052	0.0118
155	0.0864	0.0934	0.0977	0.097	0.0981	0.0983	0.0049	0.0037	0.0035
156	0.084	0.0963	0.1003	0.0927	0.0967	0.1027	-0.0021	0.0011	0.0066
157	0.0814	0.0936	0.0975	0.0945	0.0981	0.1007	0.0001	0.0021	0.005
158	0.0841	0.093	0.0969	0.0947	0.0953	0.0979	0.0022	0.0023	0.0041
159	0.0855	0.0939	0.0979	0.0947	0.0957	0.1014	0.0019	0.0021	0.005
160	0.085	0.0947	0.0986	0.0994	0.0973	0.1011	0.0064	0.006	0.0071
161	0.0907	0.0954	0.0995	0.1029	0.0978	0.1046	0.0086	0.0041	0.01
162	0.0848	0.0942	0.0983	0.1005	0.0962	0.1018	0.0056	0.0029	0.0092
163	0.0862	0.0937	0.0977	0.103	0.0967	0.1041	0.0064	0.0039	0.0065
164	0.0843	0.0918	0.0956	0.0981	0.0959	0.1024	0.0046	0.0034	0.0113
165	0.0837	0.0941	0.098	0.0955	0.0971	0.1016	0.0053	0.0041	0.0065
166	0.0828	0.092	0.0958	0.0989	0.097	0.0975	0.0081	0.0045	0.0057
167	0.082	0.0927	0.0964	0.0979	0.0945	0.1012	0.0058	0.0029	0.0071
168	0.0839	0.092	0.0962	0.1003	0.0952	0.0975	0.0021	-0.0017	0.0013
169	0.0886	0.0969	0.101	0.1009	0.1005	0.1019	0.01	0.0073	0.007
170	0.0791	0.0926	0.0967	0.0908	0.0964	0.1046	0.0009	0.0029	0.0065
171	0.0805	0.0904	0.0943	0.0956	0.094	0.103	0.0028	0.0005	0.008
172	0.0853	0.0928	0.0966	0.0983	0.0955	0.1019	0.004	-0.0001	0.0042
173	0.0831	0.092	0.0958	0.1	0.0952	0.1015	0.0072	0.0024	0.0106
174	0.0824	0.0925	0.0965	0.1009	0.0947	0.103	0.0032	-0.0019	0.0069
175	0.082	0.0898	0.0938	0.0954	0.0943	0.1006	0.0051	0.0017	0.0077
176	0.0833	0.0919	0.096	0.0985	0.0958	0.0993	0.0039	0.0012	0.0034
177	0.0804	0.0893	0.0933	0.0953	0.0932	0.1013	0.0065	0.002	0.0122
178	0.0835	0.0915	0.0953	0.1007	0.0957	0.1018	0.0075	0.0022	0.0076
179	0.0824	0.0912	0.0951	0.0928	0.0959	0.1043	-0.0009	0.001	0.0066
180	0.0826	0.0919	0.0957	0.0938	0.0973	0.1027	0.0027	0.0051	0.009
181	0.0795	0.0904	0.0941	0.0929	0.0925	0.1007	0.0033	0.0003	0.0064
182	0.0823	0.0906	0.0945	0.0984	0.0946	0.102	0.0103	0.0028	0.0112
183	0.0779	0.0876	0.0916	0.0952	0.0912	0.0931	0.0027	-0.0005	0.0016
184	0.0877	0.0927	0.0968	0.0992	0.099	0.1041	0.0047	0.005	0.0071
185	0.0784	0.0878	0.0918	0.0931	0.0916	0.0942	0.001	-0.0013	0.0027
186	0.0802	0.0912	0.0952	0.1002	0.096	0.1034	0.0057	0.0015	0.0074
187	0.0787	0.0895	0.0933	0.0981	0.0948	0.1014	0.0066	0.0034	0.0075
188	0.0821	0.09	0.0939	0.1009	0.0975	0.0991	0.0052	0.0056	0.0084
189	0.0801	0.0888	0.0927	0.0932	0.0942	0.103	0.004	0.0005	0.0053
190	0.0792	0.0896	0.0934	0.0936	0.0941	0.1025	0.0031	0.0024	0.0084
191	0.0815	0.0893	0.093	0.0952	0.0941	0.0985	-0.0031	-0.0032	0.0044
192	0.0801	0.0901	0.0939	0.0959	0.0929	0.1006	0.0014	-0.0018	0.0054
193	0.0807	0.0892	0.093	0.0988	0.0946	0.1042	0.0071	0.0029	0.0131
194	0.0774	0.0847	0.0886	0.0991	0.0904	0.1045	0.0079	0.0002	0.0107
195	0.0785	0.0878	0.0916	0.0952	0.0947	0.1004	0.0018	0.001	0.0066
196	0.0804	0.0905	0.0943	0.0945	0.0951	0.1022	0.0069	0.0035	0.0102
197	0.081	0.0901	0.094	0.1007	0.0945	0.1005	0.0077	0.0025	0.0062
198	0.0776	0.0883	0.092	0.0948	0.0936	0.0992	0.0077	0.0029	0.0103
199	0.0791	0.0875	0.0914	0.0906	0.0939	0.1007	0.0026	0.0029	0.0117
200	0.0783	0.0881	0.0918	0.098	0.0942	0.0979	0.007	0.0036	0.0101
201	0.079	0.0887	0.0926	0.0956	0.0945	0.0985	0.0047	0.0038	0.01
202	0.0784	0.0853	0.0892	0.0902	0.0944	0.0995	0.0058	0.0045	0.0124
203	0.0779	0.0883	0.0922	0.0987	0.094	0.1011	0.0084	0.0025	0.0108
204	0.0784	0.0883	0.0921	0.0947	0.0933	0.102	0.0082	0.001	0.0107
205	0.0786	0.0867	0.0907	0.0942	0.0922	0.0992	0.0063	0.0017	0.0071
206	0.0794	0.0878	0.0918	0.095	0.0958	0.1046	0.0016	0.0009	0.0071
207	0.0755	0.0871	0.0909	0.0872	0.0915	0.0999	0.0056	0.0013	0.0091
208	0.0769	0.0869	0.0907	0.095	0.0923	0.0997	0.0054	0.0003	0.0063
209	0.0772	0.0868	0.0907	0.0946	0.0911	0.1008	0.0083	0.0024	0.0078
210	0.0785	0.0861	0.09	0.0989	0.0935	0.0998	0.012	0.0054	0.0088
211	0.0768	0.085	0.0889	0.0906	0.0909	0.0934	0.0071	0.0019	0.0018
212	0.0763	0.0849	0.0888	0.0924	0.0904	0.0998	0.0041	0	0.0056
213	0.0747	0.0843	0.0883	0.0894	0.0901	0.0982	0.0025	-0.0015	0.0065
214	0.0777	0.0858	0.0899	0.0911	0.0922	0.1001	-0.0006	-0.0019	0.0045
215	0.0808	0.0902	0.0941	0.0934	0.0956	0.1004	0.0019	0.001	0.0043
216	0.0742	0.0869	0.0908	0.0886	0.0944	0.0979	0.0018	0.0031	0.004
217	0.0738	0.0823	0.0862	0.0876	0.0893	0.0976	-0.0038	-0.0027	-0.0027
218	0.076	0.0847	0.0886	0.1	0.0915	0.0968	0.0046	0.004	0.0103
219	0.0761	0.0889	0.0926	0.0931	0.0928	0.0976	0.0067	0.0031	0.0087
220	0.0759	0.0849	0.0887	0.0897	0.0922	0.0938	0.0038	0.0009	0.0037
221	0.0747	0.0832	0.0871	0.0907	0.089	0.0962	0.0049	0.0002	0.002
222	0.0769	0.0851	0.089	0.0906	0.0904	0.0987	0.0004	-0.001	0.0032
223	0.0707	0.0829	0.0868	0.0851	0.0886	0.0932	-0.0005	-0.0022	0.0019
224	0.079	0.0849	0.0888	0.0933	0.0932	0.0963	-0.0005	0	0.0059
225	0.0759	0.086	0.0899	0.0907	0.094	0.0964	0.0014	0.0037	0.0056
226	0.0719	0.0831	0.0872	0.0884	0.0902	0.0915	0.0034	0.0027	0.0043
227	0.0756	0.0843	0.0883	0.0909	0.0927	0.095	0.0035	0.0046	0.0066
228	0.0751	0.0831	0.087	0.0883	0.0891	0.0906	0.0032	0.0017	0.0037
229	0.0729	0.0801	0.0841	0.0871	0.0886	0.0905	-0.0007	0.0012	0.0024
230	0.0731	0.0826	0.0867	0.0892	0.0898	0.0927	0.0016	0.0006	0.0016
231	0.0735	0.0832	0.0873	0.0868	0.089	0.0906	-0.001	-0.0009	-0.0004
232	0.0617	0.0741	0.0783	0.0727	0.0798	0.0846	-0.0142	-0.0126	-0.0031
233	0.0716	0.0793	0.0833	0.0834	0.086	0.0876	0.0024	0.0035	0.0046
234	0.0768	0.083	0.087	0.088	0.0886	0.1145	0.0039	0.0091	0.0024
235	0.0649	0.0787	0.0828	0.077	0.081	0.0975	-0.0095	0.0001	0.0113
236	0.0642	0.0767	0.0806	0.0896	0.082	0.095	-0.0028	0	0.0088
237	0.0812	0.0989	0.1029	0.0966	0.0943	0.1094	0.0147	0.0169	0.0287
238	0.0695	0.0799	0.0833	0.0929	0.0896	0.1093	0.0122	-0.0115	0.01
239	0.0766	0.0838	0.0871	0.1036	0.089	0.0954	-0.0043	-0.0093	0.0127
240	0.0756	0.0927	0.0962	0.1022	0.0921	0.1089	0.0162	0.0037	0.0148
241	0.065	0.0633	0.0674	0.0837	0.0704	0.0878	-0.0081	-0.0085	0.0016
242	0.0729	0.0817	0.0858	0.0887	0.0882	0.0903	0.0011	0.0021	0.004
243	0.0712	0.0816	0.0855	0.0846	0.0882	0.0887	0.0003	0.0013	0.0037
244	0.0731	0.0812	0.085	0.0859	0.088	0.0897	-0.001	-0.0004	0.0028
245	0.0705	0.0795	0.0834	0.0844	0.0861	0.0874	0.0021	0.0009	0.0038
246	0.0714	0.08	0.084	0.0859	0.0879	0.0895	0.0015	0.0024	0.0046
247	0.0725	0.0802	0.0842	0.0855	0.0875	0.0896	0.0027	0.0021	0.0047
248	0.0716	0.0796	0.0836	0.0846	0.0867	0.089	0.0013	0.0013	0.0035
249	0.0716	0.0802	0.0842	0.0845	0.0867	0.0878	-0.0012	-0.0002	0.0005
250	0.0716	0.0802	0.0842	0.0843	0.0869	0.0899	0.0007	0.001	0.0046
251	0.0695	0.0786	0.0825	0.0828	0.0855	0.088	0.0001	0.0011	0.0043
252	0.0712	0.0802	0.0843	0.0846	0.0875	0.0892	0.0004	0.002	0.0045
253	0.0709	0.0805	0.0845	0.0859	0.0891	0.0914	0.0043	0.0045	0.0048
254	0.0695	0.0793	0.0833	0.0847	0.0853	0.087	0.0035	0.0033	0.005
255	0.0701	0.0785	0.0824	0.0835	0.0853	0.0875	0.0009	0.0024	0.0046
256	0.0696	0.0787	0.0827	0.0819	0.0848	0.0891	0	0.0009	0.0036
257	0.0702	0.079	0.083	0.0824	0.0861	0.0888	-0.0013	-0.0012	0.0011
258	0.0689	0.0786	0.0826	0.0808	0.0843	0.0871	0.0002	0.0011	0.0026
259	0.0699	0.0789	0.083	0.0818	0.0851	0.0858	0.0003	0.0017	0.0027
260	0.0693	0.0784	0.0825	0.0833	0.0844	0.0876	0.0008	0.001	0.003
261	0.0688	0.0771	0.0811	0.0817	0.0848	0.0879	0.0011	0.0009	0.0026
262	0.0696	0.0784	0.0825	0.0825	0.0845	0.0876	0.0008	0.0008	0.0027
263	0.0682	0.0781	0.0821	0.0828	0.0844	0.0874	0.002	0.0011	0.0022
264	0.0684	0.0755	0.0797	0.0828	0.0832	0.0847	-0.0006	-0.0015	0.001
265	0.0684	0.0764	0.0805	0.0818	0.0841	0.0854	0.0005	0.0008	0.003
266	0.0686	0.0774	0.0814	0.0812	0.0845	0.0865	-0.0001	0.0018	0.0028
267	0.0686	0.0763	0.0804	0.086	0.0841	0.0855	0.0019	0.001	0.0033
268	0.0683	0.0769	0.081	0.0815	0.0833	0.085	0.001	0.0017	0.0042
269	0.0676	0.0759	0.08	0.0811	0.0829	0.0854	0.0004	0.0007	0.0033
270	0.0676	0.0763	0.0803	0.0802	0.0831	0.0861	0.0001	0.0014	0.0036
271	0.0667	0.0753	0.0793	0.0796	0.0821	0.0833	-0.0005	0.0008	0.0036
272	0.0677	0.0757	0.0798	0.0815	0.0827	0.0836	0.0009	0.0013	0.0029
273	0.0674	0.0759	0.0799	0.0797	0.082	0.0837	-0.0013	-0.0004	0.0029

## Sheet: 5b
MOUSE	control		0.1 μM		0.25 μM		0.5 μM		0.75 μM		1 μM
	24.6	23.9	47.6	45.6	53.7	51	62.9	67.5	71.9	77.3	124.6	147.8
HUMAN	control		0.01 uM		0.1 uM		0.2 μM		0.3 uM		0.4 uM		0.5 μM		0.6		0.7		0.8		0.9		1 uM		2 uM		10 uM
	28.4	30	31.2		43.5	44.6	53.3	50.1	56.3	58.1	60.6	59.8	83.6	83.1	84.6	84.7	89.1	88.3	95.4	98.1	100.8	98.7	106.2	104.1	135.6	136.1	558	726.2
