# Supplementary material for: Development of supramolecular anticoagulants with on-demand reversibility
Source: Nat Biotechnol. 2024 Apr 30;43(2):186–93. doi: 10.1038/s41587-024-02209-z (PMC11825364; doi:10.1038/s41587-024-02209-z)
Supplement: Supplementary file 12 — CAT. [file 41587_2024_2209_MOESM12_ESM.xlsx]

## Sheet: A1
Time (min)	Untreated					1uM					500nM					100nM
0.63	0.15	-0.28	0	0.16	0.23	-0.28					0					0.74
0.96	0.53	0.14	0.62	0.47	0.46	0					0					0.56
1.3	1.28	1.12	2.53	1.65	0.61	0.25					0.19					1.67
1.63	4.81	3.64	8.56	5.5	2.05	0.56					1.11					6.5
1.97	14.29	11.14	21.93	14.54	6.01	0.93					3.15					18.78
2.3	31.4	25.46	42.88	29.92	14.77	1.35					7.79					44.92
2.63	56.2	46.01	69.93	51.18	29.9	2.15					14.28					85.45
2.97	85.03	71.27	100.14	76.91	50.34	3.94					21.15					138.42
3.3	115.03	97.59	129.95	104.74	74.57	7.2					29.54					196.25
3.64	144.06	122.96	158.06	131.27	100.09	11.82					40.4					252.2
3.97	169.77	147.04	183.57	155.51	124.29	17.79					53.6					301.43
4.3	190.63	168.99	206.02	177.75	146.72	25.13					66.57					338.95
4.64	208.24	186.56	223.06	196.74	167.53	33.34					78.96					362.38
4.97	221.79	200.32	237.09	212.64	184.85	41.71					89.64					380.76
5.31	229.45	211.38	247.07	224.72	198.03	50.76					96.48					383.68
5.64	231.31	217.76	248.56	231.02	208.48	59.49					98.59					365.48
5.97	229.07	220.19	248.36	236.7	216.17	66.99					97.82					348.83
6.31	223.03	218.26	241.25	237.13	220.43	73.8					93.45					334.21
6.64	208.09	212.13	227.41	229.45	221.35	79.48					86.6					311.07
6.98	193.19	201.72	212.02	222.25	216.54	83.44					81.63					291.36
7.31	179.67	186.93	198.52	211.37	207.65	85.89					76.16					280.16
7.64	160.64	174.27	184.17	196.06	199.98	86.29					70.19					264.44
7.98	143.68	162.65	165.16	181.64	186.12	86.5					65.14					244.36
8.31	130.77	149.47	152.01	168.43	171.67	85.65					60.43					227.07
8.65	118.84	131.53	141.25	155.48	160.56	83.93					55.24					220.65
8.98	105.51	120.08	126.77	139.87	146.77	82.81					52.49					205.91
9.31	92.48	111.52	113.78	127.57	134.85	80.51					49.27					188.99
9.65	85.34	96.66	103.04	118.3	123.64	78.37					46.25					183.91
9.98	72.45	89.48	91.1	106.45	111.68	76.58					45.09					175.25
10.32	62.92	79.81	84.6	93.85	98.05	74.68					41.15					161.71
10.65	59.96	69.23	77.49	86	90.37	70.61					38.46					157.36
10.98	49.92	63.82	66.38	80.2	84.55	68.53					37.67					147.25
11.32	42.88	59.81	59.63	70.95	74	68.13					36.45					134.05
11.65	41.57	53.35	57.01	63.22	65.44	65.7					34.35					132.54
11.99	38.95	46.46	53.28	59.94	60.44	62.92					30.94					124
12.32	29.77	42.74	43.38	54.58	53.51	61.46					29.67					120.32
12.65	26.26	35.12	40.24	45.65	44.89	59.71					27.52					107.54
12.99	27.4	30.41	38.82	41.27	43.18	57.65					26.9					102.17
13.32	20.19	31.13	30.02	39.54	43.69	55.71					27.81					104.41
13.66	19.01	28.13	27.03	34.79	36.94	52.98					26.91					90.68
13.99	20.88	21.64	28.29	30.19	29.86	52.18					25.07					85.62
14.32	13.47	-11.83	23.19	30.1	29.17	50.96					22.82					96.64
14.66	12	-13.55	21.41	27.26	24.99	48.85					22.13					88.04
14.99	14.14	13.97	21.83	21.98	22.27	48.76					20.55					65.2
15.33	9.76	14.96	16.47	22.21	23.48	45.9					18.97					66.85
15.66	6.08	15.79	13.2	20.76	20.24	42.7					20.3					74.02
15.99	9.64	12.08	11.94	15.83	15.19	43.58					19.83					71.49
16.33	11.37	6.88	13.24	12.62	16.12	42.96					17.34					54.88
16.66	4.86	8.95	11.01	17.92	17.2	40.96					18.45					52.49
17	3.32	13.52	10.01	14.03	11.83	39.24					18.21					58.74
17.33	5.43	6.37	10.97	7.47	9.96	37.41					14.58					53.11
17.66	6.94	2.98	6.11	10.42	11.64	35.52					14.12					40.03
18	2.08	8.59	2.73	9.55	9.28	36.07					16.14					51.04
18.33	1.17	8.2	6.3	11.37	8.17	35.84					14.99					49.97
18.67	5.48	1.6	9.56	7.97	8.96	33.58					11.12					31.07
19	0.69	1.24	3.75	5.15	9.13	32.85					13.16					34.09
19.33	2.23	7.98	2.52	6.34	3.98	31.09					15.64					48.13
19.67	2.88	2.5	6.15	4.83	2.34	30.22					12.67					44.17
20	0.43	-0.83	0.9	5.65	7.84	29.68					10.38					22.62
20.34	-1.16	4.91	-0.26	5.84	6.72	29.09					11.05					28.11
20.67	0.38	1.53	3.47	2.42	1.76	28.98					12.18					30.22
21	4.05	-0.81	3.67	2.43	3.08	26.32					10.8					19.73
21.34	-0.43	1.02	-0.78	2.44	8.1	26.93					8.96					25.79
21.67	-2.28	-0.13	0.48	3.91	3	26.79					9.87					34.33
22.01	1.53	0.81	2.63	4.21	3.82	24.08					10.77					20.7
22.34	1.46	1.87	-2.86	0.42	5.42	24.9					6.4					18.4
22.67	-2.85	-0.28	0.02	-1.21	-0.49	23.32					8.01					16.97
23.01	-1.42	1	3.85	0.95	-2.6	22.97					11.68					21.68
23.34	2.82	-0.26	-0.17	3.36	4.07	22.75					7.29					18.21
23.68	-1.85	0.31	-2.29	0.99	8.48	20.8					5.44					3.65
24.01	-4.61	-1.24	0.18	3.13	-0.7	19.9					8.9					21.56
24.34	2.71	-3.03	2.24	-1.28	-1.74	19.81					10.73					20.61
24.68	0.66	2.48	-1.38	0.39	2.03	22.15					5.87					5.35
25.01	-3.54	-0.18	0.17	4.71	2.09	18.87					5.17					7.98
25.34	-0.37	-1.51	-0.21	-2.77	1	18.25					8.41					20.5
25.68	0.93	-1.89	-9.06	1.15	0.45	18.47					6.08					11.2
26.01	-1.01	0.54	-1.06	1.2	2.53	16.54					4.22					0.35
26.35	-0.53	0.25	5.44	-3.32	0.96	16.99					7.01					12.42
26.68	0.79	-0.73	-1.19	-0.22	-0.38	16.57					8.62					18.29
27.01	-5.57	3.41	-6.1	1.06	0.7	16.79					3.5					3.07
27.35	-2.57	-1.88	-3.07	-1.75	0.34	16.04					3.97					-0.56
27.68	2.96	-6.61	3.69	-3.08	-0.34	18.99					6.06					14.84
28.02	-1.55	-0.22	0.07	3.02	3.24	15.52					3.49					5.86
28.35	-4.28	2.38	-5.98	2.45	1.52	11.13					5.82					-1.02
28.68	-3.44	-5.07	-0.04	-4.02	-2.09	15.29					7.44					6.51
29.02	0.27	-2.25	0.5	-0.43	0.43	13.61					4.4					6.01
29.35	-0.76	3.4	-4.24	-1.01	1.71	12.04					3					4.45
29.69	-2.31	-4.77	0.39	-1.92	-1.74	12.81					4.4					7.2
30.02	2.79	-6.06	0.8	3.37	-1.01	12.37					6.27					2.37
30.35	-0.37	2.97	0.21	-2.52	1.67	11.88					2.98					-1.94
30.69	-4.37	4.55	-3.38	-2.4	1	10.63					1.11					4.08
31.02	-2.18	-1.79	-5.86	-1.81	-2.22	12.48					3.22					3.01
31.36	-4.01	-4.14	-1.33	0.37	-0.8	11.85					1.11					-7.88
31.69	-1.05	-1.06	-1.62	1.46	3.15	11.11					2.28					0.91
32.02	4.35	-1.22	-2.97	-2.75	-0.43	9.44					6.27					4.21
32.36	-0.32	-0.4	-0.7	0.58	-0.72	7.64					4.15					-5.09
32.69	-8.12	-1.64	-3.78	-1.06	3.08	10.07					0.86					-4.52
33.03	-4	-3.88	-3.37	-4.19	-1.85	9.79					2.03					3.23
33.36	2.26	-6.7	0.89	-0.06	-4.04	10.95					2.27					7.69
33.69	0.14	1.28	-3.91	0.11	1.08	9.41					2.98					-3.92
34.03	-3.08	4.64	-4.4	-4.24	2.67	7.42					3.68					-5.55
34.36	0.73	-4.94	3.02	-0.78	4.44	8.58					1.56					7.28
34.7	-1.03	-0.43	4.19	-1.48	-0.49	7.3					5.57					9
35.03	-3.37	0.43	-6.69	-3.71	-2.04	8.52					4.38					-15.02
35.36	-1.05	-5.84	-3.17	-1.41	-1.37	9.24					-2.48					-17.24
35.7	-0.78	0.62	-0.49	3.21	-2.91	8.21					-0.34					24.9
36.03	0.13	4.31	-5.5	0.79	0.35	5.36					4.16					6.31
36.37	-1.11	-3.51	0.13	-3.49	2.12	5.57					1.08					-28.01
36.7	-0.82	-4.71	2.26	-0.74	0.31	8.22					1.08					-2.02
37.03	-2.25	-0.85	-3.94	0.25	-3.18	6.79					2.74					4.75
37.37	-2.21	-0.99	-2.58	-3.75	-1.28	6.47					0.37					-15
37.7	0.88	-2.93	0.05	-4.15	1.39	4.59					-2.24					-7.05
38.04	-2.87	2.11	-5.29	-0.56	-0.88	6.7					0.62					11.11
38.37	-6.91	2.66	0.99	0.55	1.1	5.15					4.9					-1.36
38.7	0.6	-5.47	2.55	-3.29	1.74	4.14					0.61					-15.57
39.04	2.72	-3.49	-5.52	0.29	-2.43	6.44					1.33					-0.15
39.37	-3.94	2.96	-6.74	1.85	-1.37	8.18					0.14					3.85
39.71	-2.11	-2.11	1.36	-5.17	1.24	4.27					-2.24					-2.39
40.04	2.59	-2.45	5.23	-0.85	-0.11	0.76					-0.81					-14.41
40.37	-4.12	0.64	-5.18	1.54	0.09	4.93					1.11					-5.21
40.71	-5.31	-0.41	-5.84	-3.68	5.13	3.07					3.73					10.87
41.04	3.72	-0.09	1.72	-6.32	-0.45	7.39					0.63					-10.95
41.38	-0.55	-1.86	0.76	1.82	-6.07	4.24					-0.57					-9.78
41.71	-3.97	-3.97	-4.39	2.73	-2.07	-0.16					2.55					1.78
42.04	-0.46	-2.56	-1.69	-5.7	1.7	3.03					2.07					-11.5
42.38	0.74	3.13	2.46	-0.67	2.3	2.94					-3.44					-11.47
42.71	-3.89	1.13	-4.49	0.42	0.72	4.66					-84.78					5.34
43.05	-5.4	-4.11	-4.33	-4.32	0.06	4.05					-85.74					-2.19
43.38	-0.1	0.58	2.84	-1.1	-4.16	0.96					-5.15					-13.2
43.71	0.71	0.71	0.4	-4.06	-1.57	3.61					-1.35					-5.62
44.05	-1.9	-1.05	-3.9	-3.28	3.4	3.83					3.15					7.81
44.38	0	0.35	-2.22	3.52	0.3	0.34					2.9					-7.94
44.72	1.46	-7.29	-0.49	0.01	0.11	3.76					-2.07					-12.59
45.05	-4.31	-26.98	-3.35	-2.33	2.97	2.22					1.25					2.05
45.38	-0.11	-30	-0.03	-2.52	-0.39	1.1					0.54					-9.06
45.72	4.15	-6.02	3.7	-1.75	-4.99	1.64					-1.83					-7.27
46.05	-4.01	4.32	-3.69	0.14	-0.32	1.27					0.79					0.37
46.39	-2.69	-4.69	-4.94	-3.35	3.25	3.41					0.79					2.77
46.72	1.45	-3.13	2.06	-0.12	-2.37	1.53					-2.53					-6.66
47.05	-3.01	2.82	2.5	1.05	-4.69	-0.15					-1.1					-8.4
47.39	-4.04	-3.44	-3.56	-5.48	3.62	2.3					4.37					-5.44
47.72	-1.83	0.36	2.65	-1.35	7.59	1.92					2.7					-4.82
48.06	0.03	2.51	1.32	0.84	-3.48	-1.94					-3.96					-0.07
48.39	-3.9	-5.01	-6.85	-3.97	-3.68	0.03					-1.57					-8.94
48.72	-0.55	-1.76	0.39	-3.27	4.61	1.41					0.81					-2.38
49.06	3.89	2.57	3.79	-0.38	-0.42	0.34					-1.57					-3.57
49.39	-2.51	1.41	-3.86	1.63	-3.6	1.62					-1.8					-4.73
49.73	-0.96	-3.12	-3.42	-1.05	-1.25	5.47					-0.12					0.66
50.06	-1.32	-1.21	4.15	-3.47	-0.17	1.15					1.79					-10.08
50.39	-3.8	4.5	-3.3	2.27	0.83	-3.83					-0.84					-15.45
50.73	1.16	-3.97	-2.84	-1.85	0.43	0.8					-2.27					1.95
51.06	2.28	-4.11	2.66	-4.95	0.3	2.52					-1.07					-1.06
51.4	-0.66	6.7	-2.14	-1.11	-1.84	-1.38					1.33					-9.43
51.73	-2.87	2.29	-1.41	-0.67	-1.27	-1.62					-0.35					0.81
52.06	0.3	-9.4	1.95	0.35	-0.05	0.57					-3.21					1.45
52.4	1.65	-0.53	-0.51	-1.93	0.43	-1					0.39					-10.01
52.73	-4.09	10.13	-6.24	-2.12	4.05	2.31					0.63					-16.03
53.07	-1.94	-3.72	-1.6	-3.83	2.27	0.55					-0.81					0.32
53.4	2.94	-4.2	3.55	-0.68	-0.73	-1.92					-1.52					4.57
53.73	-3.62	2.46	-2.07	1.76	-0.71	-1.39					-3.19					-11.17
54.07	-2.76	-3.11	-1.7	-4.75	-1.35	-0.43					-2.71					-3.24
54.4	-0.09	-2.94	1.98	-2.27	-0.21	0.73					2.34					5.89
54.74	-2.71	2.56	-2.59	1.84	-2.39	1.16					0.41					-13.59
55.07	2.61	3.07	-0.83	-0.1	0.7	0.82					-5.82					-3.79
55.4	1.6	-2.61	1.26	-1.38	2.16	-3.89					-0.77					1.09
55.74	-5.62	-1.23	1.01	-1.17	-4.36	-2.76					0.44					1.16
56.07	-4.32	1.28	-5.3	-2.98	1.55	-0.46					-2.44					-8.67
56.41	5.56	-3.33	-1.32	-5.28	8.69	-0.43					-1.96					-10.48
56.74	3.31	1.07	9.14	0.64	0.23	-0.17					-1.23					4.9
57.07	-6.35	5.24	-4.3	2.43	-4.41	-1.6					1.18					-12.32
57.41	-1.1	-3.15	-4.31	-1.45	-0.49	-1.23					-2.43					-11.68
57.74	3.56	-2.3	4.17	-4.69	-2.22	-0.47					-1.94					8.72
58.08	-0.06	1.9	-3.15	1.13	-0.56	-1.03					-0.73					8.75
58.41	0.19	3.52	-0.91	0.81	5.47	-1.54					-5.54					-16.02
58.74	-0.21	-6.31	2.13	-8.13	1.28	-2.99					-1.67					-11.66
59.08	-3.46	0.14	2.07	0.48	-4.85	-2.08					0.98					1.39
59.41	-7.03	6.19	-0.54	3.07	0.16	-1.32					-1.19					-11.64
59.75	1.37	-6.27	-1.9	-6.01	4.26	-2.32					-3.11					-5.39
60.08				0	-2.17	0
60.41

## Sheet: E1
Time (min)	Untreated					1uM					500nM					100nM
0.63	0.15	-0.28	0	0.16	0.23	0.46					0					0.06
0.96	0.53	0.14	0.62	0.47	0.46	0.56					0.37					0.62
1.3	1.28	1.12	2.53	1.65	0.61	1.23					1.3					1.73
1.63	4.81	3.64	8.56	5.5	2.05	2.04					2.23					5.01
1.97	14.29	11.14	21.93	14.54	6.01	4.63					6.12					14.61
2.3	31.4	25.46	42.88	29.92	14.77	11.44					19.52					35.18
2.63	56.2	46.01	69.93	51.18	29.9	26.26					51.47					68.89
2.97	85.03	71.27	100.14	76.91	50.34	53.74					105.66					114.1
3.3	115.03	97.59	129.95	104.74	74.57	95.36					175.35					165.57
3.64	144.06	122.96	158.06	131.27	100.09	146.82					248.18					216.42
3.97	169.77	147.04	183.57	155.51	124.29	202.15					315.76					264.4
4.3	190.63	168.99	206.02	177.75	146.72	253.72					368.72					305.04
4.64	208.24	186.56	223.06	196.74	167.53	297.49					402.83					337.91
4.97	221.79	200.32	237.09	212.64	184.85	330.68					426.35					367.49
5.31	229.45	211.38	247.07	224.72	198.03	354.2					431.91					385.73
5.64	231.31	217.76	248.56	231.02	208.48	370.71					411.55					385.13
5.97	229.07	220.19	248.36	236.7	216.17	371.42					385.25					373.47
6.31	223.03	218.26	241.25	237.13	220.43	356.28					367.43					356.18
6.64	208.09	212.13	227.41	229.45	221.35	337.01					348.63					334.7
6.98	193.19	201.72	212.02	222.25	216.54	316.97					320.5					313.99
7.31	179.67	186.93	198.52	211.37	207.65	294.39					300.78					295.52
7.64	160.64	174.27	184.17	196.06	199.98	273.91					282.56					276.54
7.98	143.68	162.65	165.16	181.64	186.12	254.36					264.03					254.16
8.31	130.77	149.47	152.01	168.43	171.67	236.61					253.91					238.06
8.65	118.84	131.53	141.25	155.48	160.56	219.85					236.31					222.81
8.98	105.51	120.08	126.77	139.87	146.77	202.22					223.63					204.15
9.31	92.48	111.52	113.78	127.57	134.85	187.3					211.77					189.81
9.65	85.34	96.66	103.04	118.3	123.64	174.01					193.53					179.18
9.98	72.45	89.48	91.1	106.45	111.68	164.21					186.05					171.26
10.32	62.92	79.81	84.6	93.85	98.05	152.38					176.78					157.86
10.65	59.96	69.23	77.49	86	90.37	140.1					152.36					143.19
10.98	49.92	63.82	66.38	80.2	84.55	131.09					149.29					135.02
11.32	42.88	59.81	59.63	70.95	74	119.97					155.63					131.96
11.65	41.57	53.35	57.01	63.22	65.44	110.73					137.02					116.92
11.99	38.95	46.46	53.28	59.94	60.44	104.33					122.17					108.77
12.32	29.77	42.74	43.38	54.58	53.51	94.41					130.91					104.91
12.65	26.26	35.12	40.24	45.65	44.89	90.8					118.02					93.31
12.99	27.4	30.41	38.82	41.27	43.18	87.04					98.87					91.16
13.32	20.19	31.13	30.02	39.54	43.69	75.81					103					84.7
13.66	19.01	28.13	27.03	34.79	36.94	70.71					110.37					72.66
13.99	20.88	21.64	28.29	30.19	29.86	67.68					89.44					67.42
14.32	13.47	-11.83	23.19	30.1	29.17	62.55					76.87					69.8
14.66	12	-13.55	21.41	27.26	24.99	54.81					89.35					68.63
14.99	14.14	13.97	21.83	21.98	22.27	52.52					85.04					54.77
15.33	9.76	14.96	16.47	22.21	23.48	52.32					69.1					46.7
15.66	6.08	15.79	13.2	20.76	20.24	43.3					56.88					54.19
15.99	9.64	12.08	11.94	15.83	15.19	43.49					69.75					53.82
16.33	11.37	6.88	13.24	12.62	16.12	40.72					74.92					42.25
16.66	4.86	8.95	11.01	17.92	17.2	31.15					57.93					36.67
17	3.32	13.52	10.01	14.03	11.83	35.37					50.61					38.18
17.33	5.43	6.37	10.97	7.47	9.96	32.22					49.74					38.32
17.66	6.94	2.98	6.11	10.42	11.64	26.11					-223.37					29.3
18	2.08	8.59	2.73	9.55	9.28	26.68					-249.08					27.2
18.33	1.17	8.2	6.3	11.37	8.17	24.15					18.65					30.73
18.67	5.48	1.6	9.56	7.97	8.96	22.91					39.12					22.23
19	0.69	1.24	3.75	5.15	9.13	19.45					31.6					21.28
19.33	2.23	7.98	2.52	6.34	3.98	19.45					34.31					25.89
19.67	2.88	2.5	6.15	4.83	2.34	19.94					30.34					22.61
20	0.43	-0.83	0.9	5.65	7.84	14.65					19.69					11.66
20.34	-1.16	4.91	-0.26	5.84	6.72	11.99					18.93					14.76
20.67	0.38	1.53	3.47	2.42	1.76	13.4					33.19					18.55
21	4.05	-0.81	3.67	2.43	3.08	11.72					26.1					8.56
21.34	-0.43	1.02	-0.78	2.44	8.1	9.78					11.74					12.84
21.67	-2.28	-0.13	0.48	3.91	3	9.36					20.24					14.6
22.01	1.53	0.81	2.63	4.21	3.82	8.22					25.41					6.66
22.34	1.46	1.87	-2.86	0.42	5.42	7.29					17.14					6.94
22.67	-2.85	-0.28	0.02	-1.21	-0.49	7					8.82					11.27
23.01	-1.42	1	3.85	0.95	-2.6	6.82					11.96					7.41
23.34	2.82	-0.26	-0.17	3.36	4.07	6.13					13.11					-1.76
23.68	-1.85	0.31	-2.29	0.99	8.48	3.88					13.76					7.2
24.01	-4.61	-1.24	0.18	3.13	-0.7	5.07					5.71					15.71
24.34	2.71	-3.03	2.24	-1.28	-1.74	6.47					5.32					2.79
24.68	0.66	2.48	-1.38	0.39	2.03	0.82					-0.28					-6.52
25.01	-3.54	-0.18	0.17	4.71	2.09	-0.56					6.05					3.93
25.34	-0.37	-1.51	-0.21	-2.77	1	4.66					13.35					10.63
25.68	0.93	-1.89	-9.06	1.15	0.45	4.39					6.75					-2.51
26.01	-1.01	0.54	-1.06	1.2	2.53	-0.77					3.16					-4.5
26.35	-0.53	0.25	5.44	-3.32	0.96	0.27					7.5					7.94
26.68	0.79	-0.73	-1.19	-0.22	-0.38	1.38					9.67					8.7
27.01	-5.57	3.41	-6.1	1.06	0.7	0.94					-7.17					-3.32
27.35	-2.57	-1.88	-3.07	-1.75	0.34	-1.07					-0.72					-2.22
27.68	2.96	-6.61	3.69	-3.08	-0.34	4.31					8.4					3.81
28.02	-1.55	-0.22	0.07	3.02	3.24	2.89					-0.07					-7.63
28.35	-4.28	2.38	-5.98	2.45	1.52	-3.74					-6.44					-5.38
28.68	-3.44	-5.07	-0.04	-4.02	-2.09	-0.4					8.75					5.74
29.02	0.27	-2.25	0.5	-0.43	0.43	1.62					16.4					-1.22
29.35	-0.76	3.4	-4.24	-1.01	1.71	-1.26					-0.31					-5.06
29.69	-2.31	-4.77	0.39	-1.92	-1.74	-2.27					-0.77					0.59
30.02	2.79	-6.06	0.8	3.37	-1.01	2.54					-1.27					3.85
30.35	-0.37	2.97	0.21	-2.52	1.67	-1.29					-9.43					-8.13
30.69	-4.37	4.55	-3.38	-2.4	1	-1.65					0.54					-5.89
31.02	-2.18	-1.79	-5.86	-1.81	-2.22	-2.98					6.68					3.74
31.36	-4.01	-4.14	-1.33	0.37	-0.8	4.92					-4.88					-7.46
31.69	-1.05	-1.06	-1.62	1.46	3.15	0.54					-4.81					-5.03
32.02	4.35	-1.22	-2.97	-2.75	-0.43	-10.63					-3.1					-0.99
32.36	-0.32	-0.4	-0.7	0.58	-0.72	-0.68					-0.78					0.87
32.69	-8.12	-1.64	-3.78	-1.06	3.08	-0.76					-4.67					-4.26
33.03	-4	-3.88	-3.37	-4.19	-1.85	-0.51					-9.09					-6.66
33.36	2.26	-6.7	0.89	-0.06	-4.04	-3.67					-2.85					0.05
33.69	0.14	1.28	-3.91	0.11	1.08	-1.13					8.56					1.45
34.03	-3.08	4.64	-4.4	-4.24	2.67	-1.74					2.36					-5.55
34.36	0.73	-4.94	3.02	-0.78	4.44	-2.62					-20.31					-5.31
34.7	-1.03	-0.43	4.19	-1.48	-0.49	21.83					3.73					1.08
35.03	-3.37	0.43	-6.69	-3.71	-2.04	-5.88					6.58					-9.4
35.36	-1.05	-5.84	-3.17	-1.41	-1.37	-23.66					-9.94					-8.94
35.7	-0.78	0.62	-0.49	3.21	-2.91	3.41					-4.72					11.04
36.03	0.13	4.31	-5.5	0.79	0.35	-2.06					-8.7					2.83
36.37	-1.11	-3.51	0.13	-3.49	2.12	-4.25					-6.34					-18.32
36.7	-0.82	-4.71	2.26	-0.74	0.31	-2.91					-0.48					-2.83
37.03	-2.25	-0.85	-3.94	0.25	-3.18	-4.16					-1.59					3.26
37.37	-2.21	-0.99	-2.58	-3.75	-1.28	-1.16					-13.78					-12.46
37.7	0.88	-2.93	0.05	-4.15	1.39	3.99					-15.48					0.34
38.04	-2.87	2.11	-5.29	-0.56	-0.88	-1.1					4.48					8.09
38.37	-6.91	2.66	0.99	0.55	1.1	-5.7					-0.19					-18.1
38.7	0.6	-5.47	2.55	-3.29	1.74	-4.17					-8.92					-15.67
39.04	2.72	-3.49	-5.52	0.29	-2.43	4.87					4.72					7.09
39.37	-3.94	2.96	-6.74	1.85	-1.37	0.26					6.58					0.5
39.71	-2.11	-2.11	1.36	-5.17	1.24	-9.04					-18.33					-9.39
40.04	2.59	-2.45	5.23	-0.85	-0.11	-3.07					-15.88					-5.28
40.37	-4.12	0.64	-5.18	1.54	0.09	0.56					11.61					-0.71
40.71	-5.31	-0.41	-5.84	-3.68	5.13	-2.21					-0.3					-0.69
41.04	3.72	-0.09	1.72	-6.32	-0.45	-5.45					-16.43					-13.97
41.38	-0.55	-1.86	0.76	1.82	-6.07	1.2					-3.74					-3.62
41.71	-3.97	-3.97	-4.39	2.73	-2.07	2.12					5.96					9.97
42.04	-0.46	-2.56	-1.69	-5.7	1.7	0.65					-12.13					-5.96
42.38	0.74	3.13	2.46	-0.67	2.3	-3.55					-10.85					-10.69
42.71	-3.89	1.13	-4.49	0.42	0.72	-3.72					-2.32					0.72
43.05	-5.4	-4.11	-4.33	-4.32	0.06	-2.16					-4.68					-10.48
43.38	-0.1	0.58	2.84	-1.1	-4.16	-4.3					-7.09					-12.82
43.71	0.71	0.71	0.4	-4.06	-1.57	-0.26					0.35					7.59
44.05	-1.9	-1.05	-3.9	-3.28	3.4	0.71					2.84					6.33
44.38	0	0.35	-2.22	3.52	0.3	-1.48					-18.04					-8.95
44.72	1.46	-7.29	-0.49	0.01	0.11	-5.05					-18.61					-2.21
45.05	-4.31	-26.98	-3.35	-2.33	2.97	-5.56					9.92					0.4
45.38	-0.11	-30	-0.03	-2.52	-0.39	2.33					3.11					-12.3
45.72	4.15	-6.02	3.7	-1.75	-4.99	3.54					-18.57					-2.06
46.05	-4.01	4.32	-3.69	0.14	-0.32	-0.2					-2.93					0.93
46.39	-2.69	-4.69	-4.94	-3.35	3.25	0.15					2.74					-4.55
46.72	1.45	-3.13	2.06	-0.12	-2.37	-0.79					-0.3					-6.49
47.05	-3.01	2.82	2.5	1.05	-4.69	1.75					-15.36					-4.01
47.39	-4.04	-3.44	-3.56	-5.48	3.62	-1.42					-7.72					0.22
47.72	-1.83	0.36	2.65	-1.35	7.59	-6.42					8.09					-0.39
48.06	0.03	2.51	1.32	0.84	-3.48	-3.79					-12.11					-9.52
48.39	-3.9	-5.01	-6.85	-3.97	-3.68	-2.2					-8.23					-5.54
48.72	-0.55	-1.76	0.39	-3.27	4.61	3.1					4.55					6.68
49.06	3.89	2.57	3.79	-0.38	-0.42	-1.67					-13.28					-7.27
49.39	-2.51	1.41	-3.86	1.63	-3.6	-3.49					-11.3					-7.29
49.73	-0.96	-3.12	-3.42	-1.05	-1.25	4.54					2.84					2.25
50.06	-1.32	-1.21	4.15	-3.47	-0.17	0.39					3.59					1.71
50.39	-3.8	4.5	-3.3	2.27	0.83	-4.61					-14.45					-11.43
50.73	1.16	-3.97	-2.84	-1.85	0.43	4.54					-18.92					-4.66
51.06	2.28	-4.11	2.66	-4.95	0.3	5.2					6.4					8.23
51.4	-0.66	6.7	-2.14	-1.11	-1.84	-2.39					-2.66					-13.27
51.73	-2.87	2.29	-1.41	-0.67	-1.27	-0.36					-18.22					-3.5
52.06	0.3	-9.4	1.95	0.35	-0.05	0.17					-3.81					10.76
52.4	1.65	-0.53	-0.51	-1.93	0.43	5.5					8.68					-8.85
52.73	-4.09	10.13	-6.24	-2.12	4.05	2.91					-10.3					-12.5
53.07	-1.94	-3.72	-1.6	-3.83	2.27	-8.54					-8.24					4.91
53.4	2.94	-4.2	3.55	-0.68	-0.73	-4.23					2.33					7.51
53.73	-3.62	2.46	-2.07	1.76	-0.71	2.41					-8.84					-4.79
54.07	-2.76	-3.11	-1.7	-4.75	-1.35	0.7					-2.14					-1.58
54.4	-0.09	-2.94	1.98	-2.27	-0.21	0.46					-2.77					-1.24
54.74	-2.71	2.56	-2.59	1.84	-2.39	-0.34					6.03					-8.51
55.07	2.61	3.07	-0.83	-0.1	0.7	1.38					-6.02					-8.72
55.4	1.6	-2.61	1.26	-1.38	2.16	1.74					-8.6					0.06
55.74	-5.62	-1.23	1.01	-1.17	-4.36	4.57					-3.22					3.2
56.07	-4.32	1.28	-5.3	-2.98	1.55	2.45					-10.55					-11.19
56.41	5.56	-3.33	-1.32	-5.28	8.69	-2.58					-9.86					-1.78
56.74	3.31	1.07	9.14	0.64	0.23	0.44					-8.43					10.44
57.07	-6.35	5.24	-4.3	2.43	-4.41	1.06					2.47					-7.9
57.41	-1.1	-3.15	-4.31	-1.45	-0.49	0.36					-12.46					-16.66
57.74	3.56	-2.3	4.17	-4.69	-2.22	3.29					-11.72					6.96
58.08	-0.06	1.9	-3.15	1.13	-0.56	1.71					10.24					13.5
58.41	0.19	3.52	-0.91	0.81	5.47	-2.38					-6.2					-14.37
58.74	-0.21	-6.31	2.13	-8.13	1.28	5.47					-8.16					-7.4
59.08	-3.46	0.14	2.07	0.48	-4.85	4.68					6.35					11.08
59.41	-7.03	6.19	-0.54	3.07	0.16	-2.62					-21.26					-8.51
59.75	1.37	-6.27	-1.9	-6.01	4.26	-0.91					-28.81					-6.14
60.08				0	-2.17	0
60.41

## Sheet: AD2
Time (mins)	Untreated							2.5 uM							1uM
0.67	0.15	-0.28	0	0.16	0.23	0.07	0.08							0.34							0
1	0.53	0.14	0.62	0.47	0.46	0.7	0.25							0.51							0.08
1.33	1.28	1.12	2.53	1.65	0.61	1.9	0.76							0.84							0.68
1.67	4.81	3.64	8.56	5.5	2.05	5.77	2.28							2.2							1.61
2	14.29	11.14	21.93	14.54	6.01	14.15	6							5.75							3.89
2.33	31.4	25.46	42.88	29.92	14.77	28.41	13.62							13.87							9.3
2.67	56.2	46.01	69.93	51.18	29.9	49.34	25.49							26.93							19.29
3	85.03	71.27	100.14	76.91	50.34	75.27	41.58							44.56							35.17
3.33	115.03	97.59	129.95	104.74	74.57	103.73	61.57							66.36							56.19
3.67	144.06	122.96	158.06	131.27	100.09	131.57	83.79							90.71							80.45
4	169.77	147.04	183.57	155.51	124.29	157.81	105.44							114.05							105.14
4.33	190.63	168.99	206.02	177.75	146.72	181.81	126.14							136.79							129.02
4.67	208.24	186.56	223.06	196.74	167.53	202.24	144.68							157.37							151.06
5	221.79	200.32	237.09	212.64	184.85	217.62	160.82							174.79							170.78
5.33	229.45	211.38	247.07	224.72	198.03	228.96	174.95							189.64							188.33
5.67	231.31	217.76	248.56	231.02	208.48	235.66	185.92							201.01							200.87
6	229.07	220.19	248.36	236.7	216.17	238.15	193.73							208.9							209.43
6.33	223.03	218.26	241.25	237.13	220.43	234.63	198.99							214.79							216.3
6.67	208.09	212.13	227.41	229.45	221.35	225.18	201.29							216.08							219.77
7	193.19	201.72	212.02	222.25	216.54	214.31	200.07							210.59							218.64
7.33	179.67	186.93	198.52	211.37	207.65	198.84	197.06							205.25							213.52
7.67	160.64	174.27	184.17	196.06	199.98	181.94	188.95							197.86							203.08
8	143.68	162.65	165.16	181.64	186.12	168.4	176.96							186.03							194.02
8.33	130.77	149.47	152.01	168.43	171.67	156.53	165.92							172.3							181.77
8.67	118.84	131.53	141.25	155.48	160.56	139.11	153.56							161.86							169.16
9	105.51	120.08	126.77	139.87	146.77	124.52	141.83							149.92							157.9
9.33	92.48	111.52	113.78	127.57	134.85	114.97	130.47							135.51							143.22
9.67	85.34	96.66	103.04	118.3	123.64	101.51	115.01							122.25							129.82
10	72.45	89.48	91.1	106.45	111.68	89.53	104.6							113.09							116.77
10.33	62.92	79.81	84.6	93.85	98.05	83.79	97.42							103.84							110.63
10.67	59.96	69.23	77.49	86	90.37	75.42	84.77							90.31							98.54
11	49.92	63.82	66.38	80.2	84.55	64.47	75.96							82.28							85.58
11.33	42.88	59.81	59.63	70.95	74	57.22	70.24							75.77							79.37
11.67	41.57	53.35	57.01	63.22	65.44	54.48	61.5							66.34							71.82
12	38.95	46.46	53.28	59.94	60.44	49.5	53.93							58.8							64.88
12.33	29.77	42.74	43.38	54.58	53.51	40.15	49.51							55.45							56.59
12.67	26.26	35.12	40.24	45.65	44.89	37.88	44							51.02							51
13	27.4	30.41	38.82	41.27	43.18	35.24	37.56							41.61							46.39
13.33	20.19	31.13	30.02	39.54	43.69	27.96	33.64							39.13							42.26
13.67	19.01	28.13	27.03	34.79	36.94	26.69	31.65							37.36							38.44
14	20.88	21.64	28.29	30.19	29.86	25.52	28.15							28.99							32.85
14.33	13.47	-11.83	23.19	30.1	29.17	20.12	22.83							27.51							29.7
14.67	12	-13.55	21.41	27.26	24.99	18.15	22.64							28.64							28.64
15	14.14	13.97	21.83	21.98	22.27	19.63	21.19							25.4							24.88
15.33	9.76	14.96	16.47	22.21	23.48	16.53	14.38							19.69							20.96
15.67	6.08	15.79	13.2	20.76	20.24	10.27	14.82							17.69							21.14
16	9.64	12.08	11.94	15.83	15.19	12.62	16.26							17.01							17.81
16.33	11.37	6.88	13.24	12.62	16.12	13.17	10.64							14.61							14.45
16.67	4.86	8.95	11.01	17.92	17.2	8.51	10.82							11.6							12.29
17	3.32	13.52	10.01	14.03	11.83	6.53	10.95							13.14							13.25
17.33	5.43	6.37	10.97	7.47	9.96	7.5	5.26							9.48							13.49
17.67	6.94	2.98	6.11	10.42	11.64	7.98	6.87							7.33							8.68
18	2.08	8.59	2.73	9.55	9.28	5.86	10.97							10.1							8.65
18.33	1.17	8.2	6.3	11.37	8.17	4.91	8.91							9.34							10
18.67	5.48	1.6	9.56	7.97	8.96	4.63	1.54							5.53							7.46
19	0.69	1.24	3.75	5.15	9.13	3.68	4.62							6.41							6.26
19.33	2.23	7.98	2.52	6.34	3.98	2.84	8.73							7.08							6.25
19.67	2.88	2.5	6.15	4.83	2.34	5.18	3.06							2.16							4.73
20	0.43	-0.83	0.9	5.65	7.84	3.94	-0.5							2.37							3.94
20.33	-1.16	4.91	-0.26	5.84	6.72	-1.09	1.53							5.4							2.31
20.67	0.38	1.53	3.47	2.42	1.76	-1.23	5.96							5.6							5.64
21	4.05	-0.81	3.67	2.43	3.08	2.52	1.02							0.8							4.19
21.33	-0.43	1.02	-0.78	2.44	8.1	3.69	1.84							2.32							2.16
21.67	-2.28	-0.13	0.48	3.91	3	0.06	6.73							2.68							3.73
22	1.53	0.81	2.63	4.21	3.82	1.99	0.16							0.06							0.72
22.33	1.46	1.87	-2.86	0.42	5.42	1.91	-0.51							1.65							0.04
22.67	-2.85	-0.28	0.02	-1.21	-0.49	-0.26	4.4							1.1							1.35
23	-1.42	1	3.85	0.95	-2.6	0.93	-0.9							0.12							2.4
23.33	2.82	-0.26	-0.17	3.36	4.07	0.8	0.51							2.34							0.53
23.67	-1.85	0.31	-2.29	0.99	8.48	1.36	3.57							3.88							0.63
24	-4.61	-1.24	0.18	3.13	-0.7	-1.06	0.57							1.01							1.75
24.33	2.71	-3.03	2.24	-1.28	-1.74	-1.04	-2.02							-2.62							0.01
24.67	0.66	2.48	-1.38	0.39	2.03	0.2	0.64							2.33							-0.12
25	-3.54	-0.18	0.17	4.71	2.09	0.14	1.16							0.75							1.98
25.33	-0.37	-1.51	-0.21	-2.77	1	-2.5	-2.93							-3.33							1.53
25.67	0.93	-1.89	-9.06	1.15	0.45	-1.4	1.15							-0.25							-2.19
26	-1.01	0.54	-1.06	1.2	2.53	2.2	0.31							0.86							-3.04
26.33	-0.53	0.25	5.44	-3.32	0.96	0.08	3.24							0.96							-0.63
26.67	0.79	-0.73	-1.19	-0.22	-0.38	-2.8	-1.19							-2.72							1.55
27	-5.57	3.41	-6.1	1.06	0.7	1.07	-2.39							-1.08							-1.06
27.33	-2.57	-1.88	-3.07	-1.75	0.34	0.42	4.02							2.07							-0.92
27.67	2.96	-6.61	3.69	-3.08	-0.34	-3.94	-2.65							-0.94							0.08
28	-1.55	-0.22	0.07	3.02	3.24	-0.56	-0.64							-0.07							-1.09
28.33	-4.28	2.38	-5.98	2.45	1.52	1.49	0.92							0.98							1.52
28.67	-3.44	-5.07	-0.04	-4.02	-2.09	-1.87	-0.6							-0.63							1.46
29	0.27	-2.25	0.5	-0.43	0.43	-4.4	-0.04							-3.17							-4.48
29.33	-0.76	3.4	-4.24	-1.01	1.71	0.21	-1.38							-1.47							-1.39
29.67	-2.31	-4.77	0.39	-1.92	-1.74	0.26	-0.94							0.63							1.45
30	2.79	-6.06	0.8	3.37	-1.01	-2.12	-1.1							-2.86							-2.55
30.33	-0.37	2.97	0.21	-2.52	1.67	-2.07	-3.73							-1.81							1.65
30.67	-4.37	4.55	-3.38	-2.4	1	0.71	-1.55							0.12							-0.83
31	-2.18	-1.79	-5.86	-1.81	-2.22	-1.28	3.68							0.06							-3.22
31.33	-4.01	-4.14	-1.33	0.37	-0.8	-4.4	-2.14							-2.91							-0.77
31.67	-1.05	-1.06	-1.62	1.46	3.15	2.06	-1.63							-1.22							1.67
32	4.35	-1.22	-2.97	-2.75	-0.43	2.18	3.1							1.73							-1.01
32.33	-0.32	-0.4	-0.7	0.58	-0.72	-6.14	-2.76							-5.09							-6.36
32.67	-8.12	-1.64	-3.78	-1.06	3.08	-2.7	-2.7							-1.45							-1.81
33	-4	-3.88	-3.37	-4.19	-1.85	2.22	2.19							4.46							1.88
33.33	2.26	-6.7	0.89	-0.06	-4.04	-1.26	-1.72							-2.62							-3.74
33.67	0.14	1.28	-3.91	0.11	1.08	-3.21	-4.28							-6.17							-2.18
34	-3.08	4.64	-4.4	-4.24	2.67	-1.24	-0.02							0.4							0.86
34.33	0.73	-4.94	3.02	-0.78	4.44	0.36	2.48							1							0.36
34.67	-1.03	-0.43	4.19	-1.48	-0.49	-3.68	-0.56							-2.83							-0.83
35	-3.37	0.43	-6.69	-3.71	-2.04	-3.38	-2.16							-6.15							-2.94
35.33	-1.05	-5.84	-3.17	-1.41	-1.37	0.62	-0.67							-2.46							-1.74
35.67	-0.78	0.62	-0.49	3.21	-2.91	1.25	1.29							4.51							-1.89
36	0.13	4.31	-5.5	0.79	0.35	-0.91	-5.14							-2.17							-0.08
36.33	-1.11	-3.51	0.13	-3.49	2.12	-1.44	-1.46							-0.88							-2.39
36.67	-0.82	-4.71	2.26	-0.74	0.31	-0.01	5.75							0.55							-0.67
37	-2.25	-0.85	-3.94	0.25	-3.18	-3.4	-4.05							-6.03							-1.44
37.33	-2.21	-0.99	-2.58	-3.75	-1.28	-3.06	-3.72							-0.29							-5.04
37.67	0.88	-2.93	0.05	-4.15	1.39	2.09	-0.32							2.31							1.87
38	-2.87	2.11	-5.29	-0.56	-0.88	-2.7	-0.3							-1.87							3.12
38.33	-6.91	2.66	0.99	0.55	1.1	-2.8	-0.56							-4.72							-5.64
38.67	0.6	-5.47	2.55	-3.29	1.74	1.66	-0.41							-3.04							-1.88
39	2.72	-3.49	-5.52	0.29	-2.43	-1.28	0.97							1.19							5.23
39.33	-3.94	2.96	-6.74	1.85	-1.37	-5.44	-3.75							-0.84							-4.97
39.67	-2.11	-2.11	1.36	-5.17	1.24	-2.53	-3.41							-2.49							-4.67
40	2.59	-2.45	5.23	-0.85	-0.11	3.18	1.5							-1.05							0.62
40.33	-4.12	0.64	-5.18	1.54	0.09	1.63	1.54							2.15							-1.45
40.67	-5.31	-0.41	-5.84	-3.68	5.13	-1.51	-2.17							-3.38							-1.15
41	3.72	-0.09	1.72	-6.32	-0.45	-3.02	-2.3							-4.54							-1.53
41.33	-0.55	-1.86	0.76	1.82	-6.07	-0.37	-0.29							-1.69							0.82
41.67	-3.97	-3.97	-4.39	2.73	-2.07	-2.51	-3.46							-2.03							1.02
42	-0.46	-2.56	-1.69	-5.7	1.7	-3.33	-1.93							1.97							-3.19
42.33	0.74	3.13	2.46	-0.67	2.3	2.37	0.08							-0.86							-4.32
42.67	-3.89	1.13	-4.49	0.42	0.72	0.67	-2.02							-3.43							-2.35
43	-5.4	-4.11	-4.33	-4.32	0.06	-5.17	1.78							-0.21							-0.48
43.33	-0.1	0.58	2.84	-1.1	-4.16	-2.92	0							1.81							-0.55
43.67	0.71	0.71	0.4	-4.06	-1.57	1.18	-0.88							-2.28							1.63
44	-1.9	-1.05	-3.9	-3.28	3.4	-3.14	-2.25							-4.27							-0.87
44.33	0	0.35	-2.22	3.52	0.3	0.78	-1.57							0.87							-4.34
44.67	1.46	-7.29	-0.49	0.01	0.11	3.58	3.64							-0.34							-0.29
45	-4.31	-26.98	-3.35	-2.33	2.97	-4.98	-3.1							-5.65							-1.73
45.33	-0.11	-30	-0.03	-2.52	-0.39	-3.66	-4.58							-2.04							-5.46
45.67	4.15	-6.02	3.7	-1.75	-4.99	3.51	2.36							1.79							-1.01
46	-4.01	4.32	-3.69	0.14	-0.32	0.48	0.99							-1.15							5.27
46.33	-2.69	-4.69	-4.94	-3.35	3.25	-5.79	-4.66							-4.09							0.87
46.67	1.45	-3.13	2.06	-0.12	-2.37	-2.67	-1.1							1.11							-5.85
47	-3.01	2.82	2.5	1.05	-4.69	-0.99	0.77							0.47							-0.51
47.33	-4.04	-3.44	-3.56	-5.48	3.62	-1.69	-3.37							-5.28							0.84
47.67	-1.83	0.36	2.65	-1.35	7.59	2.45	-2.45							-0.13							-3.91
48	0.03	2.51	1.32	0.84	-3.48	3.97	1.94							3.34							-2.14
48.33	-3.9	-5.01	-6.85	-3.97	-3.68	-4.6	-1.27							-5.17							3.23
48.67	-0.55	-1.76	0.39	-3.27	4.61	-6.75	-3.72							-5.09							1.22
49	3.89	2.57	3.79	-0.38	-0.42	3.81	1.14							5.45							-3.68
49.33	-2.51	1.41	-3.86	1.63	-3.6	0.88	-1.41							0.18							-2.11
49.67	-0.96	-3.12	-3.42	-1.05	-1.25	-2.96	-5							-8.24							-2.78
50	-1.32	-1.21	4.15	-3.47	-0.17	1.43	1.1							-0.25							-2.57
50.33	-3.8	4.5	-3.3	2.27	0.83	-0.07	4.77							6							0.5
50.67	1.16	-3.97	-2.84	-1.85	0.43	-6.06	-4.15							-5.33							-1.07
51	2.28	-4.11	2.66	-4.95	0.3	-2.47	-2.48							-5.02							-2.22
51.33	-0.66	6.7	-2.14	-1.11	-1.84	5.16	2.78							4.15							1.21
51.67	-2.87	2.29	-1.41	-0.67	-1.27	1.27	-2.78							-3.2							1.14
52	0.3	-9.4	1.95	0.35	-0.05	-4.07	-3.69							-2.58							-4.04
52.33	1.65	-0.53	-0.51	-1.93	0.43	-1.21	0.94							1.7							-2.63
52.67	-4.09	10.13	-6.24	-2.12	4.05	-1.54	-1.91							-1.73							5.07
53	-1.94	-3.72	-1.6	-3.83	2.27	-5.54	-3.49							-4.41							-2.47
53.33	2.94	-4.2	3.55	-0.68	-0.73	-1.45	2.18							-1.19							-5.55
53.67	-3.62	2.46	-2.07	1.76	-0.71	5.12	1.1							3.77							4.74
54	-2.76	-3.11	-1.7	-4.75	-1.35	4.27	-4.55							-3.16							-0.35
54.33	-0.09	-2.94	1.98	-2.27	-0.21	-4.46	0.24							-6							-3.11
54.67	-2.71	2.56	-2.59	1.84	-2.39	-0.35	2.97							4.84							0.57
55	2.61	3.07	-0.83	-0.1	0.7	2.13	-5.51							-0.33							-0.9
55.33	1.6	-2.61	1.26	-1.38	2.16	-4.48	-2.04							-2.66							-2.76
55.67	-5.62	-1.23	1.01	-1.17	-4.36	-0.39	4.57							3.76							-3.57
56	-4.32	1.28	-5.3	-2.98	1.55	0.66	-0.64							-3.98							2.5
56.33	5.56	-3.33	-1.32	-5.28	8.69	-1.93	-6.03							-5.97							-1.38
56.67	3.31	1.07	9.14	0.64	0.23	-3.07	-2.41							1.66							-2.52
57	-6.35	5.24	-4.3	2.43	-4.41	0.72	1.69							3.91							2.37
57.33	-1.1	-3.15	-4.31	-1.45	-0.49	1.52	-0.88							-4.71							-0.44
57.67	3.56	-2.3	4.17	-4.69	-2.22	-2.84	-2.65							-2.35							-1.34
58	-0.06	1.9	-3.15	1.13	-0.56	0.88	1.17							3.73							-0.13
58.33	0.19	3.52	-0.91	0.81	5.47	2.71	-0.45							-3.24							-0.74
58.67	-0.21	-6.31	2.13	-8.13	1.28	-0.36	-0.57							-1.81							-1.27
59	-3.46	0.14	2.07	0.48	-4.85	-2.71	0.43							3.47							2.69
59.33	-7.03	6.19	-0.54	3.07	0.16	1.54	-2.59							-8.3							-1.61
59.67	1.37	-6.27	-1.9	-6.01	4.26	0.1	-4.7							-6.08							-4.81
60				0	-2.17	0	1.08							7.89							2.36
60.33							2.05							3.81							1.72
							-4.36							-6.14							-4.54
							0.48							-1.09							0.01
																					3.53

## Sheet: AD1
Time (min)	Untreated					5 uM					10 uM
0.63	0.15	-0.28	0	0.16	0.23	-0.31					0
0.96	0.53	0.14	0.62	0.47	0.46	-0.23					0.08
1.3	1.28	1.12	2.53	1.65	0.61	0.54					0.3
1.63	4.81	3.64	8.56	5.5	2.05	1.07					0.99
1.97	14.29	11.14	21.93	14.54	6.01	2.36					2.82
2.3	31.4	25.46	42.88	29.92	14.77	6.55					8.08
2.63	56.2	46.01	69.93	51.18	29.9	15.02					20.3
2.97	85.03	71.27	100.14	76.91	50.34	28.78					40.69
3.3	115.03	97.59	129.95	104.74	74.57	49.31					70.94
3.64	144.06	122.96	158.06	131.27	100.09	75.94					108.65
3.97	169.77	147.04	183.57	155.51	124.29	105.14					148.52
4.3	190.63	168.99	206.02	177.75	146.72	134.86					188.35
4.64	208.24	186.56	223.06	196.74	167.53	163.83					224.65
4.97	221.79	200.32	237.09	212.64	184.85	190.39					256.15
5.31	229.45	211.38	247.07	224.72	198.03	213.66					281.14
5.64	231.31	217.76	248.56	231.02	208.48	234.2					299.5
5.97	229.07	220.19	248.36	236.7	216.17	248.85					309.21
6.31	223.03	218.26	241.25	237.13	220.43	261.2					310.59
6.64	208.09	212.13	227.41	229.45	221.35	271.25					308.48
6.98	193.19	201.72	212.02	222.25	216.54	271.35					296.1
7.31	179.67	186.93	198.52	211.37	207.65	266.24					277
7.64	160.64	174.27	184.17	196.06	199.98	258.59					260.89
7.98	143.68	162.65	165.16	181.64	186.12	246.38					243.6
8.31	130.77	149.47	152.01	168.43	171.67	231.14					223.46
8.65	118.84	131.53	141.25	155.48	160.56	218.16					205.71
8.98	105.51	120.08	126.77	139.87	146.77	203.59					190
9.31	92.48	111.52	113.78	127.57	134.85	183.77					171.07
9.65	85.34	96.66	103.04	118.3	123.64	169.15					155.54
9.98	72.45	89.48	91.1	106.45	111.68	158.85					141.53
10.32	62.92	79.81	84.6	93.85	98.05	146.64					128.82
10.65	59.96	69.23	77.49	86	90.37	130.5					116.7
10.98	49.92	63.82	66.38	80.2	84.55	113.42					106.49
11.32	42.88	59.81	59.63	70.95	74	109.18					98.04
11.65	41.57	53.35	57.01	63.22	65.44	102.44					89.97
11.99	38.95	46.46	53.28	59.94	60.44	85.21					80.3
12.32	29.77	42.74	43.38	54.58	53.51	78.07					68.57
12.65	26.26	35.12	40.24	45.65	44.89	75.35					69.49
12.99	27.4	30.41	38.82	41.27	43.18	69.89					63.84
13.32	20.19	31.13	30.02	39.54	43.69	58.54					49.74
13.66	19.01	28.13	27.03	34.79	36.94	57.09					47.91
13.99	20.88	21.64	28.29	30.19	29.86	55.7					47.41
14.32	13.47	-11.83	23.19	30.1	29.17	41.26					37.79
14.66	12	-13.55	21.41	27.26	24.99	36.93					32.47
14.99	14.14	13.97	21.83	21.98	22.27	40.72					33.55
15.33	9.76	14.96	16.47	22.21	23.48	35.42					33.12
15.66	6.08	15.79	13.2	20.76	20.24	29.05					25.64
15.99	9.64	12.08	11.94	15.83	15.19	30.59					22.71
16.33	11.37	6.88	13.24	12.62	16.12	26.9					25.13
16.66	4.86	8.95	11.01	17.92	17.2	18.7					18.22
17	3.32	13.52	10.01	14.03	11.83	16.04					18.02
17.33	5.43	6.37	10.97	7.47	9.96	22.37					18.19
17.66	6.94	2.98	6.11	10.42	11.64	19.79					13.48
18	2.08	8.59	2.73	9.55	9.28	13.12					11.83
18.33	1.17	8.2	6.3	11.37	8.17	17.35					13
18.67	5.48	1.6	9.56	7.97	8.96	14.13					11.83
19	0.69	1.24	3.75	5.15	9.13	6.49					11.64
19.33	2.23	7.98	2.52	6.34	3.98	6.56					7.18
19.67	2.88	2.5	6.15	4.83	2.34	10.41					7.16
20	0.43	-0.83	0.9	5.65	7.84	9.97					7.05
20.34	-1.16	4.91	-0.26	5.84	6.72	1.67					1.62
20.67	0.38	1.53	3.47	2.42	1.76	8.5					6.82
21	4.05	-0.81	3.67	2.43	3.08	13.36					6.57
21.34	-0.43	1.02	-0.78	2.44	8.1	1.75					4.76
21.67	-2.28	-0.13	0.48	3.91	3	-1.01					3.17
22.01	1.53	0.81	2.63	4.21	3.82	5.38					0.09
22.34	1.46	1.87	-2.86	0.42	5.42	8.48					5.39
22.67	-2.85	-0.28	0.02	-1.21	-0.49	4.4					3.62
23.01	-1.42	1	3.85	0.95	-2.6	2.5					0.34
23.34	2.82	-0.26	-0.17	3.36	4.07	5.79					6.8
23.68	-1.85	0.31	-2.29	0.99	8.48	-0.02					-1.16
24.01	-4.61	-1.24	0.18	3.13	-0.7	-5.05					-5.85
24.34	2.71	-3.03	2.24	-1.28	-1.74	5.45					-0.44
24.68	0.66	2.48	-1.38	0.39	2.03	6.96					2.93
25.01	-3.54	-0.18	0.17	4.71	2.09	-3.49					0.19
25.34	-0.37	-1.51	-0.21	-2.77	1	-0.98					-1.08
25.68	0.93	-1.89	-9.06	1.15	0.45	0.83					3.26
26.01	-1.01	0.54	-1.06	1.2	2.53	1.64					-2.21
26.35	-0.53	0.25	5.44	-3.32	0.96	1.52					-1.11
26.68	0.79	-0.73	-1.19	-0.22	-0.38	0.7					-0.28
27.01	-5.57	3.41	-6.1	1.06	0.7	3.42					-0.88
27.35	-2.57	-1.88	-3.07	-1.75	0.34	-4.64					-4.72
27.68	2.96	-6.61	3.69	-3.08	-0.34	-0.78					-4.57
28.02	-1.55	-0.22	0.07	3.02	3.24	2.65					5.07
28.35	-4.28	2.38	-5.98	2.45	1.52	-5.04					-0.96
28.68	-3.44	-5.07	-0.04	-4.02	-2.09	-0.98					-3.6
29.02	0.27	-2.25	0.5	-0.43	0.43	3.33					1.72
29.35	-0.76	3.4	-4.24	-1.01	1.71	0.68					0.12
29.69	-2.31	-4.77	0.39	-1.92	-1.74	-2.4					-1.79
30.02	2.79	-6.06	0.8	3.37	-1.01	-4.63					0.39
30.35	-0.37	2.97	0.21	-2.52	1.67	-1.94					-1.2
30.69	-4.37	4.55	-3.38	-2.4	1	5.04					-3.35
31.02	-2.18	-1.79	-5.86	-1.81	-2.22	1.63					-4.02
31.36	-4.01	-4.14	-1.33	0.37	-0.8	-3.62					-2.86
31.69	-1.05	-1.06	-1.62	1.46	3.15	-2.45					-0.64
32.02	4.35	-1.22	-2.97	-2.75	-0.43	-2.67					0.12
32.36	-0.32	-0.4	-0.7	0.58	-0.72	2.52					0.42
32.69	-8.12	-1.64	-3.78	-1.06	3.08	2.09					0.18
33.03	-4	-3.88	-3.37	-4.19	-1.85	-1.94					-1.77
33.36	2.26	-6.7	0.89	-0.06	-4.04	-1.44					-7.9
33.69	0.14	1.28	-3.91	0.11	1.08	-1.93					-5.08
34.03	-3.08	4.64	-4.4	-4.24	2.67	-1.76					5.52
34.36	0.73	-4.94	3.02	-0.78	4.44	-3.4					-1.46
34.7	-1.03	-0.43	4.19	-1.48	-0.49	-2.95					-5.95
35.03	-3.37	0.43	-6.69	-3.71	-2.04	6.94					3.23
35.36	-1.05	-5.84	-3.17	-1.41	-1.37	0.05					0.22
35.7	-0.78	0.62	-0.49	3.21	-2.91	-9.08					-7.62
36.03	0.13	4.31	-5.5	0.79	0.35	-1.95					-8.54
36.37	-1.11	-3.51	0.13	-3.49	2.12	-0.6					-1.49
36.7	-0.82	-4.71	2.26	-0.74	0.31	-0.13					-1.61
37.03	-2.25	-0.85	-3.94	0.25	-3.18	0.23					-4.69
37.37	-2.21	-0.99	-2.58	-3.75	-1.28	0.2					2.06
37.7	0.88	-2.93	0.05	-4.15	1.39	-2.69					2.76
38.04	-2.87	2.11	-5.29	-0.56	-0.88	-5.36					-3.24
38.37	-6.91	2.66	0.99	0.55	1.1	-0.39					-2.59
38.7	0.6	-5.47	2.55	-3.29	1.74	3.31					0.28
39.04	2.72	-3.49	-5.52	0.29	-2.43	-3.01					-1.65
39.37	-3.94	2.96	-6.74	1.85	-1.37	-3.24					-1.55
39.71	-2.11	-2.11	1.36	-5.17	1.24	0.79					-1.45
40.04	2.59	-2.45	5.23	-0.85	-0.11	-1.62					-5.22
40.37	-4.12	0.64	-5.18	1.54	0.09	-2.82					-2.93
40.71	-5.31	-0.41	-5.84	-3.68	5.13	1.13					1.47
41.04	3.72	-0.09	1.72	-6.32	-0.45	2.07					-0.49
41.38	-0.55	-1.86	0.76	1.82	-6.07	-4.42					-6.09
41.71	-3.97	-3.97	-4.39	2.73	-2.07	-1.48					-5.2
42.04	-0.46	-2.56	-1.69	-5.7	1.7	2.93					3.03
42.38	0.74	3.13	2.46	-0.67	2.3	-3.5					-1.66
42.71	-3.89	1.13	-4.49	0.42	0.72	-5.04					-2.7
43.05	-5.4	-4.11	-4.33	-4.32	0.06	1.24					0.35
43.38	-0.1	0.58	2.84	-1.1	-4.16	3					-1.55
43.71	0.71	0.71	0.4	-4.06	-1.57	-5.3					-1.65
44.05	-1.9	-1.05	-3.9	-3.28	3.4	-2.17					-4.97
44.38	0	0.35	-2.22	3.52	0.3	0.69					-2.34
44.72	1.46	-7.29	-0.49	0.01	0.11	-5.96					-4.46
45.05	-4.31	-26.98	-3.35	-2.33	2.97	-3.54					-2.21
45.38	-0.11	-30	-0.03	-2.52	-0.39	7.86					-0.2
45.72	4.15	-6.02	3.7	-1.75	-4.99	5.58					0.96
46.05	-4.01	4.32	-3.69	0.14	-0.32	-10.42					-1.76
46.39	-2.69	-4.69	-4.94	-3.35	3.25	-4.44					-3.08
46.72	1.45	-3.13	2.06	-0.12	-2.37	7.62					4.51
47.05	-3.01	2.82	2.5	1.05	-4.69	-2.35					-4.08
47.39	-4.04	-3.44	-3.56	-5.48	3.62	-9.43					-8.1
47.72	-1.83	0.36	2.65	-1.35	7.59	6.41					1.94
48.06	0.03	2.51	1.32	0.84	-3.48	5.49					8.16
48.39	-3.9	-5.01	-6.85	-3.97	-3.68	-8.83					-1.82
48.72	-0.55	-1.76	0.39	-3.27	4.61	1.21					-8.42
49.06	3.89	2.57	3.79	-0.38	-0.42	3.54					-1.51
49.39	-2.51	1.41	-3.86	1.63	-3.6	-5.76					-3.36
49.73	-0.96	-3.12	-3.42	-1.05	-1.25	0.16					-8.24
50.06	-1.32	-1.21	4.15	-3.47	-0.17	4.69					4.26
50.39	-3.8	4.5	-3.3	2.27	0.83	0.72					5.19
50.73	1.16	-3.97	-2.84	-1.85	0.43	-9.4					-0.34
51.06	2.28	-4.11	2.66	-4.95	0.3	-2.87					-1.53
51.4	-0.66	6.7	-2.14	-1.11	-1.84	2.72					-0.4
51.73	-2.87	2.29	-1.41	-0.67	-1.27	-4.39					-2.72
52.06	0.3	-9.4	1.95	0.35	-0.05	-4.73					-4.08
52.4	1.65	-0.53	-0.51	-1.93	0.43	5.47					4.47
52.73	-4.09	10.13	-6.24	-2.12	4.05	7.28					2.49
53.07	-1.94	-3.72	-1.6	-3.83	2.27	-4.88					-1.23
53.4	2.94	-4.2	3.55	-0.68	-0.73	-2.22					-7.77
53.73	-3.62	2.46	-2.07	1.76	-0.71	7.08					-2.88
54.07	-2.76	-3.11	-1.7	-4.75	-1.35	1.09					5.45
54.4	-0.09	-2.94	1.98	-2.27	-0.21	-7.16					0.04
54.74	-2.71	2.56	-2.59	1.84	-2.39	-3.96					0.22
55.07	2.61	3.07	-0.83	-0.1	0.7	5.8					4.12
55.4	1.6	-2.61	1.26	-1.38	2.16	4.81					-1.14
55.74	-5.62	-1.23	1.01	-1.17	-4.36	-9.51					-6.11
56.07	-4.32	1.28	-5.3	-2.98	1.55	-4.19					-3.2
56.41	5.56	-3.33	-1.32	-5.28	8.69	6.86					-0.56
56.74	3.31	1.07	9.14	0.64	0.23	2.82					-0.7
57.07	-6.35	5.24	-4.3	2.43	-4.41	-8.24					-1.74
57.41	-1.1	-3.15	-4.31	-1.45	-0.49	-2.68					-2.79
57.74	3.56	-2.3	4.17	-4.69	-2.22	4.1					-0.28
58.08	-0.06	1.9	-3.15	1.13	-0.56	5.22					3.06
58.41	0.19	3.52	-0.91	0.81	5.47	-1.35					-4.45
58.74	-0.21	-6.31	2.13	-8.13	1.28	-3.04					-0.45
59.08	-3.46	0.14	2.07	0.48	-4.85	6.65					7.98
59.41	-7.03	6.19	-0.54	3.07	0.16	-3.86					2.98
59.75	1.37	-6.27	-1.9	-6.01	4.26	-8.2					-6.93
60.08				0	-2.17						-12.63
60.41

## Sheet: A1-E1
Time (min)	Untreated						5 uM						2.5 uM						1 uM						0.5 uM
0.63	0.15	-0.28	0	0.16	0.23	0.07	0						0						0.11						0.11
0.96	0.53	0.14	0.62	0.47	0.46	0.7	0						0						0.11						0.21
1.3	1.28	1.12	2.53	1.65	0.61	1.9	0						0						0.32						0.11
1.63	4.81	3.64	8.56	5.5	2.05	5.77	0						0						0.11						0.42
1.97	14.29	11.14	21.93	14.54	6.01	14.15	0						0						0.32						0.21
2.3	31.4	25.46	42.88	29.92	14.77	28.41	0						0						0.32						-0.11
2.63	56.2	46.01	69.93	51.18	29.9	49.34	0						0						0						0.21
2.97	85.03	71.27	100.14	76.91	50.34	75.27	0						0						0						0.32
3.3	115.03	97.59	129.95	104.74	74.57	103.73	0						0						0						0.21
3.64	144.06	122.96	158.06	131.27	100.09	131.57	0						0						0.21						0.21
3.97	169.77	147.04	183.57	155.51	124.29	157.81	0						0						0.32						0.32
4.3	190.63	168.99	206.02	177.75	146.72	181.81	0						0						0.21						0.53
4.64	208.24	186.56	223.06	196.74	167.53	202.24	0						0						0.21						0.53
4.97	221.79	200.32	237.09	212.64	184.85	217.62	0						0						0						0.21
5.31	229.45	211.38	247.07	224.72	198.03	228.96	0						0						0.07						0.11
5.64	231.31	217.76	248.56	231.02	208.48	235.66	0						0						0.42						0.11
5.97	229.07	220.19	248.36	236.7	216.17	238.15	0						0						0						0.21
6.31	223.03	218.26	241.25	237.13	220.43	234.63	0						0						0.07						0.53
6.64	208.09	212.13	227.41	229.45	221.35	225.18	0						0						0.35						0.53
6.98	193.19	201.72	212.02	222.25	216.54	214.31	0						0						0.21						0.32
7.31	179.67	186.93	198.52	211.37	207.65	198.84	0						0						0.14						0.11
7.64	160.64	174.27	184.17	196.06	199.98	181.94	0						0						0.14						0.11
7.98	143.68	162.65	165.16	181.64	186.12	168.4	0						0						0.35						0.21
8.31	130.77	149.47	152.01	168.43	171.67	156.53	0						0						0.21						0.21
8.65	118.84	131.53	141.25	155.48	160.56	139.11	0						0						0.07						0.56
8.98	105.51	120.08	126.77	139.87	146.77	124.52	0						0						0.28						0.7
9.31	92.48	111.52	113.78	127.57	134.85	114.97	0						0						0.21						-0.07
9.65	85.34	96.66	103.04	118.3	123.64	101.51	0						0						0.07						0.28
9.98	72.45	89.48	91.1	106.45	111.68	89.53	0						0						0.28						0.49
10.32	62.92	79.81	84.6	93.85	98.05	83.79	0						0						0.35						0.14
10.65	59.96	69.23	77.49	86	90.37	75.42	0						0						0.21						0.14
10.98	49.92	63.82	66.38	80.2	84.55	64.47	0						0						0.14						0.28
11.32	42.88	59.81	59.63	70.95	74	57.22	0						0						0.21						0.77
11.65	41.57	53.35	57.01	63.22	65.44	54.48	0						0						0.28						0.84
11.99	38.95	46.46	53.28	59.94	60.44	49.5	0						0						0.35						0.42
12.32	29.77	42.74	43.38	54.58	53.51	40.15	0						0						0.14						0
12.65	26.26	35.12	40.24	45.65	44.89	37.88	0						0						0.07						0.42
12.99	27.4	30.41	38.82	41.27	43.18	35.24	0						0						0.35						0.42
13.32	20.19	31.13	30.02	39.54	43.69	27.96	0						0						0.35						0.35
13.66	19.01	28.13	27.03	34.79	36.94	26.69	0						0						0.28						0.63
13.99	20.88	21.64	28.29	30.19	29.86	25.52	0						0						0.21						0.63
14.32	13.47	-11.83	23.19	30.1	29.17	20.12	0						0						0.28						0.63
14.66	12	-13.55	21.41	27.26	24.99	18.15	0						0						0.42						0.49
14.99	14.14	13.97	21.83	21.98	22.27	19.63	0						0						0.14						0.56
15.33	9.76	14.96	16.47	22.21	23.48	16.53	0						0						0.28						0.7
15.66	6.08	15.79	13.2	20.76	20.24	10.27	0						0						0.49						0.63
15.99	9.64	12.08	11.94	15.83	15.19	12.62	0						0						0.28						0.7
16.33	11.37	6.88	13.24	12.62	16.12	13.17	0						0						0.21						0.91
16.66	4.86	8.95	11.01	17.92	17.2	8.51	0						0						0.14						0.84
17	3.32	13.52	10.01	14.03	11.83	6.53	0						0						0.42						0.77
17.33	5.43	6.37	10.97	7.47	9.96	7.5	0						0						0.28						0.91
17.66	6.94	2.98	6.11	10.42	11.64	7.98	0						0						0.07						1.12
18	2.08	8.59	2.73	9.55	9.28	5.86	0						0						0.28						1.12
18.33	1.17	8.2	6.3	11.37	8.17	4.91	0						0						0.42						0.98
18.67	5.48	1.6	9.56	7.97	8.96	4.63	0						0						0.35						1.12
19	0.69	1.24	3.75	5.15	9.13	3.68	0						0						0.28						1.41
19.33	2.23	7.98	2.52	6.34	3.98	2.84	0						0						0.42						1.41
19.67	2.88	2.5	6.15	4.83	2.34	5.18	0						0						0.35						1.55
20	0.43	-0.83	0.9	5.65	7.84	3.94	0						0						0.28						1.97
20.34	-1.16	4.91	-0.26	5.84	6.72	-1.09	0						0						0.35						2.6
20.67	0.38	1.53	3.47	2.42	1.76	-1.23	0						0						0.35						3.02
21	4.05	-0.81	3.67	2.43	3.08	2.52	0						0						0.21						3.45
21.34	-0.43	1.02	-0.78	2.44	8.1	3.69	0						0						0.14						4.57
21.67	-2.28	-0.13	0.48	3.91	3	0.06	0						0						0.35						6.33
22.01	1.53	0.81	2.63	4.21	3.82	1.99	0						0						0.56						8.45
22.34	1.46	1.87	-2.86	0.42	5.42	1.91	0						0						0.35						12.34
22.67	-2.85	-0.28	0.02	-1.21	-0.49	-0.26	0						0						0.35						18.85
23.01	-1.42	1	3.85	0.95	-2.6	0.93	0						0						0.42						31.28
23.34	2.82	-0.26	-0.17	3.36	4.07	0.8	0						0						0.28						53.34
23.68	-1.85	0.31	-2.29	0.99	8.48	1.36	0						0						0.21						84.18
24.01	-4.61	-1.24	0.18	3.13	-0.7	-1.06	0						0						0.42						118.85
24.34	2.71	-3.03	2.24	-1.28	-1.74	-1.04	0						0						0.49						152.63
24.68	0.66	2.48	-1.38	0.39	2.03	0.2	0						0						0.42						180.89
25.01	-3.54	-0.18	0.17	4.71	2.09	0.14	0						0						0.49						199.53
25.34	-0.37	-1.51	-0.21	-2.77	1	-2.5	0						0						0.35						208.08
25.68	0.93	-1.89	-9.06	1.15	0.45	-1.4	0						0						0.49						207.41
26.01	-1.01	0.54	-1.06	1.2	2.53	2.2	0						0						0.77						201.14
26.35	-0.53	0.25	5.44	-3.32	0.96	0.08	0						0						0.63						191.2
26.68	0.79	-0.73	-1.19	-0.22	-0.38	-2.8	0						0						0.49						176.96
27.01	-5.57	3.41	-6.1	1.06	0.7	1.07	0						0						0.42						162.34
27.35	-2.57	-1.88	-3.07	-1.75	0.34	0.42	0						0						0.42						150.19
27.68	2.96	-6.61	3.69	-3.08	-0.34	-3.94	0						0						0.77						137.3
28.02	-1.55	-0.22	0.07	3.02	3.24	-0.56	0						0						0.91						124.45
28.35	-4.28	2.38	-5.98	2.45	1.52	1.49	0						0						0.77						112.46
28.68	-3.44	-5.07	-0.04	-4.02	-2.09	-1.87	0						0						0.84						104.85
29.02	0.27	-2.25	0.5	-0.43	0.43	-4.4	0						0						0.84						96.66
29.35	-0.76	3.4	-4.24	-1.01	1.71	0.21	0						0						0.98						88.46
29.69	-2.31	-4.77	0.39	-1.92	-1.74	0.26	0						0						1.05						84.07
30.02	2.79	-6.06	0.8	3.37	-1.01	-2.12	0						0						1.26						76.84
30.35	-0.37	2.97	0.21	-2.52	1.67	-2.07	0						0						1.48						69.14
30.69	-4.37	4.55	-3.38	-2.4	1	0.71	0						0						1.48						63.42
31.02	-2.18	-1.79	-5.86	-1.81	-2.22	-1.28	0						0						1.34						62.33
31.36	-4.01	-4.14	-1.33	0.37	-0.8	-4.4	0						0						1.05						57.99
31.69	-1.05	-1.06	-1.62	1.46	3.15	2.06	0						0						1.97						50.47
32.02	4.35	-1.22	-2.97	-2.75	-0.43	2.18	0						0						2.67						51.2
32.36	-0.32	-0.4	-0.7	0.58	-0.72	-6.14	0						0						2.46						48.92
32.69	-8.12	-1.64	-3.78	-1.06	3.08	-2.7	0						0						2.39						43.28
33.03	-4	-3.88	-3.37	-4.19	-1.85	2.22	0						0						2.61						41.04
33.36	2.26	-6.7	0.89	-0.06	-4.04	-1.26	0						0						2.82						41.05
33.69	0.14	1.28	-3.91	0.11	1.08	-3.21	0						0						2.82						39.08
34.03	-3.08	4.64	-4.4	-4.24	2.67	-1.24	0						0						3.32						34.75
34.36	0.73	-4.94	3.02	-0.78	4.44	0.36	0						0						4.23						33.99
34.7	-1.03	-0.43	4.19	-1.48	-0.49	-3.68	0						0						4.31						33.78
35.03	-3.37	0.43	-6.69	-3.71	-2.04	-3.38	0						0						4.8						30.98
35.36	-1.05	-5.84	-3.17	-1.41	-1.37	0.62	0						0						5.51						28.81
35.7	-0.78	0.62	-0.49	3.21	-2.91	1.25	0						0						5.45						29.3
36.03	0.13	4.31	-5.5	0.79	0.35	-0.91	0						0						6.16						27.68
36.37	-1.11	-3.51	0.13	-3.49	2.12	-1.44	0						0						7.51						25.06
36.7	-0.82	-4.71	2.26	-0.74	0.31	-0.01	0						0						8.57						24.31
37.03	-2.25	-0.85	-3.94	0.25	-3.18	-3.4	0						0						9.79						23.23
37.37	-2.21	-0.99	-2.58	-3.75	-1.28	-3.06	0						0						11.64						25.36
37.7	0.88	-2.93	0.05	-4.15	1.39	2.09	0						0						14.91						24.93
38.04	-2.87	2.11	-5.29	-0.56	-0.88	-2.7	0						0						21.32						19.79
38.37	-6.91	2.66	0.99	0.55	1.1	-2.8	0						0						30.67						19.99
38.7	0.6	-5.47	2.55	-3.29	1.74	1.66	0						0						46.69						20.22
39.04	2.72	-3.49	-5.52	0.29	-2.43	-1.28	0						0						70.89						18.9
39.37	-3.94	2.96	-6.74	1.85	-1.37	-5.44	0						0						98.46						18.91
39.71	-2.11	-2.11	1.36	-5.17	1.24	-2.53	0						0						124.18						18.4
40.04	2.59	-2.45	5.23	-0.85	-0.11	3.18	0						0						143.77						15.55
40.37	-4.12	0.64	-5.18	1.54	0.09	1.63	0						0						154.1						16.28
40.71	-5.31	-0.41	-5.84	-3.68	5.13	-1.51	0						0						155.77						17.89
41.04	3.72	-0.09	1.72	-6.32	-0.45	-3.02	0						0						151.64						14.64
41.38	-0.55	-1.86	0.76	1.82	-6.07	-0.37	0						0						143.77						15.64
41.71	-3.97	-3.97	-4.39	2.73	-2.07	-2.51	0						0						134.13						18.44
42.04	-0.46	-2.56	-1.69	-5.7	1.7	-3.33	0						0						124.51						13.47
42.38	0.74	3.13	2.46	-0.67	2.3	2.37	0						0						114.71						11.51
42.71	-3.89	1.13	-4.49	0.42	0.72	0.67	0						0						104.66						15.71
43.05	-5.4	-4.11	-4.33	-4.32	0.06	-5.17	0						0						96.04						16.67
43.38	-0.1	0.58	2.84	-1.1	-4.16	-2.92	0						0						89.57						13.25
43.71	0.71	0.71	0.4	-4.06	-1.57	1.18	0						0						83.02						12.2
44.05	-1.9	-1.05	-3.9	-3.28	3.4	-3.14	0						0						75.15						13.27
44.38	0	0.35	-2.22	3.52	0.3	0.78	0						0						70.33						0
44.72	1.46	-7.29	-0.49	0.01	0.11	3.58	0						0						66.5						0
45.05	-4.31	-26.98	-3.35	-2.33	2.97	-4.98	0						0						61.24						0
45.38	-0.11	-30	-0.03	-2.52	-0.39	-3.66	0						0						57.41						0
45.72	4.15	-6.02	3.7	-1.75	-4.99	3.51	0						0						53.86						0
46.05	-4.01	4.32	-3.69	0.14	-0.32	0.48	0						0						49.49						0
46.39	-2.69	-4.69	-4.94	-3.35	3.25	-5.79	0						0						45.45						0
46.72	1.45	-3.13	2.06	-0.12	-2.37	-2.67	0						0						43.95						0
47.05	-3.01	2.82	2.5	1.05	-4.69	-0.99	0						0						42.71						0
47.39	-4.04	-3.44	-3.56	-5.48	3.62	-1.69	0						0						40.06						0
47.72	-1.83	0.36	2.65	-1.35	7.59	2.45	0						0						35.92						0
48.06	0.03	2.51	1.32	0.84	-3.48	3.97	0						0						33.78						0
48.39	-3.9	-5.01	-6.85	-3.97	-3.68	-4.6	0						0						34.99						0
48.72	-0.55	-1.76	0.39	-3.27	4.61	-6.75	0						0						32.43						0
49.06	3.89	2.57	3.79	-0.38	-0.42	3.81	0						0						29.15						0
49.39	-2.51	1.41	-3.86	1.63	-3.6	0.88	0						0						28.97						0
49.73	-0.96	-3.12	-3.42	-1.05	-1.25	-2.96	0						0						28.33						0
50.06	-1.32	-1.21	4.15	-3.47	-0.17	1.43	0						0						26.17						0
50.39	-3.8	4.5	-3.3	2.27	0.83	-0.07	0						0						26.39						0
50.73	1.16	-3.97	-2.84	-1.85	0.43	-6.06	0						0						24.84						0
51.06	2.28	-4.11	2.66	-4.95	0.3	-2.47	0						0						22.26						0
51.4	-0.66	6.7	-2.14	-1.11	-1.84	5.16	0						0						22.28						0
51.73	-2.87	2.29	-1.41	-0.67	-1.27	1.27	0						0						22.1						0
52.06	0.3	-9.4	1.95	0.35	-0.05	-4.07	0						0						21.57						0
52.4	1.65	-0.53	-0.51	-1.93	0.43	-1.21	0						0						18.9						0
52.73	-4.09	10.13	-6.24	-2.12	4.05	-1.54	0						0						19.09						0
53.07	-1.94	-3.72	-1.6	-3.83	2.27	-5.54	0						0						20.29						0
53.4	2.94	-4.2	3.55	-0.68	-0.73	-1.45	0						0						16.26						0
53.73	-3.62	2.46	-2.07	1.76	-0.71	5.12	0						0						17.23						0
54.07	-2.76	-3.11	-1.7	-4.75	-1.35	4.27	0						0						18.54						0
54.4	-0.09	-2.94	1.98	-2.27	-0.21	-4.46	0						0						16.06						0
54.74	-2.71	2.56	-2.59	1.84	-2.39	-0.35	0						0						14.58						0
55.07	2.61	3.07	-0.83	-0.1	0.7	2.13	0						0						14.77						0
55.4	1.6	-2.61	1.26	-1.38	2.16	-4.48	0						0						16.37						0
55.74	-5.62	-1.23	1.01	-1.17	-4.36	-0.39	0						0						14.84						0
56.07	-4.32	1.28	-5.3	-2.98	1.55	0.66	0						0						13.94						0
56.41	5.56	-3.33	-1.32	-5.28	8.69	-1.93	0						0						15.24						0
56.74	3.31	1.07	9.14	0.64	0.23	-3.07	0						0						13.43						0
57.07	-6.35	5.24	-4.3	2.43	-4.41	0.72	0						0						9.61						0
57.41	-1.1	-3.15	-4.31	-1.45	-0.49	1.52	0						0						12.02						0
57.74	3.56	-2.3	4.17	-4.69	-2.22	-2.84	0						0						0						0
58.08	-0.06	1.9	-3.15	1.13	-0.56	0.88	0						0						0						0
58.41	0.19	3.52	-0.91	0.81	5.47	2.71	0						0						0						0
58.74	-0.21	-6.31	2.13	-8.13	1.28	-0.36	0						0						0						0
59.08	-3.46	0.14	2.07	0.48	-4.85	-2.71	0						0						0						0
59.41	-7.03	6.19	-0.54	3.07	0.16	1.54	0						0						0						0
59.75	1.37	-6.27	-1.9	-6.01	4.26	0.1	0						0						0						0
60.08				0	-2.17	0	0						0						0						0
60.41

## Sheet: A8-E1
Time (min)	Untreated						5 uM						2.5 uM						1 uM						0.5 uM
0.63	0.15	-0.28	0	0.16	0.23	0.07						0						0						0.21						0
0.96	0.53	0.14	0.62	0.47	0.46	0.7						0						0						0						-0.21
1.3	1.28	1.12	2.53	1.65	0.61	1.9						0						0						0						0
1.63	4.81	3.64	8.56	5.5	2.05	5.77						0						0						0.21						0.21
1.97	14.29	11.14	21.93	14.54	6.01	14.15						0						0						0.11						0
2.3	31.4	25.46	42.88	29.92	14.77	28.41						0						0						0.21						0
2.63	56.2	46.01	69.93	51.18	29.9	49.34						0						0						0.42						0
2.97	85.03	71.27	100.14	76.91	50.34	75.27						0						0						0.11						0.21
3.3	115.03	97.59	129.95	104.74	74.57	103.73						0						0						0.11						0.32
3.64	144.06	122.96	158.06	131.27	100.09	131.57						0						0						0.21						0
3.97	169.77	147.04	183.57	155.51	124.29	157.81						0						0						0.21						0.1
4.3	190.63	168.99	206.02	177.75	146.72	181.81						0						0						0.32						0.21
4.64	208.24	186.56	223.06	196.74	167.53	202.24						0						0						0.11						0.21
4.97	221.79	200.32	237.09	212.64	184.85	217.62						0						0						0						0.07
5.31	229.45	211.38	247.07	224.72	198.03	228.96						0						0						0.21						0.14
5.64	231.31	217.76	248.56	231.02	208.48	235.66						0						0						0.42						0.14
5.97	229.07	220.19	248.36	236.7	216.17	238.15						0						0						0.32						0.21
6.31	223.03	218.26	241.25	237.13	220.43	234.63						0						0						0.11						0.28
6.64	208.09	212.13	227.41	229.45	221.35	225.18						0						0						0.21						0
6.98	193.19	201.72	212.02	222.25	216.54	214.31						0						0						0.21						0.07
7.31	179.67	186.93	198.52	211.37	207.65	198.84						0						0						0.21						0.35
7.64	160.64	174.27	184.17	196.06	199.98	181.94						0						0						0.32						0.21
7.98	143.68	162.65	165.16	181.64	186.12	168.4						0						0						0.21						-0.01
8.31	130.77	149.47	152.01	168.43	171.67	156.53						0						0						0.21						0.2
8.65	118.84	131.53	141.25	155.48	160.56	139.11						0						0						0.42						0.27
8.98	105.51	120.08	126.77	139.87	146.77	124.52						0						0						0.21						0.13
9.31	92.48	111.52	113.78	127.57	134.85	114.97						0						0						0.11						0.27
9.65	85.34	96.66	103.04	118.3	123.64	101.51						0						0						0.32						0.27
9.98	72.45	89.48	91.1	106.45	111.68	89.53						0						0						0.21						0.27
10.32	62.92	79.81	84.6	93.85	98.05	83.79						0						0						0.32						0.2
10.65	59.96	69.23	77.49	86	90.37	75.42						0						0						0.42						0.06
10.98	49.92	63.82	66.38	80.2	84.55	64.47						0						0						0.07						0.27
11.32	42.88	59.81	59.63	70.95	74	57.22						0						0						0.07						0.34
11.65	41.57	53.35	57.01	63.22	65.44	54.48						0						0						0.14						0.27
11.99	38.95	46.46	53.28	59.94	60.44	49.5						0						0						0.14						0.34
12.32	29.77	42.74	43.38	54.58	53.51	40.15						0						0						0.28						0.33
12.65	26.26	35.12	40.24	45.65	44.89	37.88						0						0						0.21						0.19
12.99	27.4	30.41	38.82	41.27	43.18	35.24						0						0						0.28						0.12
13.32	20.19	31.13	30.02	39.54	43.69	27.96						0						0						0.28						0.26
13.66	19.01	28.13	27.03	34.79	36.94	26.69						0						0						0.28						0.33
13.99	20.88	21.64	28.29	30.19	29.86	25.52						0						0						0.21						0.26
14.32	13.47	-11.83	23.19	30.1	29.17	20.12						0						0						0.28						0.47
14.66	12	-13.55	21.41	27.26	24.99	18.15						0						0						0.28						0.47
14.99	14.14	13.97	21.83	21.98	22.27	19.63						0						0						0.07						0.33
15.33	9.76	14.96	16.47	22.21	23.48	16.53						0						0						0.28						0.4
15.66	6.08	15.79	13.2	20.76	20.24	10.27						0						0						0.42						0.32
15.99	9.64	12.08	11.94	15.83	15.19	12.62						0						0						0.49						0.39
16.33	11.37	6.88	13.24	12.62	16.12	13.17						0						0						0.28						0.39
16.66	4.86	8.95	11.01	17.92	17.2	8.51						0						0						0.42						0.46
17	3.32	13.52	10.01	14.03	11.83	6.53						0						0						0.42						0.6
17.33	5.43	6.37	10.97	7.47	9.96	7.5						0						0						0.28						0.6
17.66	6.94	2.98	6.11	10.42	11.64	7.98						0						0						0.7						0.52
18	2.08	8.59	2.73	9.55	9.28	5.86						0						0						0.35						0.45
18.33	1.17	8.2	6.3	11.37	8.17	4.91						0						0						0.21						0.52
18.67	5.48	1.6	9.56	7.97	8.96	4.63						0						0						0.56						0.59
19	0.69	1.24	3.75	5.15	9.13	3.68						0						0						0.56						0.8
19.33	2.23	7.98	2.52	6.34	3.98	2.84						0						0						0.56						1.08
19.67	2.88	2.5	6.15	4.83	2.34	5.18						0						0						0.63						0.93
20	0.43	-0.83	0.9	5.65	7.84	3.94						0						0						0.63						1.14
20.34	-1.16	4.91	-0.26	5.84	6.72	-1.09						0						0						0.63						1.21
20.67	0.38	1.53	3.47	2.42	1.76	-1.23						0						0						0.71						1.13
21	4.05	-0.81	3.67	2.43	3.08	2.52						0						0						0.63						1.55
21.34	-0.43	1.02	-0.78	2.44	8.1	3.69						0						0						0.92						1.9
21.67	-2.28	-0.13	0.48	3.91	3	0.06						0						0						1.06						2.39
22.01	1.53	0.81	2.63	4.21	3.82	1.99						0						0						1.06						2.73
22.34	1.46	1.87	-2.86	0.42	5.42	1.91						0						0						1.34						3.15
22.67	-2.85	-0.28	0.02	-1.21	-0.49	-0.26						0						0						1.34						3.98
23.01	-1.42	1	3.85	0.95	-2.6	0.93						0						0						1.34						4.96
23.34	2.82	-0.26	-0.17	3.36	4.07	0.8						0						0						1.76						6.01
23.68	-1.85	0.31	-2.29	0.99	8.48	1.36						0						0						1.84						8.32
24.01	-4.61	-1.24	0.18	3.13	-0.7	-1.06						0						0						1.98						11.56
24.34	2.71	-3.03	2.24	-1.28	-1.74	-1.04						0						0						2.54						16.92
24.68	0.66	2.48	-1.38	0.39	2.03	0.2						0						0						2.9						25.49
25.01	-3.54	-0.18	0.17	4.71	2.09	0.14						0						0						3.39						36.51
25.34	-0.37	-1.51	-0.21	-2.77	1	-2.5						0						0						3.96						50.47
25.68	0.93	-1.89	-9.06	1.15	0.45	-1.4						0						0						4.74						66.16
26.01	-1.01	0.54	-1.06	1.2	2.53	2.2						0						0						6.02						80.69
26.35	-0.53	0.25	5.44	-3.32	0.96	0.08						0						0						8.14						93.23
26.68	0.79	-0.73	-1.19	-0.22	-0.38	-2.8						0						0						11.27						102.5
27.01	-5.57	3.41	-6.1	1.06	0.7	1.07						0						0						16.83						106.03
27.35	-2.57	-1.88	-3.07	-1.75	0.34	0.42						0						0						25.63						105.75
27.68	2.96	-6.61	3.69	-3.08	-0.34	-3.94						0						0						36.53						103.04
28.02	-1.55	-0.22	0.07	3.02	3.24	-0.56						0						0						47.06						97.33
28.35	-4.28	2.38	-5.98	2.45	1.52	1.49						0						0						54.55						91.02
28.68	-3.44	-5.07	-0.04	-4.02	-2.09	-1.87						0						0						59.96						85.21
29.02	0.27	-2.25	0.5	-0.43	0.43	-4.4						0						0						63.38						79.13
29.35	-0.76	3.4	-4.24	-1.01	1.71	0.21						0						0						64.78						72.97
29.69	-2.31	-4.77	0.39	-1.92	-1.74	0.26						0						0						64.85						67.36
30.02	2.79	-6.06	0.8	3.37	-1.01	-2.12						0						0						64.19						61.83
30.35	-0.37	2.97	0.21	-2.52	1.67	-2.07						0						0						62.01						58.41
30.69	-4.37	4.55	-3.38	-2.4	1	0.71						0						0						59.64						55.08
31.02	-2.18	-1.79	-5.86	-1.81	-2.22	-1.28						0						0						57.01						50.31
31.36	-4.01	-4.14	-1.33	0.37	-0.8	-4.4						0						0						53.73						48.22
31.69	-1.05	-1.06	-1.62	1.46	3.15	2.06						0						0						51.78						44.34
32.02	4.35	-1.22	-2.97	-2.75	-0.43	2.18						0						0						49.49						40.77
32.36	-0.32	-0.4	-0.7	0.58	-0.72	-6.14						0						0						46.71						39.88
32.69	-8.12	-1.64	-3.78	-1.06	3.08	-2.7						0						0						44.93						36.81
33.03	-4	-3.88	-3.37	-4.19	-1.85	2.22						0						0						43.7						33.8
33.36	2.26	-6.7	0.89	-0.06	-4.04	-1.26						0						0						41.03						31.5
33.69	0.14	1.28	-3.91	0.11	1.08	-3.21						0						0						38.22						31.74
34.03	-3.08	4.64	-4.4	-4.24	2.67	-1.24						0						0						37.29						30.61
34.36	0.73	-4.94	3.02	-0.78	4.44	0.36						0						0						36.4						26.32
34.7	-1.03	-0.43	4.19	-1.48	-0.49	-3.68						0						0						34.47						26.3
35.03	-3.37	0.43	-6.69	-3.71	-2.04	-3.38						0						0						32.81						26.18
35.36	-1.05	-5.84	-3.17	-1.41	-1.37	0.62						0						0						33.09						23.96
35.7	-0.78	0.62	-0.49	3.21	-2.91	1.25						0						0						31.42						21.41
36.03	0.13	4.31	-5.5	0.79	0.35	-0.91						0						0						29.27						21.08
36.37	-1.11	-3.51	0.13	-3.49	2.12	-1.44						0						0						29.05						20.92
36.7	-0.82	-4.71	2.26	-0.74	0.31	-0.01						0						0						28.65						19.56
37.03	-2.25	-0.85	-3.94	0.25	-3.18	-3.4						0						0						27.93						18.85
37.37	-2.21	-0.99	-2.58	-3.75	-1.28	-3.06						0						0						26.35						17.21
37.7	0.88	-2.93	0.05	-4.15	1.39	2.09						0						0						25.64						16.81
38.04	-2.87	2.11	-5.29	-0.56	-0.88	-2.7						0						0						25.41						15.45
38.37	-6.91	2.66	0.99	0.55	1.1	-2.8						0						0						22.9						14.79
38.7	0.6	-5.47	2.55	-3.29	1.74	1.66						0						0						21.68						15.13
39.04	2.72	-3.49	-5.52	0.29	-2.43	-1.28						0						0						24.92						15.46
39.37	-3.94	2.96	-6.74	1.85	-1.37	-5.44						0						0						24.28						14.2
39.71	-2.11	-2.11	1.36	-5.17	1.24	-2.53						0						0						20.36						11.64
40.04	2.59	-2.45	5.23	-0.85	-0.11	3.18						0						0						22.34						11.89
40.37	-4.12	0.64	-5.18	1.54	0.09	1.63						0						0						22.08						11.84
40.71	-5.31	-0.41	-5.84	-3.68	5.13	-1.51						0						0						18.19						10.36
41.04	3.72	-0.09	1.72	-6.32	-0.45	-3.02						0						0						18.54						11.27
41.38	-0.55	-1.86	0.76	1.82	-6.07	-0.37						0						0						20.13						10.82
41.71	-3.97	-3.97	-4.39	2.73	-2.07	-2.51						0						0						19.45						8.45
42.04	-0.46	-2.56	-1.69	-5.7	1.7	-3.33						0						0						17.37						9.35
42.38	0.74	3.13	2.46	-0.67	2.3	2.37						0						0						18.64						8.28
42.71	-3.89	1.13	-4.49	0.42	0.72	0.67						0						0						18.97						9.39
43.05	-5.4	-4.11	-4.33	-4.32	0.06	-5.17						0						0						17.1						8.78
43.38	-0.1	0.58	2.84	-1.1	-4.16	-2.92						0						0						15.65						5.83
43.71	0.71	0.71	0.4	-4.06	-1.57	1.18						0						0						16.56						8.83
44.05	-1.9	-1.05	-3.9	-3.28	3.4	-3.14						0						0						17.04						7.2
44.38	0	0.35	-2.22	3.52	0.3	0.78						0						0						16.11						4.65
44.72	1.46	-7.29	-0.49	0.01	0.11	3.58						0						0						16.36						6.19
45.05	-4.31	-26.98	-3.35	-2.33	2.97	-4.98						0						0						16						5.29
45.38	-0.11	-30	-0.03	-2.52	-0.39	-3.66						0						0						15.55						5.92
45.72	4.15	-6.02	3.7	-1.75	-4.99	3.51						0						0						14.79						6.01
46.05	-4.01	4.32	-3.69	0.14	-0.32	0.48						0						0						15.96						5.48
46.39	-2.69	-4.69	-4.94	-3.35	3.25	-5.79						0						0						0						5.81
46.72	1.45	-3.13	2.06	-0.12	-2.37	-2.67						0						0						0						4.15
47.05	-3.01	2.82	2.5	1.05	-4.69	-0.99						0						0						0						4.49
47.39	-4.04	-3.44	-3.56	-5.48	3.62	-1.69						0						0						0						4.28
47.72	-1.83	0.36	2.65	-1.35	7.59	2.45						0						0						0						4.39
48.06	0.03	2.51	1.32	0.84	-3.48	3.97						0						0						0						3.99
48.39	-3.9	-5.01	-6.85	-3.97	-3.68	-4.6						0						0						0						2.93
48.72	-0.55	-1.76	0.39	-3.27	4.61	-6.75						0						0						0						5.36
49.06	3.89	2.57	3.79	-0.38	-0.42	3.81						0						0						0						2.77
49.39	-2.51	1.41	-3.86	1.63	-3.6	0.88						0						0						0						0.75
49.73	-0.96	-3.12	-3.42	-1.05	-1.25	-2.96						0						0						0						4.52
50.06	-1.32	-1.21	4.15	-3.47	-0.17	1.43						0						0						0						3.85
50.39	-3.8	4.5	-3.3	2.27	0.83	-0.07						0						0						0						0.72
50.73	1.16	-3.97	-2.84	-1.85	0.43	-6.06						0						0						0						0.56
51.06	2.28	-4.11	2.66	-4.95	0.3	-2.47						0						0						0						1.94
51.4	-0.66	6.7	-2.14	-1.11	-1.84	5.16						0						0						0						3.43
51.73	-2.87	2.29	-1.41	-0.67	-1.27	1.27						0						0						0						0.54
52.06	0.3	-9.4	1.95	0.35	-0.05	-4.07						0						0						0						0.2
52.4	1.65	-0.53	-0.51	-1.93	0.43	-1.21						0						0						0						3.41
52.73	-4.09	10.13	-6.24	-2.12	4.05	-1.54						0						0						0						1.32
53.07	-1.94	-3.72	-1.6	-3.83	2.27	-5.54						0						0						0						1.11
53.4	2.94	-4.2	3.55	-0.68	-0.73	-1.45						0						0						0						1.94
53.73	-3.62	2.46	-2.07	1.76	-0.71	5.12						0						0						0						0.22
54.07	-2.76	-3.11	-1.7	-4.75	-1.35	4.27						0						0						0						0.32
54.4	-0.09	-2.94	1.98	-2.27	-0.21	-4.46						0						0						0						2.84
54.74	-2.71	2.56	-2.59	1.84	-2.39	-0.35						0						0						0						0.64
55.07	2.61	3.07	-0.83	-0.1	0.7	2.13						0						0						0						-1.29
55.4	1.6	-2.61	1.26	-1.38	2.16	-4.48						0						0						0						-0.52
55.74	-5.62	-1.23	1.01	-1.17	-4.36	-0.39						0						0						0						0.12
56.07	-4.32	1.28	-5.3	-2.98	1.55	0.66						0						0						0						0.75
56.41	5.56	-3.33	-1.32	-5.28	8.69	-1.93						0						0						0						-0.95
56.74	3.31	1.07	9.14	0.64	0.23	-3.07						0						0						0						1.07
57.07	-6.35	5.24	-4.3	2.43	-4.41	0.72						0						0						0						2.84
57.41	-1.1	-3.15	-4.31	-1.45	-0.49	1.52						0						0						0						-1.23
57.74	3.56	-2.3	4.17	-4.69	-2.22	-2.84						0						0						0						-2.03
58.08	-0.06	1.9	-3.15	1.13	-0.56	0.88						0						0						0						0.32
58.41	0.19	3.52	-0.91	0.81	5.47	2.71						0						0						0						-1.31
58.74	-0.21	-6.31	2.13	-8.13	1.28	-0.36						0						0						0						-2.23
59.08	-3.46	0.14	2.07	0.48	-4.85	-2.71						0						0						0						0.51
59.41	-7.03	6.19	-0.54	3.07	0.16	1.54						0						0						0						1.6
59.75	1.37	-6.27	-1.9	-6.01	4.26	0.1						0						0						0						0
60.08				0	-2.17	0						0						0						0						0
60.41

## Sheet: A1-E1+AD1
	Untreated				2.5 uM				A1-E1+8eq. AD1				A1-E1+7eq. AD1				A1-E1+6eq. AD1				A1-E1+5eq. AD1				A1-E1+4eq. AD1				A1-E1+3eq. AD1				A1-E1+2eq. AD1				A1-E1+1eq. AD1
0.63	0.16				0	0	0	0	0.07				0				-0.21				0				0.11				-0.11				0				0
0.96	0.47				0	0	0	0	0.64				0				-0.32				0.21				0				0				0				0
1.3	1.65				0	0	0	0	1.63				0.11				-0.11				0				-0.11				0				0				0
1.63	5.5				0	0	0	0	4.53				0				0.21				-0.21				0				0.32				0				0
1.97	14.54				0	0	0	0	10.98				0.11				0.32				0.21				0.11				-0.14				0				0
2.3	29.92				0	0	0	0	21.55				0.11				0.21				0.21				0.11				-0.21				0				0
2.63	51.18				0	0	0	0	36.57				0				-0.11				0				0.32				-0.28				0				0
2.97	76.91				0	0	0	0	55.29				0.21				0.11				0				0				0				0				0
3.3	104.74				0	0	0	0	75.95				0.21				0.32				0.11				-0.21				-0.14				0				0
3.64	131.27				0	0	0	0	96.61				0				-0.11				0.11				0.32				0.14				0				0
3.97	155.51				0	0	0	0	116.42				0.07				0				0.21				0.32				0.28				0				0
4.3	177.75				0	0	0	0	134.89				0.21				0.43				0				0				0.14				0				0
4.64	196.74				0	0	0	0	151.29				0.14				0				0.07				0.11				0.07				0				0
4.97	212.64				0	0	0	0	165.76				0.07				0				0.35				0.32				0.21				0				0
5.31	224.72				0	0	0	0	176.59				0.21				0.43				0.21				0.21				0.21				0				0
5.64	231.02				0	0	0	0	184.67				0.35				0.32				-0.07				0.11				0				0				0
5.97	236.7				0	0	0	0	191.24				0.06				0.21				0				0.11				0.21				0				0
6.31	237.13				0	0	0	0	194.67				0.06				0.11				0.14				0.11				0.35				0				0
6.64	229.45				0	0	0	0	196.88				0.35				0				0.21				0.43				0.07				0				0
6.98	222.25				0	0	0	0	194.79				0.35				-0.28				0.21				0.14				0.07				0				0
7.31	211.37				0	0	0	0	189.79				0.2				-0.07				0.21				-0.07				0.28				0				0
7.64	196.06				0	0	0	0	182.83				0.27				0.43				0.14				0.21				0.14				0				0
7.98	181.64				0	0	0	0	172.52				0.56				0.21				0.14				0.21				0.07				0				0
8.31	168.43				0	0	0	0	163.24				0.41				0.07				0.14				0.07				0.14				0				0
8.65	155.48				0	0	0	0	152.87				0.06				0.07				0.14				0.21				0.35				0				0
8.98	139.87				0	0	0	0	140.16				0.2				0.21				0.28				0.21				0.43				0				0
9.31	127.57				0	0	0	0	128.41				0.55				0.5				0.07				0.07				0.14				0				0
9.65	118.3				0	0	0	0	119.38				0.48				0.35				0.35				0.14				0.28				0				0
9.98	106.45				0	0	0	0	109.51				0.41				0.21				0.28				0.28				0.28				0				0
10.32	93.85				0	0	0	0	99.8				0.48				0.14				0				0.28				0.21				0				0
10.65	86				0	0	0	0	90.15				0.33				0.28				0.35				0.28				0.35				0				0
10.98	80.2				0	0	0	0	81.59				0.69				0.28				0.14				0.28				0.14				0				0
11.32	70.95				0	0	0	0	74.7				0.82				0.21				0.14				0.28				0.5				0				0
11.65	63.22				0	0	0	0	66.83				0.47				0.28				0.43				0.07				0.35				0				0
11.99	59.94				0	0	0	0	61.53				0.39				0.28				0.21				0.21				0				0				0
12.32	54.58				0	0	0	0	54.15				0.53				0.28				0.07				0.35				0.28				0				0
12.65	45.65				0	0	0	0	49.25				0.67				0.28				0.14				0.14				0.35				0				0
12.99	41.27				0	0	0	0	47.97				1.1				0.28				0.35				0.35				0.14				0				0
13.32	39.54				0	0	0	0	40.22				1.02				0.5				0.21				0.43				0.28				0				0
13.66	34.79				0	0	0	0	34.82				0.88				0.5				0.14				0.14				0.43				0				0
13.99	30.19				0	0	0	0	34.05				1.02				0.35				0.43				0.28				0.21				0				0
14.32	30.1				0	0	0	0	30.6				0.94				0.43				0.28				0.14				0.28				0				0
14.66	27.26				0	0	0	0	27.08				1.08				0.57				0.35				0.35				0.21				0				0
14.99	21.98				0	0	0	0	25.65				1.43				0.43				0.21				0.5				0.28				0				0
15.33	22.21				0	0	0	0	23.45				1.28				0.28				0.07				0.28				0.28				0				0
15.66	20.76				0	0	0	0	18.27				1.21				0.43				0.28				0.57				0.35				0				0
15.99	15.83				0	0	0	0	17.34				2.63				0.35				0.35				0.35				0.35				0				0
16.33	12.62				0	0	0	0	17.99				2.05				0.57				0.28				0.07				0.21				0				0
16.66	17.92				0	0	0	0	14.64				0.97				0.64				0.07				0.35				0.35				0				0
17	14.03				0	0	0	0	12.64				1.82				0.35				0.14				0.35				0.57				0				0
17.33	7.47				0	0	0	0	11.69				2.32				0.78				0.43				0.28				0.5				0				0
17.66	10.42				0	0	0	0	10.11				2.59				0.64				0.35				0.57				0.21				0				0
18	9.55				0	0	0	0	8.79				3.15				0.64				0.28				0.5				0.21				0				0
18.33	11.37				0	0	0	0	8.98				3.57				0.71				0.35				0.21				0.14				0				0
18.67	7.97				0	0	0	0	9.01				3.63				0.57				0.14				0.35				0.21				0				0
19	5.15				0	0	0	0	8.56				4.18				0.85				0.35				0.64				0.43				0				0
19.33	6.34				0	0	0	0	7.81				5.02				0.78				0.5				0.57				0.35				0				0
19.67	4.83				0	0	0	0	5.98				5.93				0.99				0.35				0.35				0.64				0				0
20	5.65				0	0	0	0	4.02				7.7				1.14				0.14				0.28				0.71				0				0
20.34	5.84				0	0	0	0	4.65				9.46				1.14				0.07				0.57				0.14				0				0
20.67	2.42				0	0	0	0	3.85				11.79				1.14				0.28				0.71				0.07				0				0
21	2.43				0	0	0	0	2.34				15.12				1.35				0.5				0.57				0.43				0				0
21.34	2.44				0	0	0	0	3.44				18.6				4.4				0.28				0.35				0.57				0				0
21.67	3.91				0	0	0	0	2.53				23.3				3.34				0				0.57				0.43				0				0
22.01	4.21				0	0	0	0	0.29				29.6				0.14				0.35				0.71				0.28				0				0
22.34	0.42				0	0	0	0	3.19				36.58				1.35				0.5				0.57				0.28				0				0
22.67	-1.21				0	0	0	0	3.83				44.04				2.49				0.28				0.64				0.35				0				0
23.01	0.95				0	0	0	0	-0.69				51.72				3.55				0.28				0.71				0.35				0				0
23.34	3.36				0	0	0	0	1.97				58.67				4.12				0.43				0.64				0.35				0				0
23.68	0.99				0	0	0	0	4.04				64.67				4.7				0.21				0.64				0.57				0				0
24.01	3.13				0	0	0	0	0.24				69.95				6.05				0.35				0.57				0.57				0				0
24.34	-1.28				0	0	0	0	-1.31				73.96				7.55				0.43				0.78				0.5				0				0
24.68	0.39				0	0	0	0	0.15				76.01				9.34				0.35				0.92				0.43				0				0
25.01	4.71				0	0	0	0	0.68				77.28				12.49				0.35				0.85				0.5				0				0
25.34	-2.77				0	0	0	0	0.48				76.96				17				0.21				0.92				0.5				0				0
25.68	1.15				0	0	0	0	-0.37				75.05				23.12				0.43				0.99				0.5				0				0
26.01	1.2				0	0	0	0	0.77				72.78				31.07				0.5				1.07				0.57				0				0
26.35	-3.32				0	0	0	0	2.41				71.2				40.61				0.35				1.21				0.5				0				0
26.68	-0.22				0	0	0	0	-2.02				68.08				51.06				0.28				1.42				0.78				0				0
27.01	1.06				0	0	0	0	0.13				64.39				60.34				0.43				1.35				0.78				0				0
27.35	-1.75				0	0	0	0	2.39				62.62				68.01				0.57				1.35				0.36				0				0
27.68	-3.08				0	0	0	0	-0.06				59.53				74.1				0.28				1.42				0.64				0				0
28.02	3.02				0	0	0	0	0.59				56.66				78.6				0.5				1.63				0.85				0				0
28.35	2.45				0	0	0	0	0.13				52.69				81.61				0.57				2.06				0.64				0				0
28.68	-4.02				0	0	0	0	-1.61				51.37				81.53				0.43				2.28				0.85				0				0
29.02	-0.43				0	0	0	0	-1.84				49.6				81				0.57				2.28				0.92				0				0
29.35	-1.01				0	0	0	0	1.6				45.87				79.98				0.57				2.85				1.14				0				0
29.69	-1.92				0	0	0	0	1.89				44.48				77.02				0.57				3.34				1.14				0				0
30.02	3.37				0	0	0	0	-1.13				42.06				74.33				0.35				3.91				1.14				0				0
30.35	-2.52				0	0	0	0	-1.59				40.48				72.2				0.35				5.13				1.21				0				0
30.69	-2.4				0	0	0	0	-0.28				39.72				69.46				0.57				6.48				1.49				0				0
31.02	-1.81				0	0	0	0	-0.66				37.1				65.5				0.64				7.98				1.63				0				0
31.36	0.37				0	0	0	0	0.9				35.36				62.91				0.71				9.92				1.42				0				0
31.69	1.46				0	0	0	0	1.2				34.78				60.8				0.71				13.28				1.78				0				0
32.02	-2.75				0	0	0	0	-3.75				32.68				58.35				0.5				17.16				2.13				0				0
32.36	0.58				0	0	0	0	-1.28				31.16				55.21				0.92				21.85				2.42				0				0
32.69	-1.06				0	0	0	0	0.16				30.92				53.23				1.07				27.35				2.56				0				0
33.03	-4.19				0	0	0	0	-3.27				29.68				51.96				1.07				33.55				2.85				0				0
33.36	-0.06				0	0	0	0	0.33				26.44				50.01				0.92				40.45				3.42				0				0
33.69	0.11				0	0	0	0	1.9				25.55				47.53				0.71				46.62				4.13				0				0
34.03	-4.24				0	0	0	0	-1.41				26.14				46.63				1.14				52.44				4.84				0				0
34.36	-0.78				0	0	0	0	-3.31				23.49				44.15				1.49				57.82				5.84				0				0
34.7	-1.48				0	0	0	0	-0.81				23.57				41.33				1.35				62.55				7.49				0				0
35.03	-3.71				0	0	0	0	0.9				22.4				41.66				1.21				65.2				9.21				0				0
35.36	-1.41				0	0	0	0	-1.17				20.8				40.12				1.78				67.24				11.64				0				0
35.7	3.21				0	0	0	0	0.42				22.11				38.93				2.06				68.63				14.73				0				0
36.03	0.79				0	0	0	0	-0.05				19.88				37.18				2.28				69.07				18.26				0				0
36.37	-3.49				0	0	0	0	-3.55				17.55				35.76				2.85				67.52				22.89				0				0
36.7	-0.74				0	0	0	0	0.14				18.78				34.88				3.27				66.12				28.33				0				0
37.03	0.25				0	0	0	0	0.18				19.04				35.36				3.7				65.76				33.96				0				0
37.37	-3.75				0	0	0	0	-4.26				17.86				32.12				4.56				62.22				39.5				0				0
37.7	-4.15				0	0	0	0	-0.68				16.06				31.06				6.27				59.87				44.88				0				0
38.04	-0.56				0	0	0	0	1.58				14.44				32.01				7.91				58.32				50.1				0				0
38.37	0.55				0	0	0	0	-3.01				14.96				29.36				9.92				56.13				54.14				0				0
38.7	-3.29				0	0	0	0	-3.36				18.57				28.99				13.28				53.9				57.29				0				0
39.04	0.29				0	0	0	0	1.18				13.48				28.96				17.38				51.96				60.26				0				0
39.37	1.85				0	0	0	0	1.33				9.94				30.35				22.06				49.82				62.01				0				0
39.71	-5.17				0	0	0	0	-2.24				14.01				26.44				28				47.5				61.91				0				0
40.04	-0.85				0	0	0	0	-1.54				11.74				25.17				34.63				45.78				62.34				0				0
40.37	1.54				0	0	0	0	-2.03				12.74				26.36				41.03				43.48				61.41				0				0
40.71	-3.68				0	0	0	0	-4.7				12.54				23.4				48.38				41.87				59.32				0				0
41.04	-6.32				0	0	0	0	-1.84				10.16				23.89				54.93				40.91				58.12				0				0
41.38	1.82				0	0	0	0	0.89				9.33				25.09				59.98				39.35				56.2				0				0
41.71	2.73				0	0	0	0	-3.02				10.43				24.96				64.44				36.95				54.33				0				0
42.04	-5.7				0	0	0	0	-1.36				9.78				22.15				68.09				36.18				52.59				0				0
42.38	-0.67				0	0	0	0	3.28				9.78				21.56				70.23				36.73				50.58				0				0
42.71	0.42				0	0	0	0	0.23				10.87				22.68				71.06				34.36				47.67				0				0
43.05	-4.32				0	0	0	0	-2.77				7.64				20.74				71.84				31.56				46.24				0				0
43.38	-1.1				0	0	0	0	-1.26				7.91				22.41				70.56				32.76				44.78				0				0
43.71	-4.06				0	0	0	0	1.69				9.48				21.53				68.66				31.85				42.18				0				0
44.05	-3.28				0	0	0	0	-0.76				7.63				18.94				67.09				28.41				40.36				0				0
44.38	3.52				0	0	0	0	-3.1				8.47				19.63				64.26				28.5				40.04				0				0
44.72	0.01				0	0	0	0	-1.53				7.99				20.2				61.53				29.21				38.42				0				0
45.05	-2.33				0	0	0	0	-3.13				5.56				18.86				59.69				27.88				36.38				0				0
45.38	-2.52				0	0	0	0	-0.77				7.06				18.08				57.43				26.51				34.64				0				0
45.72	-1.75				0	0	0	0	1.19				6.69				19.66				54.17				28.92				34.2				0				0
46.05	0.14				0	0	0	0	-2.8				5.94				17.87				52.46				25.5				33.49				0				0
46.39	-3.35				0	0	0	0	-1.94				7.34				17.43				51.13				22				30.57				0				0
46.72	-0.12				0	0	0	0	-0.8				4.81				18.84				47.67				24.29				30.17				0				0
47.05	1.05				0	0	0	0	-0.31				5				17.49				45.71				23.98				29.93				0				0
47.39	-5.48				0	0	0	0	-1.85				4.9				16.24				44.94				22.62				28.53				0				0
47.72	-1.35				0	0	0	0	-1.97				3.97				16.72				41.71				21.53				27.7				0				0
48.06	0.84				0	0	0	0	0.2				6.14				17.57				40.58				22				26.7				0				0
48.39	-3.97				0	0	0	0	-0.77				5.66				15.29				40.9				21.07				25.94				0				0
48.72	-3.27				0	0	0	0	-2.87				4.15				15.13				38.42				20.48				25.34				0				0
49.06	-0.38				0	0	0	0	-0.56				3.12				17.18				35.67				21.39				24.65				0				0
49.39	1.63				0	0	0	0	1.32				4.83				14.89				34.88				20.46				24.79				0				0
49.73	-1.05				0	0	0	0	-4.19				3.78				14.37				36.01				18.56				24.18				0				0
50.06	-3.47				0	0	0	0	0.09				3.03				17.08				33.79				19.11				22.13				0				0
50.39	2.27				0	0	0	0	1.85				4.75				16.16				31.3				18.07				21.93				0				0
50.73	-1.85				0	0	0	0	-2.97				3.22				13.03				31.65				17.57				21.76				0				0
51.06	-4.95				0	0	0	0	-1.67				2.84				13.79				29.81				19.63				20.34				0				0
51.4	-1.11				0	0	0	0	-0.92				4.76				14.92				29.05				16.91				20.77				0				0
51.73	-0.67				0	0	0	0	-3.76				3.23				13.36				28.32				15.25				20.23				0				0
52.06	0.35				0	0	0	0	-0.99				1.13				13.66				27.34				17.49				19.17				0				0
52.4	-1.93				0	0	0	0	-0.38				2.1				15.36				26.69				18.04				19.36				0				0
52.73	-2.12				0	0	0	0	-0.91				3.54				13.88				25.62				16.02				18.86				0				0
53.07	-3.83				0	0	0	0	-0.06				1.72				11.46				25.14				15.59				17.68				0				0
53.4	-0.68				0	0	0	0	-1.61				1.15				14.39				23.88				15.88				17.79				0				0
53.73	1.76				0	0	0	0	0.81				3.47				13.84				23.74				15.45				18.15				0				0
54.07	-4.75				0	0	0	0	-2.56				1.93				10.56				23.52				15.92				16.78				0				0
54.4	-2.27				0	0	0	0	-2.11				0.97				14.54				23.3				15.49				16.72				0				0
54.74	1.84				0	0	0	0	0.44				1.85				14.18				22.72				14.43				16.65				0				0
55.07	-0.1				0	0	0	0	-1.16				1.85				9.93				21.36				14.18				15.62				0				0
55.4	-1.38				0	0	0	0	1.97				2.73				12.41				20.69				14.29				16.25				0				0
55.74	-1.17				0	0	0	0	0.69				2.26				14.62				20.72				14.58				16.35				0				0
56.07	-2.98				0	0	0	0	-3.28				1.68				11.89				20.66				13.6				15.23				0				0
56.41	-5.28				0	0	0	0	-0.44				1.1				11.51				19.19				13.35				14.99				0				0
56.74	0.64				0	0	0	0	-1.43				1.79				11.88				19.49				13.12				15.18				0				0
57.07	2.43				0	0	0	0	-3.81				1.79				11.24				19.25				0				14.05				0				0
57.41	-1.45				0	0	0	0	1.61				-1.5				11.35				17.95				0				13.36				0				0
57.74	-4.69				0	0	0	0	0.91				0.56				11.27				17.89				0				13.58				0				0
58.08	1.13				0	0	0	0	-4.77				2.9				13.49				17.14				0				0				0				0
58.41	0.81				0	0	0	0	-1.01				1.44				13.43				0				0				0				0				0
58.74	-8.13				0	0	0	0	2.97				0.19				11.99				0				0				0				0				0
59.08	0.48				0	0	0	0	-0.61				1.33				0				0				0				0				0				0
59.41	3.07				0	0	0	0	-5.89				0				0				0				0				0				0				0
59.75	-6.01				0	0	0	0	-2.35				0				0				0				0				0				0				0
60.08	0				0	0	0	0	0				0				0				0				0				0				0				0
60.41									-1.26				7.91				22.41																				0
									1.69				9.48				21.53
									-0.76				7.63				18.94
									-3.1				8.47				19.63
									-1.53				7.99				20.2
									-3.13				5.56				18.86
									-0.77				7.06				18.08
									1.19				6.69				19.66
									-2.8				5.94				17.87
									-1.94				7.34				17.43
									-0.8				4.81				18.84
									-0.31				5				17.49
									-1.85				4.9				16.24
									-1.97				3.97				16.72
									0.2				6.14				17.57
									-0.77				5.66				15.29
									-2.87				4.15				15.13
									-0.56				3.12				17.18
									1.32				4.83				14.89
									-4.19				3.78				14.37
									0.09				3.03				17.08
									1.85				4.75				16.16
									-2.97				3.22				13.03
									-1.67				2.84				13.79
									-0.92				4.76				14.92
									-3.76				3.23				13.36
									-0.99				1.13				13.66
									-0.38				2.1				15.36
									-0.91				3.54				13.88
									-0.06				1.72				11.46
									-1.61				1.15				14.39
									0.81				3.47				13.84
									-2.56				1.93				10.56
									-2.11				0.97				14.54
									0.44				1.85				14.18
									-1.16				1.85				9.93
									1.97				2.73				12.41
									0.69				2.26				14.62
									-3.28				1.68				11.89
									-0.44				1.1				11.51
									-1.43				1.79				11.88
									-3.81				1.79				11.24
									1.61				-1.5				11.35
									0.91				0.56				11.27
									-4.77				2.9				13.49
									-1.01				1.44				13.43
									2.97				0.19				11.99
									-0.61				1.33				0
									-5.89				0				0
									-2.35				0				0
									0				0				0

## Sheet: A8-E1+AD2
Time (mins)	Untreated						A8-E1 + 4 eq AD2						A8-E1 + 3 eq AD2						A8-E1 + 2 eq AD2						A8-E1 + 1 eq AD2						A8-E1 + 5 eq AD2						2.5 uM
0.67	0.15	-0.28	0	0.16	0.23	0.07	0						0						0.11						0.33						0											0
1	0.53	0.14	0.62	0.47	0.46	0.7	0						0						-0.11						0.11						-0.07											0
1.33	1.28	1.12	2.53	1.65	0.61	1.9	0.11						0						0.07						0						0											0
1.67	4.81	3.64	8.56	5.5	2.05	5.77	0.22						0.44						0.15						0.33						0.22											0
2	14.29	11.14	21.93	14.54	6.01	14.15	0.33						0.22						0.15						0.22						0.43											0
2.33	31.4	25.46	42.88	29.92	14.77	28.41	0.29						0						0.36						0.22						0.72											0
2.67	56.2	46.01	69.93	51.18	29.9	49.34	0.07						0.22						0.15						0.15						1.15											0
3	85.03	71.27	100.14	76.91	50.34	75.27	0.07						0.44						0.22						0.15						1.37											0
3.33	115.03	97.59	129.95	104.74	74.57	103.73	0.21						0.44						0.36						0.44						2.16											0
3.67	144.06	122.96	158.06	131.27	100.09	131.57	0.58						0.22						0.29						0.36						4.76											0
4	169.77	147.04	183.57	155.51	124.29	157.81	0.36						0.44						0.36						0.15						8.74											0
4.33	190.63	168.99	206.02	177.75	146.72	181.81	0.14						0.44						0.36						0.22						15.18											0
4.67	208.24	186.56	223.06	196.74	167.53	202.24	0.35						0.22						0.29						0.44						25.13											0
5	221.79	200.32	237.09	212.64	184.85	217.62	0.28						0.65						0.36						0.29						38.68											0
5.33	229.45	211.38	247.07	224.72	198.03	228.96	0.35						0.44						0.44						0.22						55.62											0
5.67	231.31	217.76	248.56	231.02	208.48	235.66	0.42						0.22						0.44						0.22						74.45											0
6	229.07	220.19	248.36	236.7	216.17	238.15	0.27						0.44						0.44						0.29						94.1											0
6.33	223.03	218.26	241.25	237.13	220.43	234.63	0.35						0.22						0.44						0.36						113.79											0
6.67	208.09	212.13	227.41	229.45	221.35	225.18	0.42						0.44						0.58						0.22						131.65											0
7	193.19	201.72	212.02	222.25	216.54	214.31	0.27						0.65						0.29						0.22						146.46											0
7.33	179.67	186.93	198.52	211.37	207.65	198.84	0.49						0.22						0.15						0.36						158.99											0
7.67	160.64	174.27	184.17	196.06	199.98	181.94	0.41						0.44						0.51						0.29						165.84											0
8	143.68	162.65	165.16	181.64	186.12	168.4	0.41						0.65						0.44						0.22						169.11											0
8.33	130.77	149.47	152.01	168.43	171.67	156.53	0.34						0.65						0.51						0.29						168.98											0
8.67	118.84	131.53	141.25	155.48	160.56	139.11	0.33						0.44						0.51						0.36						165.74											0
9	105.51	120.08	126.77	139.87	146.77	124.52	0.41						0.44						0.51						0.51						160.79											0
9.33	92.48	111.52	113.78	127.57	134.85	114.97	0.62						0.87						0.44						0.36						154.27											0
9.67	85.34	96.66	103.04	118.3	123.64	101.51	0.55						0.65						0.36						0.36						147.36											0
10	72.45	89.48	91.1	106.45	111.68	89.53	0.4						0.44						0.73						0.44						139.85											0
10.33	62.92	79.81	84.6	93.85	98.05	83.79	0.62						0.44						0.58						0.36						130.68											0
10.67	59.96	69.23	77.49	86	90.37	75.42	0.61						0.65						0.51						0.36						122.07											0
11	49.92	63.82	66.38	80.2	84.55	64.47	0.46						0.87						0.73						0.29						114.89											0
11.33	42.88	59.81	59.63	70.95	74	57.22	0.53						0.87						0.51						0.51						106.7											0
11.67	41.57	53.35	57.01	63.22	65.44	54.48	0.75						0.87						0.51						0.44						100.73											0
12	38.95	46.46	53.28	59.94	60.44	49.5	0.46						0.87						0.87						0.36						96.25											0
12.33	29.77	42.74	43.38	54.58	53.51	40.15	0.6						1.09						0.87						0.58						91.4											0
12.67	26.26	35.12	40.24	45.65	44.89	37.88	0.67						1.09						0.73						0.58						84.2											0
13	27.4	30.41	38.82	41.27	43.18	35.24	0.59						0.87						0.8						0.36						79.69											0
13.33	20.19	31.13	30.02	39.54	43.69	27.96	0.88						1.31						0.87						0.22						78.17											0
13.67	19.01	28.13	27.03	34.79	36.94	26.69	0.73						1.96						0.95						0.58						71.16											0
14	20.88	21.64	28.29	30.19	29.86	25.52	0.88						1.96						0.95						0.51						64.66											0
14.33	13.47	-11.83	23.19	30.1	29.17	20.12	1.16						1.75						1.24						0.36						65.93											0
14.67	12	-13.55	21.41	27.26	24.99	18.15	1.3						2.62						1.31						0.51						63.85											0
15	14.14	13.97	21.83	21.98	22.27	19.63	1.44						3.49						1.16						0.51						57.76											0
15.33	9.76	14.96	16.47	22.21	23.48	16.53	1.44						3.5						1.67						0.65						52.08											0
15.67	6.08	15.79	13.2	20.76	20.24	10.27	1.8						4.15						2.33						0.51						51.13											0
16	9.64	12.08	11.94	15.83	15.19	12.62	2.3						5.68						2.33						0.58						52.28											0
16.33	11.37	6.88	13.24	12.62	16.12	13.17	2.87						7.44						2.55						0.73						46.97											0
16.67	4.86	8.95	11.01	17.92	17.2	8.51	3.51						9.19						3.57						0.65						42.98											0
17	3.32	13.52	10.01	14.03	11.83	6.53	4.16						12.27						4.37						0.8						43.9											0
17.33	5.43	6.37	10.97	7.47	9.96	7.5	5.38						16.89						5.61						0.8						40.89											0
17.67	6.94	2.98	6.11	10.42	11.64	7.98	7.25						21.75						7.36						0.73						35.35											0
18	2.08	8.59	2.73	9.55	9.28	5.86	9.49						28.18						9.71						0.65						36.33											0
18.33	1.17	8.2	6.3	11.37	8.17	4.91	12.45						35.99						13.29						0.87						38.72											0
18.67	5.48	1.6	9.56	7.97	8.96	4.63	16.88						44.53						18.14						1.02						33.49											0
19	0.69	1.24	3.75	5.15	9.13	3.68	21.88						53.39						23.59						1.02						29.23											0
19.33	2.23	7.98	2.52	6.34	3.98	2.84	28.52						62.14						30.33						1.09						32.79											0
19.67	2.88	2.5	6.15	4.83	2.34	5.18	36.13						70.13						38.6						1.09						30.47											0
20	0.43	-0.83	0.9	5.65	7.84	3.94	43.48						76.23						47.02						1.24						26.5											0
20.33	-1.16	4.91	-0.26	5.84	6.72	-1.09	51.78						80.38						55.54						1.31						27.73											0
20.67	0.38	1.53	3.47	2.42	1.76	-1.23	59.71						83.01						63.36						1.46						27.05											0
21	4.05	-0.81	3.67	2.43	3.08	2.52	66.75						86.4						71						1.6						23.72											0
21.33	-0.43	1.02	-0.78	2.44	8.1	3.69	72.68						87.52						77.87						1.68						22.92											0
21.67	-2.28	-0.13	0.48	3.91	3	0.06	77.03						85.85						82.74						1.97						22.42											0
22	1.53	0.81	2.63	4.21	3.82	1.99	79.68						84.38						86.18						2.4						20.89											0
22.33	1.46	1.87	-2.86	0.42	5.42	1.91	81.24						82.39						87.91						2.33						17.47											0
22.67	-2.85	-0.28	0.02	-1.21	-0.49	-0.26	81.74						80.85						88.52						2.84						17.72											0
23	-1.42	1	3.85	0.95	-2.6	0.93	81.55						77.31						88.5						3.79						21.41											0
23.33	2.82	-0.26	-0.17	3.36	4.07	0.8	79.38						74.46						87.53						4.38						16.6											0
23.67	-1.85	0.31	-2.29	0.99	8.48	1.36	76.48						71.77						85.59						5.47						15.45											0
24	-4.61	-1.24	0.18	3.13	-0.7	-1.06	75.13						69.05						83.6						6.79						18.22											0
24.33	2.71	-3.03	2.24	-1.28	-1.74	-1.04	71.82						67.75						80.66						8.55						15.87											0
24.67	0.66	2.48	-1.38	0.39	2.03	0.2	69.06						65.68						77.68						11.26						12.33											0
25	-3.54	-0.18	0.17	4.71	2.09	0.14	66.64						63.32						76.51						14.93						13.85											0
25.33	-0.37	-1.51	-0.21	-2.77	1	-2.5	63.29						61.42						73.65						19.2						16.21											0
25.67	0.93	-1.89	-9.06	1.15	0.45	-1.4	61.23						60.26						70.26						24.52						10.98											0
26	-1.01	0.54	-1.06	1.2	2.53	2.2	58.97						55.47						69.21						31.72						8.02											0
26.33	-0.53	0.25	5.44	-3.32	0.96	0.08	56.01						54.81						66.28						39.12						11.44											0
26.67	0.79	-0.73	-1.19	-0.22	-0.38	-2.8	53.53						55.82						62.98						46.9						12.89											0
27	-5.57	3.41	-6.1	1.06	0.7	1.07	51.44						52.06						61.5						54.61						10.24											0
27.33	-2.57	-1.88	-3.07	-1.75	0.34	0.42	49.95						51.44						60.39						61.84						8.08											0
27.67	2.96	-6.61	3.69	-3.08	-0.34	-3.94	49.98						53.98						58.34						69.1						8.89											0
28	-1.55	-0.22	0.07	3.02	3.24	-0.56	45.92						45.41						55.35						73.98						8.23											0
28.33	-4.28	2.38	-5.98	2.45	1.52	1.49	41.83						40						54.13						77.36						8.19											0
28.67	-3.44	-5.07	-0.04	-4.02	-2.09	-1.87	40.76						43.82						52.9						79.95						9.78											0
29	0.27	-2.25	0.5	-0.43	0.43	-4.4	39.85						44.22						50.44						80.59						5.24											0
29.33	-0.76	3.4	-4.24	-1.01	1.71	0.21	39.3						41.4						48.83						80.93						6.49											0
29.67	-2.31	-4.77	0.39	-1.92	-1.74	0.26	37.33						39.92						48.28						80.56						9.86											0
30	2.79	-6.06	0.8	3.37	-1.01	-2.12	35.44						40.02						46.03						78.22						3.52											0
30.33	-0.37	2.97	0.21	-2.52	1.67	-2.07	34						38.8						45.11						75.98						4.45											0
30.67	-4.37	4.55	-3.38	-2.4	1	0.71	33.36						38.63						45.88						73.78						7.5											0
31	-2.18	-1.79	-5.86	-1.81	-2.22	-1.28	30.83						36.57						42.33						71.29						6.65											0
31.33	-4.01	-4.14	-1.33	0.37	-0.8	-4.4	30.55						34.5						39.22						68.92						5.98											0
31.67	-1.05	-1.06	-1.62	1.46	3.15	2.06	28.89						34.32						41.24						66.66						4.22											0
32	4.35	-1.22	-2.97	-2.75	-0.43	2.18	27.08						33.58						38.08						64.2						4.45											0
32.33	-0.32	-0.4	-0.7	0.58	-0.72	-6.14	27.79						32.3						36.57						62.35						2.69											0
32.67	-8.12	-1.64	-3.78	-1.06	3.08	-2.7	26.69						32.66						37.95						60.06						0.11											0
33	-4	-3.88	-3.37	-4.19	-1.85	2.22	24.67						33.02						35.49						57.64						2.96											0
33.33	2.26	-6.7	0.89	-0.06	-4.04	-1.26	23.56						30.62						34.95						55.94						5.97											0
33.67	0.14	1.28	-3.91	0.11	1.08	-3.21	21.99						29.59						35.79						52.77						2.75											0
34	-3.08	4.64	-4.4	-4.24	2.67	-1.24	22.62						30.77						33.76						51.35						4.44											0
34.33	0.73	-4.94	3.02	-0.78	4.44	0.36	22.6						29.74						31.64						51.17						3.74											0
34.67	-1.03	-0.43	4.19	-1.48	-0.49	-3.68	20.01						28.41						31.35						48.55						-0.6											0
35	-3.37	0.43	-6.69	-3.71	-2.04	-3.38	20.56						25.69						32.65						46.73						1.19											0
35.33	-1.05	-5.84	-3.17	-1.41	-1.37	0.62	19.07						26.59						32.08						45.84						2.71											0
35.67	-0.78	0.62	-0.49	3.21	-2.91	1.25	19.15						28.05						28.6						44.69						5.18											0
36	0.13	4.31	-5.5	0.79	0.35	-0.91	17.94						26.71						28.02						43.23						1.68											0
36.33	-1.11	-3.51	0.13	-3.49	2.12	-1.44	15.78						25.64						28.47						41.24						-4.17											0
36.67	-0.82	-4.71	2.26	-0.74	0.31	-0.01	16.61						22.87						28.83						40.64						1.56											0
37	-2.25	-0.85	-3.94	0.25	-3.18	-3.4	15.95						23.49						27.1						38.98						2.37											0
37.33	-2.21	-0.99	-2.58	-3.75	-1.28	-3.06	15.56						23.25						27.08						37.05						0.55											0
37.67	0.88	-2.93	0.05	-4.15	1.39	2.09	14.55						21.31						27.04						37.32						0.66											0
38	-2.87	2.11	-5.29	-0.56	-0.88	-2.7	14.34						24.77						27.11						36.7						0.03											0
38.33	-6.91	2.66	0.99	0.55	1.1	-2.8	13.27						23.68						24.59						34.74						-1.37											0
38.67	0.6	-5.47	2.55	-3.29	1.74	1.66	12.93						22.02						23.61						34.46						-1.23											0
39	2.72	-3.49	-5.52	0.29	-2.43	-1.28	13.68						22.06						26.15						33.38						3											0
39.33	-3.94	2.96	-6.74	1.85	-1.37	-5.44	11.57						21.53						24.1						32.21						1.91											0
39.67	-2.11	-2.11	1.36	-5.17	1.24	-2.53	10.92						23.88						22.71						31.38						-3.55											0
40	2.59	-2.45	5.23	-0.85	-0.11	3.18	11.67						20.75						23.04						30.01						-1.83											0
40.33	-4.12	0.64	-5.18	1.54	0.09	1.63	12.03						18.2						23.58						28.99						1.64											0
40.67	-5.31	-0.41	-5.84	-3.68	5.13	-1.51	10.89						19.97						21.89						28.87						-0.44											0
41	3.72	-0.09	1.72	-6.32	-0.45	-3.02	10.52						20						22.03						27.75						1.36											0
41.33	-0.55	-1.86	0.76	1.82	-6.07	-0.37	10.14						20.33						22.76						27.82						2.68											0
41.67	-3.97	-3.97	-4.39	2.73	-2.07	-2.51	7.43						19.5						20.67						27.96						-2.05											0
42	-0.46	-2.56	-1.69	-5.7	1.7	-3.33	8.31						18.95						21.2						26.47						-4.64											0
42.33	0.74	3.13	2.46	-0.67	2.3	2.37	10.64						18.99						20.74						25.43						0.52											0
42.67	-3.89	1.13	-4.49	0.42	0.72	0.67	7.82						18.44						20.5						25.85						0.16											0
43	-5.4	-4.11	-4.33	-4.32	0.06	-5.17	7.75						18.18						21.82						24.71						-4.83											0
43.33	-0.1	0.58	2.84	-1.1	-4.16	-2.92	9.08						18.21						20.39						23.01						-2.76											0
43.67	0.71	0.71	0.4	-4.06	-1.57	1.18	5.87						16.47						18.95						23.6						0.79											0
44	-1.9	-1.05	-3.9	-3.28	3.4	-3.14	6.2						15.91						18.98						23.74						-1.49											0
44.33	0	0.35	-2.22	3.52	0.3	0.78	7.85						16.82						17.53						24.53						-4.31											0
44.67	1.46	-7.29	-0.49	0.01	0.11	3.58	4.8						17.45						17.47						22.81						-3.05											0
45	-4.31	-26.98	-3.35	-2.33	2.97	-4.98	6.41						16.88						19.19						21.65						-0.2											0
45.33	-0.11	-30	-0.03	-2.52	-0.39	-3.66	6.82						15.13						19.23						20.94						-1.93											0
45.67	4.15	-6.02	3.7	-1.75	-4.99	3.51	4.52						19.02						17.47						19.86						-2.89											0
46	-4.01	4.32	-3.69	0.14	-0.32	0.48	6.5						18.46						17.4						20.83						-1.13											0
46.33	-2.69	-4.69	-4.94	-3.35	3.25	-5.79	5.65						14.61						18.33						21.43						-0.7											0
46.67	1.45	-3.13	2.06	-0.12	-2.37	-2.67	4.37						14.64						17.97						19.59						-3.37											0
47	-3.01	2.82	2.5	1.05	-4.69	-0.99	4.94						15.26						18.1						18.12						-2.65											0
47.33	-4.04	-3.44	-3.56	-5.48	3.62	-1.69	5.55						17.98						19.65						19.94						-0.36											0
47.67	-1.83	0.36	2.65	-1.35	7.59	2.45	5.18						14.71						17.66						19.69						-5.33											0
48	0.03	2.51	1.32	0.84	-3.48	3.97	4.21						12.33						13.65						18.59						-0.72											0
48.33	-3.9	-5.01	-6.85	-3.97	-3.68	-4.6	3.72						15.96						15.7						18.81						1.38											0
48.67	-0.55	-1.76	0.39	-3.27	4.61	-6.75	4.02						12.06						17.04						18.09						-5.82											0
49	3.89	2.57	3.79	-0.38	-0.42	3.81	3.4						11.47						15.96						17.36						-4.25											0
49.33	-2.51	1.41	-3.86	1.63	-3.6	0.88	3.31						18.75						15.79						16.62						-2.22											0
49.67	-0.96	-3.12	-3.42	-1.05	-1.25	-2.96	4.49						17.26						16.32						16.65						-1.02											0
50	-1.32	-1.21	4.15	-3.47	-0.17	1.43	2.74						13.96						17.99						17.06						-2.7											0
50.33	-3.8	4.5	-3.3	2.27	0.83	-0.07	1.39						15.2						15.76						15.74						-3.27											0
50.67	1.16	-3.97	-2.84	-1.85	0.43	-6.06	4.13						12.17						13.74						15.58						-0.96											0
51	2.28	-4.11	2.66	-4.95	0.3	-2.47	4.54						10.06						16.44						16.65						-6.18											0
51.33	-0.66	6.7	-2.14	-1.11	-1.84	5.16	1.67						15.57						17.39						16						-4.41											0
51.67	-2.87	2.29	-1.41	-0.67	-1.27	1.27	1.09						15.28						14.43						15.16						0.24											0
52	0.3	-9.4	1.95	0.35	-0.05	-4.07	2.71						10.1						13.84						15.67						-3.1											0
52.33	1.65	-0.53	-0.51	-1.93	0.43	-1.21	0.56						13.18						14.17						16.76						-4.56											0
52.67	-4.09	10.13	-6.24	-2.12	4.05	-1.54	0.12						14.73						12.53						15.62						-2.26											0
53	-1.94	-3.72	-1.6	-3.83	2.27	-5.54	3.64						11.37						15.15						13.52						1.27											0
53.33	2.94	-4.2	3.55	-0.68	-0.73	-1.45	1.95						12						17.77						15.47						-2.49											0
53.67	-3.62	2.46	-2.07	1.76	-0.71	5.12	0.96						14.8						14.16						16.36						-4.93											0
54	-2.76	-3.11	-1.7	-4.75	-1.35	4.27	1.1						10.49						11.9						13.48						-1.74											0
54.33	-0.09	-2.94	1.98	-2.27	-0.21	-4.46	1.41						10.2						14.73						13.5						-5.24											0
54.67	-2.71	2.56	-2.59	1.84	-2.39	-0.35	1.12						14.23						14.53						14.1						-3.8											0
55	2.61	3.07	-0.83	-0.1	0.7	2.13	1.15						13.95						16.25						13.82						-1.74											0
55.33	1.6	-2.61	1.26	-1.38	2.16	-4.48	2.29						11.17						12.9						11.5						-2.08											0
55.67	-5.62	-1.23	1.01	-1.17	-4.36	-0.39	-0.01						13.06						11.14						12.5						-5.31											0
56	-4.32	1.28	-5.3	-2.98	1.55	0.66	-0.37						13.69						14.22						14.85						-4.43											0
56.33	5.56	-3.33	-1.32	-5.28	8.69	-1.93	2.05						9.97						12.44						13.8						2.18											0
56.67	3.31	1.07	9.14	0.64	0.23	-3.07	0.47						11.86						11.93						12.54						-3.34											0
57	-6.35	5.24	-4.3	2.43	-4.41	0.72	-1.04						11.56						14.18						11.57						-6.53											0
57.33	-1.1	-3.15	-4.31	-1.45	-0.49	1.52	0.34						9.7						16.41						13.06						-3.75											0
57.67	3.56	-2.3	4.17	-4.69	-2.22	-2.84	1.26						12.53						13.33						14.47						-1.21											0
58	-0.06	1.9	-3.15	1.13	-0.56	0.88	-0.3						16						0						11.62						-5.02											0
58.33	0.19	3.52	-0.91	0.81	5.47	2.71	0.1						8.16						0						10.35						-4.39											0
58.67	-0.21	-6.31	2.13	-8.13	1.28	-0.36	1.48						7.86						0						13.14						1.06											0
59	-3.46	0.14	2.07	0.48	-4.85	-2.71	1.87						12.91						0						12.94						-3.77											0
59.33	-7.03	6.19	-0.54	3.07	0.16	1.54	-0.06						10.72						0						11.68						-5.21											0
59.67	1.37	-6.27	-1.9	-6.01	4.26	0.1	-3.35						9.78						0						9.49						0.16											0
60				0	-2.17	0	0												0						0						-0.29											0
60.33
