# Supplementary material for: Development of supramolecular anticoagulants with on-demand reversibility
Source: Nat Biotechnol. 2024 Apr 30;43(2):186–93. doi: 10.1038/s41587-024-02209-z (PMC11825364; doi:10.1038/s41587-024-02209-z)
Supplement: Supplementary file 13 — Thrombin inhibition (fluorogenic assay) kinetic experiments and CAT. [file 41587_2024_2209_MOESM13_ESM.xlsx]

## Sheet: 7b
	No inhibitor			A1-E1			A1-E1+1uM Antidote			A1-E1+10uM Antidote			A1-E1+50uM Antidote
0:00:00	494578	537399	497247	58900	36773	289605	372539	485676	317643	87290	12035	218873	-16972	137665	110690
0:00:39	366537	507256	349613	61586	-19121	253095	394241	418797	298615	-21253	-10778	-115917	204064	265603	49702
0:01:18	468595	604334	456946	63318	8239	267893	390822	432234	294009	4425	8233	-90819	216003	298552	75840
0:01:57	586912	735904	580619	41622	-41822	225905	376729	431238	60205	17924	-5541	-87902	228924	307624	91767
0:02:37	696729	869059	709217	66232	-41034	218193	369602	420181	88931	-9549	-13082	-86766	213368	291874	87084
0:03:16	841708	991122	825469	40084	-28985	-4749	344883	412877	68180	84333	87111	-15042	199937	112936	75626
0:03:56	1011805	1155514	971691	79481	20910	5353	383367	424273	74180	77706	91562	2016	220144	146405	104815
0:04:40	1136928	1283248	1104215	68543	-6557	19664	359066	395671	77737	96732	94373	16636	225758	143278	98613
0:05:20	1272733	1435002	1236764	56461	9661	7162	361695	396448	74889	104100	87626	13992	222977	124611	90923
0:06:00	1453957	1609917	1405166	59202	-23088	4767	366654	411989	82234	110598	88094	20076	227524	131205	82327
0:06:40	1678353	1794855	1569175	67890	14301	18699	375369	410105	65944	89105	96948	12391	210115	125975	98049
0:07:20	1819166	1896686	1737375	70872	3277	33960	384542	395965	103867	115294	62779	28989	253451	137445	145414
0:08:00	1990300	2104435	1873184	82305	-3031	22153	390647	417147	115264	117342	87373	18116	262891	161343	124676
0:08:40	2223414	2285280	2075101	55342	-13309	26381	380990	417704	106054	105087	70420	13575	255580	142139	126861
0:09:19	2346018	2439055	2135535	100171	5318	60108	394591	422361	97947	117211	65927	48107	287653	144386	147203
0:10:00	2593879	2631609	2313239	77674	7502	39556	386956	417013	90000	136218	101735	53090	267643	137066	138665
0:10:39	2753173	2820226	2455388	91480	1994	39663	407869	430161	117207	124381	103025	47911	279817	148658	119848
0:11:19	2970906	2999661	2673095	101267	22776	54271	362742	428921	74483	181122	147788	88762	287948	170299	146283
0:11:59	3126215	3147764	2803731	94330	11947	54061	396557	433565	112570	167201	115080	47634	262452	129481	133430
0:12:39	3267860	3380154	2892824	103970	-884	33965	405771	416351	107445	146330	105810	39128	260081	144287	124367
0:13:19	3503810	3529894	3173558	81416	32724	64934	375938	442153	113711	155621	121426	77026	292055	147359	145664
0:13:59	3710228	3696743	3144106	136683	46089	31235	418000	433215	80950	125172	93823	19144	263255	138776	83246
0:14:39	3898480	3938822	3357632	129436	34095	30359	420295	436797	86551	154826	97760	37856	311356	172450	127472
0:15:20	4061498	4114697	3500366	137770	26450	21177	417398	450009	88606	167790	117644	56984	313836	181083	142444
0:16:00	4269643	4235135	3641856	99672	10700	-9748	403537	446248	82622	179748	119711	47376	305523	156277	114921
0:16:39	4454128	4433966	3894889	90753	30697	25085	392068	444185	96089	190666	123649	55490	328861	195528	164183
0:17:20	4571504	4650926	4028322	85576	32739	43841	374530	433275	72111	172825	122379	61129	301792	180049	149582
0:17:59	4754886	4854546	4092435	105700	40353	37041	377763	430505	70861	167739	142195	41073	333697	175617	141006
0:18:39	4981119	4950455	4262797	105443	54477	32627	398955	457042	97628	174857	137014	56966	330312	179863	136687
0:19:19	5012025	5183807	4332437	86279	34694	25440	387426	433178	86000	169407	136035	41232	331941	197126	156744
0:19:59	5274068	5359790	4533679	131262	51033	46733	400793	458740	120172	204818	151348	73639	364238	203028	158852
0:20:40	5510824	5605916	4651458	117032	72190	21254	392848	450503	93764	191277	138604	59853	348016	188927	128258
0:21:20	5683548	5690324	4833399	103571	57564	32426	424834	478177	115412	235880	162920	98496	347417	227020	159647
0:21:59	5869839	5837586	4978188	136385	45814	42271	441008	464794	100934	246266	155099	79665	350874	211899	151809
0:22:39	5916014	6027589	5066541	139226	72003	79799	441631	475249	135265	245348	181516	99415	396460	221918	173785
0:23:19	6126807	6183920	5138839	124709	91161	54194	415491	472513	114592	215574	153340	61978	373281	227230	149906
0:23:59	6287450	6317530	5247266	163264	108804	64607	460077	470885	125418	266521	149780	80154	379513	243998	156217
0:24:39	6168310	6494727	5332688	121558	59485	40815	398343	448042	93133	223904	146769	63690	367251	216520	150194
0:25:20	6449535	6765482	5502479	135269	93909	53706	424201	487906	128394	237006	160316	85491	385083	257459	153681
0:25:59	6633245	6855709	5573062	142292	112025	56923	392552	437483	102735	241394	138775	63926	379052	228827	128644
0:26:39	6758019	6915810	5673332	124155	56849	52780	436297	465405	126073	243134	141361	49062	341164	210078	100148
0:27:19	6797413	7046962	5869576	134975	84466	76691	432075	482241	122890	242764	180804	88364	378760	239728	178167
0:28:00	6834713	7139341	5948624	152940	93113	81864	422428	450173	112206	237432	166188	86514	390896	255202	158202
0:28:39	7086497	7333089	6063478	140487	111265	78715	436355	482119	126626	255087	181772	96075	389164	265420	147264
0:29:19	7011179	7423813	6135411	143095	132662	86403	420064	477562	125817	244900	165994	86769	346787	246442	146506
0:29:59	6977463	7298748	6136437	93572	58336	133985	431588	461269	186262	95655	136503	120547	124408	139784	199676
0:30:40	7147471	7427337	6216715	107330	82617	122007	434998	467714	180735	133448	114827	97690	141616	159798	192335
0:31:19	6934826	7232624	6186798	116097	54060	121998	405952	437389	171418	126790	112346	91621	149960	216016	209192
0:32:00	6952651	7358197	6238514	121668	76762	152719	377664	456328	170210	144622	123902	131051	167755	186383	239560
0:32:39	6979842	7334161	6244592	103238	61471	138025	387206	428537	170368	141642	105941	117607	136997	187936	203384
0:33:19	7031527	7399564	6318599	133429	102811	181823	403196	451303	188564	168542	142699	147200	167219	218618	225069
0:33:59	7009948	7380203	6257280	80511	46562	140780	386142	441917	180895	145170	104373	112623	182622	194549	239643
0:34:39	7027224	7456919	6230442	64315	60965	99353	396314	426149	169739	182499	139425	139155	175630	204671	237854
0:35:20	7214487	7554629	6323866	141058	75902	133336	424610	441159	171176	188893	134441	104228	186239	219162	236375
0:36:00	7089410	7676056	6469089	145968	108519	198741	403900	473308	212178	186024	171346	173675	212547	257054	271845
0:36:39	7057142	7548268	6301305	66124	57550	123943	420945	469433	149564	152276	95160	93007	187834	228005	243809
0:37:20	6928378	7451243	6319780	107697	98285	172828	449754	503213	219371	208963	177181	187495	197044	242333	287289
0:37:59	6998935	7601949	6461303	125757	107841	166741	434564	479855	214724	185064	146083	154550	193679	248997	280305
0:38:39	6880588	7386680	6242190	104257	91653	141555	384644	461057	182512	205540	133515	156411	181672	227372	256477
0:39:19	6896160	7448552	6182256	96332	94137	146898	390144	456955	173053	170784	124768	104412	177042	224649	230579
0:39:59	7149167	7664642	6465832	133841	100432	161360	440844	474721	182292	244726	179527	160072	214458	269294	270179
0:40:39	6857437	7467522	6120733	121496	107607	138942	410253	474048	184088	217028	179594	146385	217794	266830	243503
0:41:19	6960706	7554833	6257186	130982	110030	160622	429338	467926	194806	198749	162717	137665	189096	265926	278255
0:41:59	7032123	7512169	6261238	142097	126938	159235	428223	454232	186878	226773	174409	133612	221714	267739	242081
0:42:39	7030454	7650040	6444880	149262	111277	172355	448290	495157	215786	234656	198194	173921	231127	291863	296247
0:43:19	7088562	7632593	6299891	159016	132418	181124	460187	489102	214914	258762	200704	169451	252793	300819	309485
0:44:00	7251098	7784750	6551097	181597	126921	183676	459915	523344	211892	275554	221126	181402	245975	292021	292946
0:44:39	6863242	7437298	6200915	178799	132546	193954	435290	482076	209683	256346	206702	167907	228744	281245	279081
0:45:19	6981134	7415149	6099772	153298	117899	140990	461198	477603	183583	274550	191756	147923	287866	290840	269041
0:45:59	6916753	7578446	6319671	148938	111327	171228	474476	486240	214273	231271	192522	157922	281123	312012	311966
0:46:39	6893053	7488547	6286226	159505	122716	187704	481649	505418	215186	262262	218748	196661	262908	293893	307306
0:47:19	6624434	7527461	5955009	147287	146769	176504	443302	495279	168907	256666	179971	164994	260655	291219	281174
0:48:00	7018286	7544819	6355386	176413	151922	185182	502878	517773	240494	297379	221409	211963	307910	346307	361233
0:48:39	6965574	7480955	6221924	197575	147519	194017	516887	496818	229658	302225	220106	190536	312762	337849	355985
0:49:19	6948536	7538670	6347457	185229	150278	202662	505310	533460	256080	265929	226072	195932	322063	342022	358645
0:49:59	6863173	7518800	6245783	226419	157788	234167	495214	508480	213312	300701	233108	208944	328672	356835	375615
0:50:39	7316261	7817668	6460656	211867	173517	197900	522188	581731	224521	359579	261450	211291	398662	412434	360473
0:51:19	6900982	7384953	6085165	181708	141887	175134	484712	516028	211499	320253	251172	186757	348220	351658	341468
0:51:59	6983082	7496147	6262538	176371	137086	185204	507733	514715	217323	331401	258905	200872	354374	367617	352675
0:52:39	6829661	7475835	6204432	146169	131656	168600	477216	525141	231866	271279	218858	172253	318691	363743	357616
0:53:19	6744654	7699217	6357156	141313	157421	174134	462567	520269	198401	269298	209245	171955	314292	357153	357882
0:53:59	6829176	7553595	6347732	179464	159418	210212	517482	539644	251869	309490	252980	235274	385766	394686	436505
0:54:39	6776033	7502399	6206471	154106	163769	193019	489798	533930	232930	306074	257813	207343	350387	416203	387677
0:55:20	6963318	7526707	6145256	224983	193396	208225	544487	532518	254607	370100	288481	230747	424969	427085	416925
0:55:59	6741466	7317415	6135011	175708	144660	173988	515878	537313	236933	357255	264247	244201	416418	414084	432860
0:56:39	6922965	7388045	6163572	204448	159007	200880	506189	530321	231503	351656	256461	201303	423673	438078	440750
0:57:19	6743727	7375440	6196199	148495	121947	157608	467210	527430	213260	285905	222648	155293	396587	406867	401509
0:57:59	6658617	7299346	6094717	178539	162921	210957	478569	510230	224691	326591	254820	218346	389546	431373	439518
0:58:39	7082402	7739633	6467756	210510	176083	199399	523119	575536	254088	373937	286083	246909	454165	471660	489881
0:59:20	6658059	7360069	6061720	193545	166441	204697	508525	538605	238200	350671	281757	231426	470367	475276	462044
0:59:59	6496378	6988075	5828728	203740	172625	213925	499599	509479	241921	365348	288180	229811	488618	469823	498104
1:00:40	6653844	7297901	6060042	196864	171506	197885	504564	534392	236166	352120	280048	236875	499244	492594	517738
1:01:20	6511100	7151691	5733334	204407	176448	197402	494976	532821	231578	390731	278206	223180	554182	528209	505867
1:02:00	6578062	7193384	5993090	209229	168149	229488	514617	538267	258954	383901	293984	237523	554185	530448	557518
1:02:39	6583204	7228023	5988295	177450	150240	180897	497165	524959	231538	351655	279760	228475	514110	524354	551487
1:03:19	6942434	7462331	6161168	244132	195837	235123	546108	551823	270471	415781	331037	246302	601127	563485	572971
1:03:59	6583106	7161005	6001852	207311	181083	225601	511721	563052	266356	386572	303994	271839	592914	569387	593779
1:04:39	6653148	7119325	6089992	216286	186473	228977	520692	547610	274488	420911	326661	290106	649521	571224	637357
1:05:20	6934287	7416006	6167579	240145	177051	224544	557302	543085	264537	457400	345397	294373	714249	619323	646214
1:06:00	6556381	7114503	5841390	201633	165441	197829	507664	533505	217752	424079	337595	240838	664000	604527	633870
1:06:39	6358508	6973389	5666864	214626	156856	214503	502455	555171	248330	440212	371088	302162	761889	671821	706938
1:07:19	6218253	6883022	5608479	160201	137962	181194	494348	523487	217370	408408	306368	237021	712881	637472	656936
1:08:00	6632712	7286694	5950901	257894	205750	248202	555664	555156	275497	453360	392916	305320	841688	756665	795010
1:08:39	6700076	7274073	6025722	221870	176790	215279	555960	583128	272918	495873	383715	307388	834369	744298	776022
1:09:19	6442207	7237781	5765965	208320	181964	193318	519610	568166	239245	488804	353741	288220	892885	826449	810031
1:09:59	6326491	7231230	5860837	193715	167351	203376	505998	544064	258766	409420	343160	284583	831003	750698	782560
1:10:39	6495363	7115959	5904801	212722	182990	237738	510703	527560	281787	475027	363711	321347	903174	784934	852915
1:11:20	6394203	6992853	5592706	207789	177965	193761	498095	544606	250508	451000	364403	283199	937336	868207	839159
1:11:59	6343412	7092787	5794094	186280	165029	191870	458460	516934	238914	416589	348704	266782	928028	855597	882362
1:12:39	6062393	6743012	5432235	207697	188063	201665	455873	525949	222687	450780	353795	294959	937422	842039	862436
1:13:20	6394348	7074447	5789160	234070	171021	232533	504165	550455	272764	499696	390755	342040	1038513	928918	954704
1:13:59	6858872	7304517	5995719	278412	204211	229823	582710	585469	290794	564324	441884	344227	1213742	1034381	1065965
1:14:39	6297998	7085092	5800215	211484	169471	217151	492267	531436	275591	445863	374363	293944	1081588	963468	1022758
1:15:19	6240587	6845745	5599251	227127	164231	214942	513416	535449	278593	525486	416463	344476	1214284	1052917	1112775
1:15:59	6557896	7032743	5731824	260981	190751	236030	559768	557603	277503	565506	451820	362281	1284773	1086328	1129539
1:16:39	6311519	6893023	5689377	238591	179925	236297	528100	559084	293705	562433	450789	339856	1304083	1115368	1195743
1:17:19	6330368	6980603	5641349	207552	183554	199441	508568	547123	262789	566123	427685	350024	1372679	1180159	1193224
1:18:00	6035021	6716724	5385685	228481	180876	236551	464901	513754	242476	535264	417097	358349	1266999	1090260	1161307
1:18:39	6293168	6909373	5774347	228405	193046	250664	516860	540010	294999	572307	451076	396220	1405872	1224252	1300101
1:19:20	6513112	7086764	5820604	272871	214482	253442	541391	565746	297383	604023	486922	386420	1475615	1285681	1324067
1:20:00	6271148	6950103	5684722	211438	183873	222139	515135	569083	270056	537924	446664	349782	1467880	1296123	1343633
1:20:39	6004700	6705913	5311650	181903	162854	184708	476384	521328	234710	552668	434836	323112	1501314	1298400	1292028
1:21:19	6064212	6901027	5377102	194389	197070	193671	478122	523121	269518	590400	457291	373998	1526770	1366439	1351240
1:21:59	6429302	7045208	5609492	250005	207902	216868	580847	581872	311997	676359	525529	421080	1836248	1529013	1542356
1:22:40	6213372	6892920	5645155	223366	170789	238905	525874	555346	296228	603503	466380	385361	1697960	1475284	1532467
1:23:19	6035899	6780269	5318619	230677	198928	215679	515380	551910	258238	609821	501565	390964	1825216	1574659	1531958
1:23:59	6260579	6979253	5661092	214858	185346	248214	544389	576863	312796	663006	545959	454704	1994304	1726004	1819351
1:24:40	6089979	6697471	5337301	240328	196667	221178	508842	538581	293238	652276	495556	417433	1798121	1509018	1567161
1:25:19	5975119	6719925	5217938	200976	176062	181371	495327	550928	247730	653083	480633	379300	1898850	1556441	1569884
1:25:59	6635890	7108583	5665673	259353	209345	237059	587613	606031	296696	768319	584218	455027	2216764	1834517	1868227
1:26:39	6374975	7025753	5845404	252852	203401	258364	558979	572093	316943	699953	563981	467443	2074843	1790197	1912997
1:27:19	6287040	6940830	5699388	243982	193682	253395	537996	557790	314976	721125	575171	484130	2184682	1854310	2008927
1:27:59	6278608	7115597	5555068	233812	208803	227096	568997	597810	285201	767937	594160	477350	2522454	2074637	2125729
1:28:39	6239053	6859740	5557125	254214	196441	250686	553305	552921	319596	730436	585836	481695	2291866	1948057	2073536
1:29:20	6130067	6759114	5368221	237218	206798	241898	544984	561585	326309	725837	586310	490911	2252005	1926885	2030229
1:29:59	6393480	7008086	5730613	243343	197170	262355	556396	573742	309691	769349	629524	515251	2394688	2070442	2186957
1:30:40	6280108	6853187	5523954	259269	203119	245631	581689	587346	317738	800640	646570	531013	2580357	2187737	2241872
1:31:20	6151150	6734532	5307487	264231	202861	235654	552671	558463	273334	772724	611472	474827	2477870	2070193	2095347
1:31:59	6010204	6628440	5246532	238226	186933	225606	560630	548344	319621	788674	621582	497211	2523883	2126621	2211115
1:32:39	6180141	6767124	5442681	231469	203857	236001	539942	546410	309979	763156	626512	510452	2564474	2203862	2298863
1:33:19	6234319	6777807	5327922	266574	216645	241895	599597	604413	320050	882778	702350	565796	2933130	2433765	2469746
1:33:59	6069462	6606633	5204442	253262	198211	234741	593405	589295	310467	884042	691753	535311	2868647	2376495	2392451
1:34:39	6367405	6890516	5392255	268271	227498	255203	599025	606425	313435	933961	708569	576468	2971668	2425699	2473187
1:35:19	6398775	6905420	5508274	277758	236615	265194	612499	610537	345916	913136	722626	600271	2970036	2469124	2558538
1:36:00	6237449	6762041	5335311	264155	213614	236763	596490	563832	319706	922293	719095	578222	3038990	2502144	2584667
1:36:39	6007678	6593125	5204051	251761	213164	249033	550772	566061	332430	887010	718378	595406	2960744	2504760	2581786
1:37:19	5995665	6554483	5158626	262804	213261	238397	572449	566146	314193	907997	726344	589420	2981658	2540927	2603208
1:37:59	6043618	6627689	5205264	256507	229185	253734	579368	602891	338783	924711	754891	624284	3063463	2603488	2695287
1:38:39	6085731	6745247	5209730	290794	222206	253120	592873	565700	322025	970776	776755	636284	3242958	2698448	2780883
1:39:20	6030018	6733541	5166766	259794	224239	249461	592654	582355	332958	986834	790924	646662	3280586	2801943	2839563
1:40:00	6011632	6869766	5155925	245942	237219	219240	603235	647041	314090	1085595	827354	679922	3768338	3215060	3181433
1:40:39	6409667	6973486	5538041	281790	243606	257995	657924	633558	378757	1081097	856974	711009	3603468	3049696	3119285
1:41:20	6167630	6605358	5230347	266405	221921	242336	624113	609465	344764	1072991	861086	724296	3630010	3058826	3346027
1:41:59	6080902	6722115	5271858	273400	241346	272773	642626	625508	385921	1120025	887439	739435	3709543	3125518	3475256
1:42:39	5923447	6839395	5079064	236841	249614	234749	639050	661313	366550	1165425	945437	801739	3949266	3503284	3682271
1:43:19	6401535	7067088	5512288	298252	271468	280884	655111	651680	370401	1196247	939701	771811	3924736	3344623	3586022
1:44:00	6180553	6794054	5347863	292255	247485	287736	646457	656005	393165	1170195	945621	785735	3869375	3314771	3632181
1:44:39	6108431	6717197	5273297	285696	251721	273437	630129	636108	376815	1138294	919729	780660	3832417	3298555	3662561
1:45:19	6239296	6814172	5386833	293659	267690	286788	643211	637615	380591	1254750	989770	839782	4041263	3469900	3801601
1:45:59	6142463	6777425	5153011	305366	255507	272978	665570	641170	350131	1288350	1017244	830700	4277331	3593115	3848729
1:46:39	5933205	6515596	5045741	272961	211216	249412	600986	596795	354595	1176803	979587	812460	3892427	3368637	3703795
1:47:20	5914701	6557569	5126143	279643	216355	260123	625201	622923	381689	1242118	1002606	859826	3987364	3449801	3847538
1:47:59	5803255	6688541	4961942	272592	255446	278640	641845	662163	402005	1356606	1062220	923320	4507573	4024357	4419341
1:48:39	5882340	6513047	5015752	266058	240071	272607	621873	625880	378809	1262119	1024597	874976	4082033	3513039	3945646
1:49:19	6104066	6680724	5221747	310555	247507	277487	709585	668839	408288	1396128	1118716	944533	4568726	3856018	4305248
1:49:59	6241157	6804937	5498760	302807	281732	316865	679556	679901	419552	1413985	1134406	985251	4437773	3829323	4250451
1:50:39	5949388	6585619	5223705	292489	257265	289986	681027	667088	444763	1463432	1164662	1041560	4677108	4146352	4609982
1:51:19	5700428	6337905	4794744	258521	213329	232235	632176	629347	353925	1399129	1112825	939954	4610719	3911883	4235601
1:51:59	5939472	6487220	5109860	296334	251324	292032	660422	636830	390478	1469269	1144830	1015001	4628914	3996342	4468253
1:52:39	6085181	6710632	5204166	302855	274437	292522	685884	677246	421766	1500223	1214533	1069218	4684460	4031494	4552350
1:53:20	6004241	6642829	5106067	303306	260018	289331	686433	670184	423485	1565698	1232686	1087199	4715566	4144376	4640694
1:54:00	6050487	6673664	5111385	322509	269978	298856	734022	701176	439014	1715953	1360481	1184528	5223805	4536039	4986430
1:54:40	6053310	6477835	5039210	322620	265824	299264	697525	676738	443647	1651319	1326811	1121249	4955499	4303937	4730453
1:55:19	5788239	6417913	4901069	284048	255608	282031	661954	676623	395620	1604457	1277754	1120972	4722110	4155576	4616226
1:55:59	6044929	6618176	5097809	317809	265044	286197	704271	698084	427236	1704502	1359983	1175420	5009228	4325072	4840186
1:56:39	6149786	6705549	5271825	308481	262336	311949	725901	711990	465482	1732102	1405367	1227960	4975070	4438900	5025186
1:57:20	6062433	6670542	5193023	323744	278671	313615	717039	717590	459026	1749042	1396747	1230040	4989947	4486062	5027419
1:58:00	5929289	6548078	5042258	316266	271629	306168	710192	685762	441646	1763367	1422151	1261326	4955727	4440121	5058847
1:58:40	5987675	6555275	5043773	321113	278222	283324	741694	699444	460860	1848145	1490874	1301774	5193273	4668040	5221127
1:59:19	5820566	6444929	5030814	314581	274233	314137	721158	712947	468592	1810891	1507702	1350108	5152927	4605297	5356390
1:59:59	6122449	6745966	5214737	317488	276540	302124	749059	729190	457443	1953533	1586132	1384188	5212723	4743945	5461314
2:00:40	5839706	6385997	4871440	290242	268472	293697	738576	720728	446208	2001288	1605063	1425543	5360209	4832999	5522089
2:01:20	5946624	6474809	4977485	310822	285950	291632	741993	724417	472756	1991810	1584402	1399666	5285334	4713776	5507385
2:01:59	5936843	6466305	4971816	304365	259191	284844	727989	705289	474099	1981212	1585776	1410267	5135478	4701997	5387647
2:02:39	5846428	6402195	4918079	314425	281006	313490	726952	705090	462086	1991089	1612009	1442633	5071207	4660529	5461227
2:03:19	5667150	6241531	4757626	307927	255139	289218	717306	704248	467354	1993063	1624857	1456176	5042884	4589508	5489215
2:03:59	6117147	6620526	5148429	334006	281169	309747	812837	777925	520487	2234710	1791696	1587152	5481782	5039019	5861606
2:04:39	5939157	6583162	4946531	315473	295670	291594	798964	770503	491419	2271320	1843053	1586807	5568784	5123027	5880147
2:05:19	5965087	6587785	4918845	333557	290687	309778	811346	762744	486038	2238011	1796732	1574335	5448480	4907060	5802414
2:05:59	5703888	6353444	4676141	304978	312554	271837	774454	768097	481039	2292254	1821478	1609718	5576460	5169011	5966341
2:06:39	5753689	6326314	4678382	319458	284775	276691	770725	778589	485593	2293576	1852717	1612754	5496667	5060749	5876239
2:07:19	5521491	6212094	4621199	277679	290811	276455	728261	727550	474988	2297638	1849702	1662555	5244965	5020053	5993851
2:07:59	5667872	6309376	4769970	340550	293478	306431	789256	774100	523694	2383419	1926294	1749885	5349388	5031759	6164850
2:08:39	5802388	6388554	4799026	320093	302697	315506	801432	762811	537176	2441542	1938703	1760529	5269154	4905960	6059770
2:09:19	5865251	6439759	4876795	335671	308794	308968	827734	788327	554221	2471761	2033384	1830968	5370093	4990063	6280691
2:09:59	5844539	6358812	4802213	336232	311213	318662	841811	809149	560554	2569549	2103903	1853076	5438922	5160780	6307989
2:10:40	5784974	6250513	4727635	333798	293409	319389	811863	784175	557427	2573197	2074874	1883998	5366842	5037714	6251400
2:11:19	5719080	6215027	4709658	320060	296523	321413	817294	796820	560672	2576728	2108983	1913170	5331884	5013202	6331296
2:12:00	5469966	6193478	4494491	294383	297084	277968	773356	775164	511620	2511884	2080234	1863523	5036278	4909575	5963809
2:12:39	5961256	6494520	4876866	371200	330858	331630	903621	867121	586463	2914035	2376827	2119944	5834556	5449358	6847100
2:13:19	5857399	6376797	4840974	375076	334641	327104	909095	872235	595186	2987426	2433793	2189793	5884191	5487578	6924936
2:13:59	5407477	6231272	4405732	292900	301216	272203	748517	774097	493975	2568285	2088784	1915527	4811954	4804180	5796668
2:14:39	5580500	6089893	4598772	337685	295846	314595	825574	801034	570939	2799735	2270145	2105915	5268370	5002964	6354128
2:15:20	5956399	6678630	4865160	368739	351185	313358	936843	923318	616383	3295032	2651915	2382695	6151727	5854165	7163945
2:15:59	5671257	6247431	4741658	319042	295865	334690	883339	873338	615896	3072433	2572675	2369614	5574055	5422183	7011229
2:16:39	5867263	6420612	4778659	365807	334823	326340	937769	926257	636416	3287464	2734818	2437924	5808172	5661100	7004101
2:17:20	5817080	6238752	4711757	344276	303400	322215	935666	895301	644315	3322913	2712456	2436352	5765986	5451959	6808771
2:17:59	5863232	6310591	4841520	384386	316457	366578	910035	888704	638029	3217282	2645430	2427133	5454130	5178150	6612360
2:18:39	5753214	6246593	4694718	363052	323533	338326	911515	900030	645547	3181122	2678842	2417830	5291359	5059501	6317937
2:19:19	5704628	6312906	4614709	355548	333669	330264	947155	915535	645398	3410630	2821445	2539350	5724367	5437993	6750947
2:19:59	5449963	6187939	4491686	309106	317547	303122	864524	896495	597833	3304331	2744652	2527328	5363117	5351323	6420307
2:20:40	5451340	6211729	4470195	331204	326617	309407	875649	898399	629532	3259363	2734894	2470204	5129600	5056284	5937137
2:21:20	5424982	6127467	4487567	331156	308352	300448	886211	880467	617586	3497393	2854079	2590726	5562322	5255738	6172459
2:21:59	5444325	6015615	4478401	348615	311598	351430	893560	897652	650894	3445360	2875905	2624495	5273366	5108915	5953549
2:22:39	5478644	6193934	4478653	344721	315733	321648	938295	947182	665672	3658372	3092484	2814107	5741028	5520962	6396432
2:23:20	5441747	6014024	4442103	323672	307317	311528	897469	943620	663739	3535276	2976851	2747391	5216191	5185101	5857132
2:24:00	5485230	6056960	4509073	356460	340055	348676	932272	947146	685650	3618659	3019200	2802715	5270266	5105462	5814724
2:24:39	5520285	6099476	4529515	361914	343356	359070	945773	948204	689370	3615872	3075281	2826126	5124295	4994457	5604108
2:25:19	5630579	6204015	4679861	364731	333288	357693	975252	975164	723966	3749402	3182852	2915892	5218903	5109161	5422501
2:25:59	5324121	5910149	4248825	310917	293509	301338	909425	901133	650704	3517555	2968030	2719691	4875774	4669331	4890012
2:26:39	5510996	6107096	4603101	353347	322950	356850	994027	993545	766032	3973417	3389396	3128976	5563022	5337258	5687828
2:27:20	5502700	5963253	4433270	330363	300464	319326	961770	980450	708987	3903701	3330375	3075352	5221822	5193290	5239192
2:28:00	5767843	6464659	4652526	372736	391218	359197	1087181	1123357	787829	4447149	3705882	3394135	5907777	5720053	5620751
2:28:40	5600480	6140190	4539305	361243	343629	354639	1044922	1047176	756966	4265677	3530936	3249396	5604178	5294478	5075001
2:29:19	5664343	6135708	4557549	384443	356566	366700	1045253	1044810	798195	4179975	3516097	3249005	5297489	5047003	4770133
2:29:59	5310052	5912360	4232850	353542	333287	317928	968586	971131	713365	3842723	3242749	2947601	4912501	4582840	4248901
	5480192	6187319	4559320	337030	360080	351870	1033892	1149624	819362	4338430	3776304	3435931	5448635	5449020	4723097
	5451996	6139543	4416782	374339	355917	342430	1041332	1076126	788588	4294399	3629342	3328040	5372915	5147009	4442691
	5428753	6121084	4379741	365153	370015	347597	1039880	1073328	798919	4271132	3635457	3340397	5178273	5051125	4286065
	5346319	6136491	4363071	367372	380929	356177	1065579	1096960	803762	4411087	3835657	3509943	5367308	5271146	4279797
	5442522	6081729	4387318	368543	348448	345420	1082334	1114056	810272	4566836	3894559	3539516	5495674	5227866	4220264
	5442877	6141059	4437007	376180	371498	361429	1079377	1147628	825726	4515316	3853798	3492816	5260739	5078168	4009568
	5514358	5996751	4521295	364742	343778	368931	1105360	1107467	871148	4485356	3901186	3569146	5089047	4929627	3878450
	5386611	6137479	4362643	380171	364511	362364	1087271	1135042	872627	4489507	3810155	3495421	5137274	4898884	3900707
	5408574	6094800	4367532	363335	362567	341174	1052138	1122125	808384	4419012	3783630	3396666	4830404	4728499	3684790
	5536832	5940813	4444856	423039	349203	383898	1137975	1154791	903843	4676244	4049200	3684302	5164398	4931400	3767399
	5492574	6193759	4454883	385842	387565	378045	1207459	1274461	955473	5107572	4411986	3954214	5646098	5457405	4128865
	5428270	5931841	4368844	392606	371552	378965	1133553	1171536	929190	4663067	4168981	3719275	5074568	4932970	3646906
	5818159	6486476	4626711	417430	446134	405441	1289997	1367463	1023313	5425107	4794497	4215747	5826087	5765646	4202640
	5559200	6071353	4555432	430518	402367	434921	1200805	1237871	967701	4870178	4291408	3894846	5089434	4890144	3722304
	5419863	6198371	4392250	372513	412805	384441	1187829	1308980	1001917	5113142	4501404	4083632	5269857	5301200	3784299
	5348556	6024141	4229799	402521	386126	367665	1187179	1226103	958613	4977827	4294595	3801467	5158001	4861107	3766601
	5275744	6028321	4264871	380314	384073	364127	1171728	1206337	954216	4743892	4246803	3776120	4895064	4754317	3453149
	5346413	5948358	4327553	406008	394991	406397	1205536	1287156	1008958	5056961	4482870	4006647	5170792	4936278	3615848
	5405515	6016952	4363293	407526	397659	387940	1265145	1362589	1066333	5182921	4736193	4195010	5359786	5307735	3829078
	5267054	6061448	4271502	396133	405138	401482	1204970	1376214	1041407	4960918	4572845	3999565	5005700	4894676	3466032
	5282790	5966609	4285396	394212	396747	390964	1248572	1334811	1054076	5077764	4577679	4063415	5092193	4939610	3601714
	5318216	5931378	4259248	423346	396163	418897	1261345	1356408	1088152	5075458	4632730	4041990	5039376	4868313	3387113
	5305685	6008847	4321291	376450	399824	391561	1283404	1406080	1100518	5346580	4865527	4227049	5291926	5188024	3592164
	5359678	6053236	4340023	416423	400154	394549	1279662	1406505	1114128	5196356	4709712	4046122	5038610	4894501	3613272
	5307920	5969343	4326126	418642	408341	412252	1242581	1372363	1120751	4989587	4607523	4003903	4815203	4681123	3453213
	5438317	5890210	4347172	413724	379411	405806	1331917	1386885	1142643	5158288	4699703	4066071	4930606	4723894	3386514
	5423854	5981022	4369608	436463	420948	430891	1381469	1493082	1190765	5582828	5074346	4421742	5351983	5233366	3688180
	5427563	6011368	4255716	403163	414075	416559	1305803	1426479	1159533	4990294	4693048	4035967	4771309	4696099	3122791
	5281753	5820194	4224949	415919	407361	423097	1339988	1484272	1229188	5163496	4858730	4173714	4970878	4804367	3571151
	5371849	6123055	4345470	461267	453552	439789	1395553	1555530	1237271	5246700	4812000	4048225	4986252	4733437	3195395
	5400584	5891557	4334855	460114	415870	441297	1430322	1522216	1301784	5360796	5015204	4312016	5160940	4938344	3428646
	5763990	6139430	4486330	502674	449208	452776	1578037	1635758	1333377	5663869	5208250	4404957	5426480	5019417	3291669
	5260070	5874605	4209722	432622	428074	445280	1398234	1545137	1281300	5167770	4847400	4210340	4840565	4700781	3283946
	5386888	6051824	4301836	455099	429169	452331	1476308	1593611	1335105	5231901	4887754	4164960	4862049	4618807	3253052
	5259992	5995538	4250271	444910	442753	437820	1475609	1665679	1354250	5468510	5176768	4315091	5146650	4999677	3406159
	5209580	5870360	4205940	453729	445249	464463	1487319	1658912	1368767	5380774	5148900	4303843	5102267	4891915	3358265
	5475476	6078853	4435425	489030	492418	485694	1546682	1753188	1449396	5545721	5236407	4408679	5111193	4902423	3580867
	5746853	6221867	4673523	522417	473705	519043	1642079	1794164	1536286	5617345	5414090	4485785	5184180	4879258	3315505
	5661782	6185215	4525066	523043	491174	495896	1628507	1796519	1505564	5628143	5298098	4423358	5189750	4881091	3098887
	5525678	6191805	4412613	494358	489018	484293	1601299	1789298	1510941	5400163	5203341	4307452	4921653	4683316	3159807
	5344395	5976074	4249727	493153	471217	486000	1567298	1765778	1471637	5378182	5101611	4224344	4950180	4692057	3273409
	5557002	5991513	4419860	523603	485857	519961	1662109	1834849	1614117	5601703	5395246	4511058	5262658	4885891	3375769
	5413526	6025830	4321780	477148	485668	470684	1660964	1888557	1622673	5627469	5375021	4453640	5232763	5021921	3226507
	5183546	5861089	4137872	461197	445879	480303	1544764	1819545	1515463	5080313	4922939	4041669	4607548	4468662	3028582
	5406009	5917462	4380507	514188	465951	531145	1709534	1923606	1676980	5400551	5300723	4366365	5058392	4731700	3090153

## Sheet: 7c
	Untreated				2.5 uM				A1-E1+8eq. AD1
0.63	0.16				0	0	0	0	0.07
0.96	0.47				0	0	0	0	0.64
1.3	1.65				0	0	0	0	1.63
1.63	5.5				0	0	0	0	4.53
1.97	14.54				0	0	0	0	10.98
2.3	29.92				0	0	0	0	21.55
2.63	51.18				0	0	0	0	36.57
2.97	76.91				0	0	0	0	55.29
3.3	104.74				0	0	0	0	75.95
3.64	131.27				0	0	0	0	96.61
3.97	155.51				0	0	0	0	116.42
4.3	177.75				0	0	0	0	134.89
4.64	196.74				0	0	0	0	151.29
4.97	212.64				0	0	0	0	165.76
5.31	224.72				0	0	0	0	176.59
5.64	231.02				0	0	0	0	184.67
5.97	236.7				0	0	0	0	191.24
6.31	237.13				0	0	0	0	194.67
6.64	229.45				0	0	0	0	196.88
6.98	222.25				0	0	0	0	194.79
7.31	211.37				0	0	0	0	189.79
7.64	196.06				0	0	0	0	182.83
7.98	181.64				0	0	0	0	172.52
8.31	168.43				0	0	0	0	163.24
8.65	155.48				0	0	0	0	152.87
8.98	139.87				0	0	0	0	140.16
9.31	127.57				0	0	0	0	128.41
9.65	118.3				0	0	0	0	119.38
9.98	106.45				0	0	0	0	109.51
10.32	93.85				0	0	0	0	99.8
10.65	86				0	0	0	0	90.15
10.98	80.2				0	0	0	0	81.59
11.32	70.95				0	0	0	0	74.7
11.65	63.22				0	0	0	0	66.83
11.99	59.94				0	0	0	0	61.53
12.32	54.58				0	0	0	0	54.15
12.65	45.65				0	0	0	0	49.25
12.99	41.27				0	0	0	0	47.97
13.32	39.54				0	0	0	0	40.22
13.66	34.79				0	0	0	0	34.82
13.99	30.19				0	0	0	0	34.05
14.32	30.1				0	0	0	0	30.6
14.66	27.26				0	0	0	0	27.08
14.99	21.98				0	0	0	0	25.65
15.33	22.21				0	0	0	0	23.45
15.66	20.76				0	0	0	0	18.27
15.99	15.83				0	0	0	0	17.34
16.33	12.62				0	0	0	0	17.99
16.66	17.92				0	0	0	0	14.64
17	14.03				0	0	0	0	12.64
17.33	7.47				0	0	0	0	11.69
17.66	10.42				0	0	0	0	10.11
18	9.55				0	0	0	0	8.79
18.33	11.37				0	0	0	0	8.98
18.67	7.97				0	0	0	0	9.01
19	5.15				0	0	0	0	8.56
19.33	6.34				0	0	0	0	7.81
19.67	4.83				0	0	0	0	5.98
20	5.65				0	0	0	0	4.02
20.34	5.84				0	0	0	0	4.65
20.67	2.42				0	0	0	0	3.85
21	2.43				0	0	0	0	2.34
21.34	2.44				0	0	0	0	3.44
21.67	3.91				0	0	0	0	2.53
22.01	4.21				0	0	0	0	0.29
22.34	0.42				0	0	0	0	3.19
22.67	-1.21				0	0	0	0	3.83
23.01	0.95				0	0	0	0	-0.69
23.34	3.36				0	0	0	0	1.97
23.68	0.99				0	0	0	0	4.04
24.01	3.13				0	0	0	0	0.24
24.34	-1.28				0	0	0	0	-1.31
24.68	0.39				0	0	0	0	0.15
25.01	4.71				0	0	0	0	0.68
25.34	-2.77				0	0	0	0	0.48
25.68	1.15				0	0	0	0	-0.37
26.01	1.2				0	0	0	0	0.77
26.35	-3.32				0	0	0	0	2.41
26.68	-0.22				0	0	0	0	-2.02
27.01	1.06				0	0	0	0	0.13
27.35	-1.75				0	0	0	0	2.39
27.68	-3.08				0	0	0	0	-0.06
28.02	3.02				0	0	0	0	0.59
28.35	2.45				0	0	0	0	0.13
28.68	-4.02				0	0	0	0	-1.61
29.02	-0.43				0	0	0	0	-1.84
29.35	-1.01				0	0	0	0	1.6
29.69	-1.92				0	0	0	0	1.89
30.02	3.37				0	0	0	0	-1.13
30.35	-2.52				0	0	0	0	-1.59
30.69	-2.4				0	0	0	0	-0.28
31.02	-1.81				0	0	0	0	-0.66
31.36	0.37				0	0	0	0	0.9
31.69	1.46				0	0	0	0	1.2
32.02	-2.75				0	0	0	0	-3.75
32.36	0.58				0	0	0	0	-1.28
32.69	-1.06				0	0	0	0	0.16
33.03	-4.19				0	0	0	0	-3.27
33.36	-0.06				0	0	0	0	0.33
33.69	0.11				0	0	0	0	1.9
34.03	-4.24				0	0	0	0	-1.41
34.36	-0.78				0	0	0	0	-3.31
34.7	-1.48				0	0	0	0	-0.81
35.03	-3.71				0	0	0	0	0.9
35.36	-1.41				0	0	0	0	-1.17
35.7	3.21				0	0	0	0	0.42
36.03	0.79				0	0	0	0	-0.05
36.37	-3.49				0	0	0	0	-3.55
36.7	-0.74				0	0	0	0	0.14
37.03	0.25				0	0	0	0	0.18
37.37	-3.75				0	0	0	0	-4.26
37.7	-4.15				0	0	0	0	-0.68
38.04	-0.56				0	0	0	0	1.58
38.37	0.55				0	0	0	0	-3.01
38.7	-3.29				0	0	0	0	-3.36
39.04	0.29				0	0	0	0	1.18
39.37	1.85				0	0	0	0	1.33
39.71	-5.17				0	0	0	0	-2.24
40.04	-0.85				0	0	0	0	-1.54
40.37	1.54				0	0	0	0	-2.03
40.71	-3.68				0	0	0	0	-4.7
41.04	-6.32				0	0	0	0	-1.84
41.38	1.82				0	0	0	0	0.89
41.71	2.73				0	0	0	0	-3.02
42.04	-5.7				0	0	0	0	-1.36
42.38	-0.67				0	0	0	0	3.28
42.71	0.42				0	0	0	0	0.23
43.05	-4.32				0	0	0	0	-2.77
43.38	-1.1				0	0	0	0	-1.26
43.71	-4.06				0	0	0	0	1.69
44.05	-3.28				0	0	0	0	-0.76
44.38	3.52				0	0	0	0	-3.1
44.72	0.01				0	0	0	0	-1.53
45.05	-2.33				0	0	0	0	-3.13
45.38	-2.52				0	0	0	0	-0.77
45.72	-1.75				0	0	0	0	1.19
46.05	0.14				0	0	0	0	-2.8
46.39	-3.35				0	0	0	0	-1.94
46.72	-0.12				0	0	0	0	-0.8
47.05	1.05				0	0	0	0	-0.31
47.39	-5.48				0	0	0	0	-1.85
47.72	-1.35				0	0	0	0	-1.97
48.06	0.84				0	0	0	0	0.2
48.39	-3.97				0	0	0	0	-0.77
48.72	-3.27				0	0	0	0	-2.87
49.06	-0.38				0	0	0	0	-0.56
49.39	1.63				0	0	0	0	1.32
49.73	-1.05				0	0	0	0	-4.19
50.06	-3.47				0	0	0	0	0.09
50.39	2.27				0	0	0	0	1.85
50.73	-1.85				0	0	0	0	-2.97
51.06	-4.95				0	0	0	0	-1.67
51.4	-1.11				0	0	0	0	-0.92
51.73	-0.67				0	0	0	0	-3.76
52.06	0.35				0	0	0	0	-0.99
52.4	-1.93				0	0	0	0	-0.38
52.73	-2.12				0	0	0	0	-0.91
53.07	-3.83				0	0	0	0	-0.06
53.4	-0.68				0	0	0	0	-1.61
53.73	1.76				0	0	0	0	0.81
54.07	-4.75				0	0	0	0	-2.56
54.4	-2.27				0	0	0	0	-2.11
54.74	1.84				0	0	0	0	0.44
55.07	-0.1				0	0	0	0	-1.16
55.4	-1.38				0	0	0	0	1.97
55.74	-1.17				0	0	0	0	0.69
56.07	-2.98				0	0	0	0	-3.28
56.41	-5.28				0	0	0	0	-0.44
56.74	0.64				0	0	0	0	-1.43
57.07	2.43				0	0	0	0	-3.81
57.41	-1.45				0	0	0	0	1.61
57.74	-4.69				0	0	0	0	0.91
58.08	1.13				0	0	0	0	-4.77
58.41	0.81				0	0	0	0	-1.01
58.74	-8.13				0	0	0	0	2.97
59.08	0.48				0	0	0	0	-0.61
59.41	3.07				0	0	0	0	-5.89
59.75	-6.01				0	0	0	0	-2.35
60.08	0				0	0	0	0	0
60.41									-1.26
									1.69
									-0.76
									-3.1
									-1.53
									-3.13
									-0.77
									1.19
									-2.8
									-1.94
									-0.8
									-0.31
									-1.85
									-1.97
									0.2
									-0.77
									-2.87
									-0.56
									1.32
									-4.19
									0.09
									1.85
									-2.97
									-1.67
									-0.92
									-3.76
									-0.99
									-0.38
									-0.91
									-0.06
									-1.61
									0.81
									-2.56
									-2.11
									0.44
									-1.16
									1.97
									0.69
									-3.28
									-0.44
									-1.43
									-3.81
									1.61
									0.91
									-4.77
									-1.01
									2.97
									-0.61
									-5.89
									-2.35
									0
